# Supplementary material for: Increased Nur77 is disconnected from TCR affinity in insulin-specific Tregs
Source: J Immunol. 2026 Jul 2;215(6):vkag136. doi: 10.1093/jimmun/vkag136 (PMC13326740; doi:10.1093/jimmun/vkag136)
Supplement: vkag136_Supplementary_Data [file vkag136_supplementary_data.zip]

Archive with 6 entries (6 files):
- RearrangementDetails_Experiment2.xlsx
- Selected TCR DNA sequencies.xlsx
- Supplemental Figures.pdf
- Supplementary Tables.docx
- TCRseq Metadata.xlsx
- RearrangementDetails_Experiment1.xlsx
