# Supplementary material for: Increased Nur77 is disconnected from TCR affinity in insulin-specific Tregs
Source: J Immunol. 2026 Jul 2;215(6):vkag136. doi: 10.1093/jimmun/vkag136 (PMC13326740; doi:10.1093/jimmun/vkag136)
Supplement: vkag136_Supplementary_Data [file vkag136_supplementary_data.zip › RearrangementDetails_Experiment2.xlsx]

## Sheet: RearrangementDetails_05-23-2022
sample_name	productive_frequency	templates	amino_acid	rearrangement	cdr3_length	v_resolved	d_resolved	j_resolved
YJ-P2VaIS-tet-TE	0.0140998	13	CASSPGQGSDYTF	TTAGACCTTCAGATCACAGCTCTAAAGCCTGATGACTCGGCCACATACTTCTGTGCCAGCAGCCCGGGACAGGGCTCCGACTACACC	39	TCRBV02-01*01	TCRBD01-01*01	TCRBJ01-02*01
YJ-P2VaIS-tet-TE	0.0412148	38	CAWKQDTQYF	GACGACCAATTCATCCTAAGCACGGAGAAGCTGCTTCTCAGCCACTCTGGCTTCTACCTCTGTGCCTGGAAGCAAGACACCCAGTAC	30	TCRBV31-01*01	TCRBD01-01*01	TCRBJ02-05*01
YJ-P2VaIS-tet-TE	0.0140998	13	CASSQGGTTNSDYTF	CTTCAGATCACAGCTCTAAAGCCTGATGACTCGGCCACATACTTCTGTGCCAGCAGCCAAGGGGGGACAACAAACTCCGACTACACC	45	TCRBV02-01*01	TCRBD01-01*01	TCRBJ01-02*01
YJ-P2VaIS-tet-TE	0.0281996	26	CASRQGQGYEQYF	CTACTTTTACATATATCTGCCGTGGATCCAGAAGACTCAGCTGTCTATTTTTGTGCCAGCAGGCAGGGACAGGGGTATGAACAGTAC	39	TCRBV05-01*01	TCRBD01-01*01	TCRBJ02-07*01
YJ-P2VaIS-tet-TE	0.010846	10	CASGVQGYEQYF	AACTTCTCCCTCATTCTGGAGTTGGCTACCCCCTCTCAGACATCAGTGTACTTCTGTGCCAGCGGTGTACAGGGGTATGAACAGTAC	36	TCRBV13-02*01	TCRBD01-01*01	TCRBJ02-07*01
YJ-P2VaIS-tet-TE	0.00867679	8	CAWSLEGGISYEQYF	CTAAGCACGGAGAAGCTGCTTCTCAGCCACTCTGGCTTCTACCTCTGTGCCTGGAGTCTAGAGGGGGGGATCTCCTATGAACAGTAC	45	TCRBV31-01*01	TCRBD02-01*01	TCRBJ02-07*01
YJ-P2VaIS-tet-TE	0.021692	20	CTCSADVGGEQYF	ACGGAGCTGAGGCTGCAAGTGGCCAACATGAGCCAGGGCAGAACCTTGTACTGCACCTGCAGTGCAGATGTGGGGGGGGAACAGTAC	39	TCRBV01-01*01	TCRBD02-01*01	TCRBJ02-07*01
YJ-P2VaIS-tet-TE	0.010846	10	CASSQDREDSDYTF	GACCTTCAGATCACAGCTCTAAAGCCTGATGACTCGGCCACATACTTCTGTGCCAGCAGCCAAGACAGGGAGGACTCCGACTACACC	42	TCRBV02-01*01	TCRBD01-01*01	TCRBJ01-02*01
YJ-P2VaIS-tet-TE	0.0130152	12	CASGLQGIEQYF	AACTTCTCCCTCATTCTGGAGTTGGCTACCCCCTCTCAGACATCAGTGTACTTCTGTGCCAGCGGTTTACAGGGGATTGAACAGTAC	36	TCRBV13-02*01	TCRBD01-01*01	TCRBJ02-07*01
YJ-P2VaIS-tet-TE	0.00867679	8	CASKDWGDEQYF	TTCTCCACTCTGAAGATTCAACCTACAGAACCCAAGGACTCAGCTGTGTATCTGTGTGCCAGCAAGGACTGGGGGGATGAACAGTAC	36	TCRBV15-01*01	TCRBD02-01*01	TCRBJ02-07*01
YJ-P2VaIS-tet-TE	0.0140998	13	CASSPGQGLEQYF	TCTGAAATGAACATGAGTGCCTTGGAACTGGAGGACTCTGCTATGTACTTCTGTGCCAGCTCTCCCGGACAGGGTTTGGAACAGTAC	39	TCRBV12-01*01	TCRBD01-01*01	TCRBJ02-07*01
YJ-P2VaIS-tet-TE	0.0130152	12	CASSPDWGGQLYF	TTAGACCTTCAGATCACAGCTCTAAAGCCTGATGACTCGGCCACATACTTCTGTGCCAGCAGCCCCGACTGGGGAGGGCAGCTCTAC	39	TCRBV02-01*01	TCRBD02-01*01	TCRBJ02-02*01
YJ-P2VaIS-tet-TE	0.0130152	12	CASADWGGNTLYF	TTCTCCCTCATTCTGGAGTTGGCTACCCCCTCTCAGACATCAGTGTACTTCTGTGCCAGCGCCGACTGGGGGGGAAACACCTTGTAC	39	TCRBV13-02*01	TCRBD02-01*01	TCRBJ02-04*01
YJ-P2VaIS-tet-TE	0.00650759	6	CASSQEVRGREQYF	CTTTTACATATATCTGCCGTGGATCCAGAAGACTCAGCTGTCTATTTTTGTGCCAGCAGCCAAGAAGTTAGGGGGCGCGAACAGTAC	42	TCRBV05-01*01	TCRBD01-01*01	TCRBJ02-07*01
YJ-P2VaIS-tet-TE	0.0021692	2	CASRILGGDEQYF	TTTTCTCTCACTGTGACATCTGCCCAGAAGAACGAGATGGCCGTTTTTCTCTGTGCCAGCAGAATACTGGGGGGGGATGAACAGTAC	39	TCRBV19-01*01	TCRBD02-01*01	TCRBJ02-07*01
YJ-P2VaIS-tet-TE	0.00433839	4	CASSPGQGYEQYF	TTAGACCTTCAGATCACAGCTCTAAAGCCTGATGACTCGGCCACATACTTCTGTGCCAGCAGCCCGGGACAGGGGTATGAACAGTAC	39	TCRBV02-01*01	TCRBD01-01*01	TCRBJ02-07*01
YJ-P2VaIS-tet-TE	0.0032538	3	CASSHDWGLEQYF	TTAGACCTTCAGATCACAGCTCTAAAGCCTGATGACTCGGCCACATACTTCTGTGCCAGCAGCCATGACTGGGGGTTGGAACAGTAC	39	TCRBV02-01*01	TCRBD02-01*01	TCRBJ02-07*01
YJ-P2VaIS-tet-TE	0.00433839	4	CASGLQGYEQYF	AACTTCTCCCTCATTCTGGAGTTGGCTACCCCCTCTCAGACATCAGTGTACTTCTGTGCCAGCGGTTTACAGGGGTATGAACAGTAC	36	TCRBV13-02*01	TCRBD01-01*01	TCRBJ02-07*01
YJ-P2VaIS-tet-TE	0.00542299	5	CTCSADTGGEQYF	ACGGAGCTGAGGCTGCAAGTGGCCAACATGAGCCAGGGCAGAACCTTGTACTGCACCTGCAGTGCAGATACAGGGGGCGAACAGTAC	39	TCRBV01-01*01	TCRBD01-01*01	TCRBJ02-07*01
YJ-P2VaIS-tet-TE	0.00542299	5	CAWSLWQNQAPLF	TTCATCCTAAGCACGGAGAAGCTGCTTCTCAGCCACTCTGGCTTCTACCTCTGTGCCTGGAGTCTATGGCAGAACCAGGCTCCGCTT	39	TCRBV31-01*01	unknown	TCRBJ01-05*01
YJ-P2VaIS-tet-TE	0.00542299	5	CTCSADWGGYAEQFF	CTGAGGCTGCAAGTGGCCAACATGAGCCAGGGCAGAACCTTGTACTGCACCTGCAGTGCAGATTGGGGCGGCTATGCTGAGCAGTTC	45	TCRBV01-01*01	unknown	TCRBJ02-01*01
YJ-P2VaIS-tet-TE	0.00433839	4	CTCSADTGGEQYF	ACGGAGCTGAGGCTGCAAGTGGCCAACATGAGCCAGGGCAGAACCTTGTACTGCACCTGCAGTGCAGATACTGGGGGTGAACAGTAC	39	TCRBV01-01*01	TCRBD02-01*01	TCRBJ02-07*01
YJ-P2VaIS-tet-TE	0.00433839	4	CASSLRAPLF	GGAACTAACTCCACTCTCAAGATCCAGTCTGCAAAGCAGGGCGACACAGCCACCTATCTCTGTGCCAGCAGTTTACGGGCTCCGCTT	30	TCRBV14-01*01	unknown	TCRBJ01-05*01
YJ-P2VaIS-tet-TE	0.0032538	3	CASSLARGYEQYF	TCCACTCTGAAGATTCAACCTACAGAACCCAAGGACTCAGCTGTGTATCTGTGTGCCAGCAGTTTAGCGCGGGGGTATGAACAGTAC	39	TCRBV15-01*01	unknown	TCRBJ02-07*01
YJ-P2VaIS-tet-TE	0.0032538	3	CASSRAGQGYEQYF	TCTCTCTACATTGGCTCTGCAGGCCTAGAGTATTCTGCCATGTACCTCTGTGCTAGCAGTAGAGCGGGACAGGGCTATGAACAGTAC	42	TCRBV17-01*01	TCRBD01-01*01	TCRBJ02-07*01
YJ-P2VaIS-tet-TE	0.00433839	4	CTCSDNSGNTLYF	ACGGAGCTGAGGCTGCAAGTGGCCAACATGAGCCAGGGCAGAACCTTGTACTGCACCTGCAGTGACAATTCTGGAAATACGCTCTAT	39	TCRBV01-01*01	TCRBD01-01*01	TCRBJ01-03*01
YJ-P2VaIS-tet-TE	0.0032538	3	CASSRVGQGGEQYF	TCTCTCTACATTGGCTCTGCAGGCCTAGAGTATTCTGCCATGTACCTCTGTGCTAGCAGTAGAGTGGGACAGGGGGGAGAACAGTAC	42	TCRBV17-01*01	TCRBD01-01*01	TCRBJ02-07*01
YJ-P2VaIS-tet-TE	0.0032538	3	CASGDIGGVSDYTF	TCCCTCATTCTGGAGTTGGCTACCCCCTCTCAGACATCAGTGTACTTCTGTGCCAGCGGTGATATAGGGGGTGTCTCCGACTACACC	42	TCRBV13-02*01	TCRBD01-01*01	TCRBJ01-02*01
YJ-P2VaIS-tet-TE	0.0021692	2	CASSYLDWVEQYF	TTGAATCTTCGAATCAAGTCTGTAGAGCCGGAGGACTCTGCTGTGTATCTCTGTGCCAGCAGCTATCTCGACTGGGTTGAACAGTAC	39	TCRBV04-01*01	TCRBD02-01*01	TCRBJ02-07*01
YJ-P2VaIS-tet-TE	0.0032538	3	CARGGSSYEQYF	TTCTGCTCTCTCTACATTGGCTCTGCAGGCCTAGAGTATTCTGCCATGTACCTCTGTGCTAGAGGGGGCAGCTCCTATGAACAGTAC	36	TCRBV17-01*01	TCRBD01-01*01	TCRBJ02-07*01
YJ-P2VaIS-tet-TE	0.0021692	2	CASSQDAGGGYEQYF	CTTCAGATCACAGCTCTAAAGCCTGATGACTCGGCCACATACTTCTGTGCCAGCAGCCAAGATGCGGGGGGGGGATATGAACAGTAC	45	TCRBV02-01*01	TCRBD02-01*01	TCRBJ02-07*01
YJ-P2VaIS-tet-TE	0.0032538	3	CASSPGQGYEQYF	CTACTTTTACATATATCTGCCGTGGATCCAGAAGACTCAGCTGTCTATTTTTGTGCCAGCAGCCCGGGACAGGGCTATGAACAGTAC	39	TCRBV05-01*01	TCRBD01-01*01	TCRBJ02-07*01
YJ-P2VaIS-tet-TE	0.0021692	2	CASGVQGYEQYF	AACTTCTCCCTCATTCTGGAGTTGGCTACCCCCTCTCAGACATCAGTGTACTTCTGTGCCAGCGGTGTCCAGGGCTATGAACAGTAC	36	TCRBV13-02*01	TCRBD01-01*01	TCRBJ02-07*01
YJ-P2VaIS-tet-TE	0.0130152	12	CASSQGQGYEQYF	TTAGACCTTCAGATCACAGCTCTAAAGCCTGATGACTCGGCCACATACTTCTGTGCCAGCAGCCAAGGACAGGGATATGAACAGTAC	39	TCRBV02-01*01	TCRBD01-01*01	TCRBJ02-07*01
YJ-P2VaIS-tet-TE	0.00759219	7	CASSSGQGYEQYF	TTAGACCTTCAGATCACAGCTCTAAAGCCTGATGACTCGGCCACATACTTCTGTGCCAGCAGCTCGGGACAGGGGTATGAACAGTAC	39	TCRBV02-01*01	TCRBD01-01*01	TCRBJ02-07*01
YJ-P2VaIS-tet-TE	0.0021692	2	CASSSQHYEQYF	TTCTCCACTCTGAAGATTCAACCTACAGAACCCAAGGACTCAGCTGTGTATCTGTGTGCCAGCAGTTCCCAGCACTATGAACAGTAC	36	TCRBV15-01*01	TCRBD01-01*01	TCRBJ02-07*01
YJ-P2VaIS-tet-TE	0.0021692	2	CASGVQGYEQYF	AACTTCTCCCTCATTCTGGAGTTGGCTACCCCCTCTCAGACATCAGTGTACTTCTGTGCCAGCGGTGTTCAGGGTTATGAACAGTAC	36	TCRBV13-02*01	TCRBD01-01*01	TCRBJ02-07*01
YJ-P2VaIS-tet-TE	0.0021692	2	CASGDGNYEQYF	AACTTCTCCCTCATTCTGGAGTTGGCTACCCCCTCTCAGACATCAGTGTACTTCTGTGCCAGCGGTGATGGGAATTATGAACAGTAC	36	TCRBV13-02*01	unknown	TCRBJ02-07*01
YJ-P2VaIS-tet-TE	0.0010846	1	CASTVGNSDYTF	TCTTTTTCTCTCACTGTGACATCTGCCCAGAAGAACGAGATGGCCGTTTTTCTCTGTGCCAGCACAGTGGGAAACTCCGACTACACC	36	TCRBV19-01*01	TCRBD02-01*01	TCRBJ01-02*01
YJ-P2VaIS-tet-TE	0.0119306	11	CASSGGERDTEVFF	TTCCTCCTGCTGGAATTGGCTTCTCCCTCTCAGACATCTTTGTACTTCTGTGCCAGCAGTGGCGGGGAGAGGGACACAGAAGTCTTC	42	TCRBV13-01*02	unknown	TCRBJ01-01*01
YJ-P2VaIS-tet-TE	0.0021692	2	CASGYWGGGAEQFF	TCCCTCATTCTGGAGTTGGCTACCCCCTCTCAGACATCAGTGTACTTCTGTGCCAGCGGTTACTGGGGGGGCGGTGCTGAGCAGTTC	42	TCRBV13-02*01	TCRBD02-01*01	TCRBJ02-01*01
YJ-P2VaIS-tet-TE	0.0021692	2	CASSKWDNSGNTLYF	CTCATTCTGGAGTTGGCTTCCCTTTCTCAGACAGCTGTATATTTCTGTGCCAGCAGTAAATGGGACAATTCTGGAAATACGCTCTAT	45	TCRBV13-03*01	TCRBD01-01*01	TCRBJ01-03*01
YJ-P2VaIS-tet-TE	0.00542299	5	CASSPGQGAEQFF	CTACTTTTACATATATCTGCCGTGGATCCAGAAGACTCAGCTGTCTATTTTTGTGCCAGCAGCCCAGGACAGGGGGCTGAGCAGTTC	39	TCRBV05-01*01	TCRBD01-01*01	TCRBJ02-01*01
YJ-P2VaIS-tet-TE	0.0021692	2	CANRDTQYF	AGCCAAGAGAATTTCTCTCTCATTCTGGAGTTGGCTTCCCTTTCTCAGACAGCTGTATATTTCTGTGCCAACCGGGACACACAGTAC	27	TCRBV13-03*01	TCRBD01-01*01	TCRBJ02-07*01
YJ-P2VaIS-tet-TE	0.0021692	2	CASGVQGYEQYF	AACTTCTCCCTCATTCTGGAGTTGGCTACCCCCTCTCAGACATCAGTGTACTTCTGTGCCAGCGGTGTCCAGGGTTATGAACAGTAC	36	TCRBV13-02*01	TCRBD01-01*01	TCRBJ02-07*01
YJ-P2VaIS-tet-TE	0.0021692	2	CASSLDGGQGLEQYF	CTGAAGATCCAGAGCACGCAACCCCAGGACTCAGCGGTGTATCTTTGTGCAAGCAGCTTAGATGGGGGACAGGGTCTTGAACAGTAC	45	TCRBV16-01*01	TCRBD01-01*01	TCRBJ02-07*01
YJ-P2VaIS-tet-TE	0.0021692	2	CASSDAGGASNERLFF	CTGCTGGAATTGGCTTCTCCCTCTCAGACATCTTTGTACTTCTGTGCCAGCAGTGATGCAGGGGGGGCTTCCAACGAAAGATTATTT	48	TCRBV13-01*02	TCRBD02-01*01	TCRBJ01-04*01
YJ-P2VaIS-tet-TE	0.0021692	2	CASGGWGGGEQYF	TTCTCCCTCATTCTGGAGTTGGCTACCCCCTCTCAGACATCAGTGTACTTCTGTGCCAGCGGTGGCTGGGGGGGCGGTGAACAGTAC	39	TCRBV13-02*01	TCRBD02-01*01	TCRBJ02-07*01
YJ-P2VaIS-tet-TE	0.0021692	2	CASGDAMGGHNYAEQFF	CTGGAGTTGGCTACCCCCTCTCAGACATCAGTGTACTTCTGTGCCAGCGGTGATGCAATGGGGGGCCATAACTATGCTGAGCAGTTC	51	TCRBV13-02*01	TCRBD02-01*01	TCRBJ02-01*01
YJ-P2VaIS-tet-TE	0.010846	10	CASSPGQNTEVFF	TTAGACCTTCAGATCACAGCTCTAAAGCCTGATGACTCGGCCACATACTTCTGTGCCAGCAGCCCCGGACAAAACACAGAAGTCTTC	39	TCRBV02-01*01	TCRBD01-01*01	TCRBJ01-01*01
YJ-P2VaIS-tet-TE	0.00650759	6	CASGDWGGGEQYF	TTCTCCCTCATTCTGGAGTTGGCTACCCCCTCTCAGACATCAGTGTACTTCTGTGCCAGCGGTGACTGGGGGGGCGGTGAACAGTAC	39	TCRBV13-02*01	TCRBD02-01*01	TCRBJ02-07*01
YJ-P2VaIS-tet-TE	0.0119306	11	CASGLQGYEQYF	AACTTCTCCCTCATTCTGGAGTTGGCTACCCCCTCTCAGACATCAGTGTACTTCTGTGCCAGCGGGCTACAGGGTTATGAACAGTAC	36	TCRBV13-02*01	TCRBD01-01*01	TCRBJ02-07*01
YJ-P2VaIS-tet-TE	0.0021692	2	CASSLVGGISNERLFF	AAAATCCAACCCACAGCACTGGAGGACTCAGCTGTGTACTTCTGTGCCAGCAGCTTAGTTGGGGGAATTTCCAACGAAAGATTATTT	48	TCRBV03-01*01	TCRBD02-01*01	TCRBJ01-04*01
YJ-P2VaIS-tet-TE	0.0010846	1	CASSLRQAPLF	TCACCTTGCAGCCTAGAAATTCAGTCCTCTGAGGCAGGAGACTCAGCACTGTACCTCTGTGCCAGCAGTCTGCGTCAGGCTCCGCTT	33	TCRBV26-01*01	unknown	TCRBJ01-05*01
YJ-P2VaIS-tet-TE	0.0021692	2	CASGEKGWGVEQYF	TCCCTCATTCTGGAGTTGGCTACCCCCTCTCAGACATCAGTGTACTTCTGTGCCAGCGGTGAGAAGGGCTGGGGGGTTGAACAGTAC	42	TCRBV13-02*01	TCRBD02-01*01	TCRBJ02-07*01
YJ-P2VaIS-tet-TE	0.0021692	2	CASSLWGTSAETLYF	CTGAAAATCCAACCCACAGCACTGGAGGACTCAGCTGTGTACTTCTGTGCCAGCAGCCTCTGGGGGACTAGTGCAGAAACGCTGTAT	45	TCRBV03-01*01	TCRBD02-01*01	TCRBJ02-03*01
YJ-P2VaIS-tet-TE	0.0010846	1	CASSRGRWERLFF	TGCAGCCTAGAAATTCAGTCCTCTGAGGCAGGAGACTCAGCACTGTACCTCTGTGCCAGCAGCAGGGGGCGCTGGGAAAGATTATTT	39	TCRBV26-01*01	TCRBD01-01*01	TCRBJ01-04*01
YJ-P2VaIS-tet-TE	0.0021692	2	CAWSARGYTLYF	CAATTCATCCTAAGCACGGAGAAGCTGCTTCTCAGCCACTCTGGCTTCTACCTCTGTGCCTGGAGTGCCAGGGGGTATACGCTCTAT	36	TCRBV31-01*01	TCRBD01-01*01	TCRBJ01-03*01
YJ-P2VaIS-tet-TE	0.0119306	11	CAWSLTGGGTEVFF	ATCCTAAGCACGGAGAAGCTGCTTCTCAGCCACTCTGGCTTCTACCTCTGTGCCTGGAGCCTGACAGGGGGCGGCACAGAAGTCTTC	42	TCRBV31-01*01	TCRBD01-01*01	TCRBJ01-01*01
YJ-P2VaIS-tet-TE	0.0010846	1	CASSGTVSNERLFF	TTCCTCCTGCTGGAATTGGCTTCTCCCTCTCAGACATCTTTGTACTTCTGTGCCAGCAGCGGGACAGTTTCCAACGAAAGATTATTT	42	TCRBV13-01*02	TCRBD01-01*01	TCRBJ01-04*01
YJ-P2VaIS-tet-TE	0.0032538	3	CASGDWGGNTLYF	TTCTCCCTCATTCTGGAGTTGGCTACCCCCTCTCAGACATCAGTGTACTTCTGTGCCAGCGGTGATTGGGGGGGAAATACGCTCTAT	39	TCRBV13-02*01	TCRBD02-01*01	TCRBJ01-03*01
YJ-P2VaIS-tet-TE	0.0021692	2	CASSLWSNQAPLF	TTCACTCTGAAAATCCAACCCACAGCACTGGAGGACTCAGCTGTGTACTTCTGTGCCAGCAGCTTATGGAGCAACCAGGCTCCGCTT	39	TCRBV03-01*01	unknown	TCRBJ01-05*01
YJ-P2VaIS-tet-TE	0.0010846	1	CASSAGGARAETLYF	CTGAAGATCCAGAGCACGCAACCCCAGGACTCAGCGGTGTATCTTTGTGCAAGCAGCGCTGGGGGGGCGCGGGCAGAAACGCTGTAT	45	TCRBV16-01*01	TCRBD02-01*01	TCRBJ02-03*01
YJ-P2VaIS-tet-TE	0.0010846	1	CASSITRNTGQLYF	TCTCTCACTGTGACATCTGCCCAGAAGAACGAGATGGCCGTTTTTCTCTGTGCCAGCAGCATAACAAGAAACACCGGGCAGCTCTAC	42	TCRBV19-01*01	TCRBD01-01*01	TCRBJ02-02*01
YJ-P2VaIS-tet-TE	0.00542299	5	CASSPGQGTEQFF	TTCACTCTGAAAATCCAACCCACAGCACTGGAGGACTCAGCTGTGTACTTCTGTGCCAGCAGCCCGGGACAGGGGACTGAGCAGTTC	39	TCRBV03-01*01	TCRBD01-01*01	TCRBJ02-01*01
YJ-P2VaIS-tet-TE	0.0021692	2	CTCSARQGNTGQLYF	CTGAGGCTGCAAGTGGCCAACATGAGCCAGGGCAGAACCTTGTACTGCACCTGCAGTGCAAGACAGGGAAACACCGGGCAGCTCTAC	45	TCRBV01-01*01	TCRBD01-01*01	TCRBJ02-02*01
YJ-P2VaIS-tet-TE	0.0010846	1	CASGRDWGAETLYF	TTCCTCCTGCTGGAATTGGCTTCTCCCTCTCAGACATCTTTGTACTTCTGTGCCAGCGGCCGGGACTGGGGGGCTGAAACGCTGTAT	42	TCRBV13-01*02	TCRBD02-01*01	TCRBJ02-03*01
YJ-P2VaIS-tet-TE	0.0021692	2	CASSPLGVDTGQLYF	TTACATATATCTGCCGTGGATCCAGAAGACTCAGCTGTCTATTTTTGTGCCAGCAGCCCCTTAGGGGTGGACACCGGGCAGCTCTAC	45	TCRBV05-01*01	TCRBD01-01*01	TCRBJ02-02*01
YJ-P2VaIS-tet-TE	0.00542299	5	CASGYGQLYF	CAAGAGAACTTCTCCCTCATTCTGGAGTTGGCTACCCCCTCTCAGACATCAGTGTACTTCTGTGCCAGCGGATACGGGCAGCTCTAC	30	TCRBV13-02*01	unknown	TCRBJ02-02*01
YJ-P2VaIS-tet-TE	0.00759219	7	CASRLGSQDTQYF	TCCACTCTGAAGATTCAACCTACAGAACCCAAGGACTCAGCTGTGTATCTGTGTGCCAGCCGGCTGGGCTCCCAAGACACCCAGTAC	39	TCRBV15-01*01	TCRBD02-01*01	TCRBJ02-05*01
YJ-P2VaIS-tet-TE	0.0010846	1	CASTPPQSWGSDYTF	CTCATTCTGGAGTTGGCTTCCCTTTCTCAGACAGCTGTATATTTCTGTGCCAGCACCCCTCCCCAGAGTTGGGGCTCCGACTACACC	45	TCRBV13-03*01	TCRBD02-01*01	TCRBJ01-02*01
YJ-P2VaIS-tet-TE	0.0010846	1	CASSGTGDAEQFF	TTCTTCCTCCTGCTGGAATTGGCTTCTCCCTCTCAGACATCTTTGTACTTCTGTGCCAGCAGTGGGACAGGGGATGCTGAGCAGTTC	39	TCRBV13-01*02	TCRBD01-01*01	TCRBJ02-01*01
YJ-P2VaIS-tet-TE	0.0010846	1	CASSDWGGLYAEQFF	CTCAAGATCCAGTCTGCAAAGCAGGGCGACACAGCCACCTATCTCTGTGCCAGCAGCGACTGGGGGGGCCTCTATGCTGAGCAGTTC	45	TCRBV14-01*01	TCRBD02-01*01	TCRBJ02-01*01
YJ-P2VaIS-tet-TE	0.0010846	1	CASSQERGGEQYF	TTAGACCTTCAGATCACAGCTCTAAAGCCTGATGACTCGGCCACATACTTCTGTGCCAGCAGCCAAGAGAGGGGAGGCGAACAGTAC	39	TCRBV02-01*01	TCRBD01-01*01	TCRBJ02-07*01
YJ-P2VaIS-tet-TE	0.00433839	4	CASSPGQNTEVFF	TTAGACCTTCAGATCACAGCTCTAAAGCCTGATGACTCGGCCACATACTTCTGTGCCAGCAGCCCGGGACAGAACACAGAAGTCTTC	39	TCRBV02-01*01	TCRBD01-01*01	TCRBJ01-01*01
YJ-P2VaIS-tet-TE	0.0010846	1	CAWSLPGQGSNSDYTF	AGCACGGAGAAGCTGCTTCTCAGCCACTCTGGCTTCTACCTCTGTGCCTGGAGTCTGCCCGGCCAGGGCAGCAACTCCGACTACACC	48	TCRBV31-01*01	TCRBD01-01*01	TCRBJ01-02*01
YJ-P2VaIS-tet-TE	0.0010846	1	CASQGDTLYF	CAAGAGAACTTCTCCCTCATTCTGGAGTTGGCTACCCCCTCTCAGACATCAGTGTACTTCTGTGCCAGCCAGGGAGACACGCTCTAT	30	TCRBV13-02*01	TCRBD01-01*01	TCRBJ01-03*01
YJ-P2VaIS-tet-TE	0.00759219	7	CASSSGQNTEVFF	CTACTTTTACATATATCTGCCGTGGATCCAGAAGACTCAGCTGTCTATTTTTGTGCCAGCAGCTCGGGACAGAACACAGAAGTCTTC	39	TCRBV05-01*01	TCRBD01-01*01	TCRBJ01-01*01
YJ-P2VaIS-tet-TE	0.00433839	4	CAWTWGGGGTEVFF	ATCCTAAGCACGGAGAAGCTGCTTCTCAGCCACTCTGGCTTCTACCTCTGTGCCTGGACCTGGGGGGGCGGGGGCACAGAAGTCTTC	42	TCRBV31-01*01	TCRBD02-01*01	TCRBJ01-01*01
YJ-P2VaIS-tet-TE	0.00867679	8	CAWKGDEQYF	GACGACCAATTCATCCTAAGCACGGAGAAGCTGCTTCTCAGCCACTCTGGCTTCTACCTCTGTGCCTGGAAGGGGGATGAACAGTAC	30	TCRBV31-01*01	TCRBD01-01*01	TCRBJ02-07*01
YJ-P2VaIS-tet-TE	0.00759219	7	CASGDNSPLYF	GAGCATTTCTCCCTGATTCTGGATTCTGCTAAAACAAACCAGACATCTGTGTACTTCTGTGCTAGCGGGGATAATTCGCCCCTCTAC	33	TCRBV29-01*01	unknown	TCRBJ01-06*01
YJ-P2VaIS-tet-TE	0.0010846	1	CASGPGQGCEQYF	TTCTCCCTCATTCTGGAGTTGGCTACCCCCTCTCAGACATCAGTGTACTTCTGTGCCAGCGGGCCGGGACAGGGTTGTGAACAGTAC	39	TCRBV13-02*01	TCRBD01-01*01	TCRBJ02-07*01
YJ-P2VaIS-tet-TE	0.0021692	2	CASSQDTNSPLYF	TTAGACCTTCAGATCACAGCTCTAAAGCCTGATGACTCGGCCACATACTTCTGTGCCAGCAGCCAAGATACGAATTCGCCCCTCTAC	39	TCRBV02-01*01	unknown	TCRBJ01-06*01
YJ-P2VaIS-tet-TE	0.0010846	1	CASGLLGAPSAETLYF	ATTCTGGAGTTGGCTACCCCCTCTCAGACATCAGTGTACTTCTGTGCCAGCGGCCTACTGGGGGCCCCTAGTGCAGAAACGCTGTAT	48	TCRBV13-02*01	TCRBD02-01*01	TCRBJ02-03*01
YJ-P2VaIS-tet-TE	0.0010846	1	CASSHWGGEETLYF	ACTCTGAAAATCCAACCCACAGCACTGGAGGACTCAGCTGTGTACTTCTGTGCCAGCAGTCACTGGGGGGGGGAAGAAACGCTGTAT	42	TCRBV03-01*01	TCRBD02-01*01	TCRBJ02-03*01
YJ-P2VaIS-tet-TE	0.0032538	3	CASSPTTNSDYTF	CTACTTTTACATATATCTGCCGTGGATCCAGAAGACTCAGCTGTCTATTTTTGTGCCAGCAGCCCCACAACAAACTCCGACTACACC	39	TCRBV05-01*01	TCRBD01-01*01	TCRBJ01-02*01
YJ-P2VaIS-tet-TE	0.0010846	1	CASSLGGQANSDYTF	CTGAAAATCCAACCCACAGCACTGGAGGACTCAGCTGTGTACTTCTGTGCCAGCAGCTTAGGGGGACAAGCAAACTCCGACTACACC	45	TCRBV03-01*01	TCRBD01-01*01	TCRBJ01-02*01
YJ-P2VaIS-tet-TE	0.0010846	1	CASGDWGGGTQYF	TTCTCCCTCATTCTGGAGTTGGCTACCCCCTCTCAGACATCAGTGTACTTCTGTGCCAGCGGTGACTGGGGGGGAGGCACCCAGTAC	39	TCRBV13-02*01	TCRBD02-01*01	TCRBJ02-05*01
YJ-P2VaIS-tet-TE	0.0010846	1	CASGVQGYEQYF	AACTTCTCCCTCATTCTGGAGTTGGCTACCCCCTCTCAGACATCAGTGTACTTCTGTGCCAGCGGGGTCCAGGGTTATGAACAGTAC	36	TCRBV13-02*01	TCRBD01-01*01	TCRBJ02-07*01
YJ-P2VaIS-tet-TE	0.0010846	1	SGIEGTNTGQLYF	TATATCATCTTTAGAAAATCTTCCAGCATCGACCAGGCATGTGTGCACCTCTCCGGGATCGAGGGTACAAACACCGGGCAGCTCTAC	39	TCRBV28-01*01	unknown	TCRBJ02-02*01
YJ-P2VaIS-tet-TE	0.0010846	1	CASSLDRNTLYF	CACTCAACTCTGAAGATCCAGAGCACGCAACCCCAGGACTCAGCGGTGTATCTTTGTGCAAGCAGCTTAGATCGGAACACCTTGTAC	36	TCRBV16-01*01	unknown	TCRBJ02-04*01
YJ-P2VaIS-tet-TE	0.0010846	1	CASGDWGGGTQYF	TTCTCCCTCATTCTGGAGTTGGCTACCCCCTCTCAGACATCAGTGTACTTCTGTGCCAGCGGTGATTGGGGGGGCGGCACCCAGTAC	39	TCRBV13-02*01	TCRBD02-01*01	TCRBJ02-05*01
YJ-P2VaIS-tet-TE	0.00433839	4	CASIDWGASAETLYF	CTCATTCTGGAGTTGGCTTCCCTTTCTCAGACAGCTGTATATTTCTGTGCCAGCATCGACTGGGGGGCTAGTGCAGAAACGCTGTAT	45	TCRBV13-03*01	TCRBD02-01*01	TCRBJ02-03*01
YJ-P2VaIS-tet-TE	0.0010846	1	CASGDARDRNYAEQFF	ATTCTGGAGTTGGCTACCCCCTCTCAGACATCAGTGTACTTCTGTGCCAGCGGTGATGCCCGGGACAGAAACTATGCTGAGCAGTTC	48	TCRBV13-02*01	TCRBD01-01*01	TCRBJ02-01*01
YJ-P2VaIS-tet-TE	0.0010846	1	CASSGGGSNERLFF	TCTCTCACTGTGACATCTGCCCAGAAGAACGAGATGGCCGTTTTTCTCTGTGCCAGCAGTGGGGGGGGTTCCAACGAAAGATTATTT	42	TCRBV19-01*01	TCRBD02-01*01	TCRBJ01-04*01
YJ-P2VaIS-tet-TE	0.0010846	1	CASNRDWGLGDTQYF	CTTCGAATCAAGTCTGTAGAGCCGGAGGACTCTGCTGTGTATCTCTGTGCCAGCAACCGGGACTGGGGCCTCGGGGACACCCAGTAC	45	TCRBV04-01*01	TCRBD02-01*01	TCRBJ02-05*01
YJ-P2VaIS-tet-TE	0.0010846	1	CASSLDPDSYEQYF	GAGATGAACATGAGTGCCTTGGAGCTAGAGGACTCTGCCGTGTACTTCTGTGCCAGCTCTCTCGACCCAGACTCCTATGAACAGTAC	42	TCRBV12-02*01	unknown	TCRBJ02-07*01
YJ-P2VaIS-tet-TE	0.0010846	1	CAWSQKGLSNERLFF	CTAAGCACGGAGAAGCTGCTTCTCAGCCACTCTGGCTTCTACCTCTGTGCCTGGAGTCAAAAGGGCCTTTCCAACGAAAGATTATTT	45	TCRBV31-01*01	unknown	TCRBJ01-04*01
YJ-P2VaIS-tet-TE	0.0032538	3	CASGDWGGGTQYF	TTCTCCCTCATTCTGGAGTTGGCTACCCCCTCTCAGACATCAGTGTACTTCTGTGCCAGCGGTGACTGGGGTGGGGGCACCCAGTAC	39	TCRBV13-02*01	TCRBD02-01*01	TCRBJ02-05*01
YJ-P2VaIS-tet-TE	0.0010846	1	CASSPDWFEQYF	TATTTCACTCTGAAAATCCAACCCACAGCACTGGAGGACTCAGCTGTGTACTTCTGTGCCAGCAGCCCGGACTGGTTTGAACAGTAC	36	TCRBV03-01*01	TCRBD02-01*01	TCRBJ02-07*01
YJ-P2VaIS-tet-TE	0.0010846	1	CASSQDPTNERLFF	GACCTTCAGATCACAGCTCTAAAGCCTGATGACTCGGCCACATACTTCTGTGCCAGCAGCCAAGATCCAACCAACGAAAGATTATTT	42	TCRBV02-01*01	TCRBD01-01*01	TCRBJ01-04*01
YJ-P2VaIS-tet-TE	0.0010846	1	CAWSLTGGGTEVFF	ATCCTAAGCACGGAGAAGCTGCTTCTCAGCCACTCTGGCTTCTACCTCTGTGCCTGGAGTCTGACAGGGGGCGGCACAGAAGTCTTC	42	TCRBV31-01*01	TCRBD01-01*01	TCRBJ01-01*01
YJ-P2VaIS-tet-TE	0.0010846	1	CASGDAGTGSSQNTLYF	CTGGAGTTGGCTACCCCCTCTCAGACATCAGTGTACTTCTGTGCCAGCGGTGATGCCGGGACTGGGTCTAGTCAAAACACCTTGTAC	51	TCRBV13-02*01	TCRBD02-01*01	TCRBJ02-04*01
YJ-P2VaIS-tet-TE	0.0010846	1	LLTSTNTGQLYF	CACTCTGAGATGAACATGAGTGCCTTGGAGCTAGAGGACTCTGCCGTGTAACAGCTACTAACGTCTACAAACACCGGGCAGCTCTAC	36	TCRBV12-02*01	TCRBD01-01*01	TCRBJ02-02*01
YJ-P2VaIS-tet-TE	0.00433839	4	CGDTGGFNSPLYF	TCATCTATGACAGTTTTAAATGCATATCTTGAAGACAGAGGCTTATATCTCTGTGGTGATACAGGGGGCTTTAATTCGCCCCTCTAC	39	TCRBV20-01*01	TCRBD01-01*01	TCRBJ01-06*01
YJ-P2VaIS-tet-TE	0.0010846	1	CAWSLTGGGTEVFF	ATCCTAAGCACGGAGAAGCTGCTTCTCAGCCACTCTGGCTTCTACCTCTGTGCCTGGAGTCTAACGGGTGGGGGCACAGAAGTCTTC	42	TCRBV31-01*01	TCRBD02-01*01	TCRBJ01-01*01
YJ-P2VaIS-tet-TE	0.0010846	1	CASSQDVNSPLYF	TTAGACCTTCAGATCACAGCTCTAAAGCCTGATGACTCGGCCACATACTTCTGTGCCAGCAGCCAAGATGTAAATTCGCCCCTCTAC	39	TCRBV02-01*01	TCRBD02-01*01	TCRBJ01-06*01
YJ-P2VaIS-tet-TE	0.0021692	2	CASGGLGDDTQYF	TTCTCCCTCATTCTGGAGTTGGCTACCCCCTCTCAGACATCAGTGTACTTCTGTGCCAGCGGGGGACTGGGGGACGACACCCAGTAC	39	TCRBV13-02*01	TCRBD02-01*01	TCRBJ02-05*01
YJ-P2VaIS-tet-TE	0.0010846	1	CTCSALSQGEVFF	ACGGAGCTGAGGCTGCAAGTGGCCAACATGAGCCAGGGCAGAACCTTGTACTGCACCTGCAGTGCCCTCTCCCAGGGAGAAGTCTTC	39	TCRBV01-01*01	TCRBD01-01*01	TCRBJ01-01*01
YJ-P2VaIS-tet-TE	0.0032538	3	CASGDWGGGTLYF	TTCTCCCTCATTCTGGAGTTGGCTACCCCCTCTCAGACATCAGTGTACTTCTGTGCCAGCGGTGACTGGGGGGGAGGTACCTTGTAC	39	TCRBV13-02*01	TCRBD02-01*01	TCRBJ02-04*01
YJ-P2VaIS-tet-TE	0.0010846	1	CAWKADTQYF	GACGACCAATTCATCCTAAGCACGGAGAAGCTGCTTCTCAGCCACTCTGGCTTCTACCTCTGTGCCTGGAAGGCAGACACCCAGTAC	30	TCRBV31-01*01	unknown	TCRBJ02-05*01
YJ-P2VaIS-tet-TE	0.0010846	1	CASITGAKVFF	TCATCTTTTTCTCTCACTGTGACATCTGCCCAGAAGAACGAGATGGCCGTTTTTCTCTGTGCCAGCATCACAGGGGCGAAAGTCTTC	33	TCRBV19-01*01	TCRBD01-01*01	TCRBJ01-01*01
YJ-P2VaIS-tet-TE	0.0010846	1	CASSQDMNSPLYF	TTAGACCTTCAGATCACAGCTCTAAAGCCTGATGACTCGGCCACATACTTCTGTGCCAGCAGCCAAGATATGAATTCGCCCCTCTAC	39	TCRBV02-01*01	TCRBD02-01*01	TCRBJ01-06*01
YJ-P2VaIS-tet-TE	0.0010846	1	CASSQDPDNSPLYF	CTTTTACATATATCTGCCGTGGATCCAGAAGACTCAGCTGTCTATTTTTGTGCCAGCAGCCAAGATCCAGATAATTCGCCCCTCTAC	42	TCRBV05-01*01	TCRBD01-01*01	TCRBJ01-06*01
YJ-P2VaIS-tet-TE	0.0010846	1	CASSFNWGQDTQYF	ACTCTGAAAATCCAACCCACAGCACTGGAGGACTCAGCTGTGTACTTCTGTGCCAGCAGCTTCAACTGGGGGCAAGACACCCAGTAC	42	TCRBV03-01*01	TCRBD02-01*01	TCRBJ02-05*01
YJ-P2VaIS-tet-TE	0.0032538	3	CASTPGQGTEVFF	TCCACTCTGAAGATTCAACCTACAGAACCCAAGGACTCAGCTGTGTATCTGTGTGCCAGCACCCCGGGACAGGGGACAGAAGTCTTC	39	TCRBV15-01*01	TCRBD01-01*01	TCRBJ01-01*01
YJ-P2VaIS-tet-TE	0.0010846	1	CASSLQTGGGTEVFF	TTACATATATCTGCCGTGGATCCAGAAGACTCAGCTGTCTATTTTTGTGCCAGCAGCCTACAGACAGGGGGAGGCACAGAAGTCTTC	45	TCRBV05-01*01	TCRBD01-01*01	TCRBJ01-01*01
YJ-P2VaIS-tet-TE	0.0010846	1	CASGASGGGTEVFF	TCCCTCATTCTGGAGTTGGCTACCCCCTCTCAGACATCAGTGTACTTCTGTGCCAGCGGTGCCTCAGGGGGCGGCACAGAAGTCTTC	42	TCRBV13-02*01	TCRBD01-01*01	TCRBJ01-01*01
YJ-P2VaIS-tet-TE	0.0010846	1	CTCSAVGQGEVFF	ACGGAGCTGAGGCTGCAAGTGGCCAACATGAGCCAGGGCAGAACCTTGTACTGCACCTGCAGTGCAGTGGGACAGGGGGAAGTCTTC	39	TCRBV01-01*01	TCRBD01-01*01	TCRBJ01-01*01
YJ-P2VaIS-tet-TE	0.0010846	1	CAWSLTGGGTEVFF	ATCCTAAGCACGGAGAAGCTGCTTCTCAGCCACTCTGGCTTCTACCTCTGTGCCTGGAGCCTTACAGGGGGCGGCACAGAAGTCTTC	42	TCRBV31-01*01	TCRBD01-01*01	TCRBJ01-01*01
YJ-P2VaIS-tet-TE	0.0010846	1	CAWSLLGGYTEVFF	ATCCTAAGCACGGAGAAGCTGCTTCTCAGCCACTCTGGCTTCTACCTCTGTGCCTGGAGTCTATTGGGGGGATACACAGAAGTCTTC	42	TCRBV31-01*01	TCRBD02-01*01	TCRBJ01-01*01
YJ-P2VaIS-tet-TE	0.0010846	1	CTFDGTGQLYF	ACTGATACGGAGCTGAGGCTGCAAGTGGCCAACATGAGCCAGGGCAGAACCTTGTACTGCACCTTTGACGGCACCGGGCAGCTCTAC	33	TCRBV01-01*01	unknown	TCRBJ02-02*01
YJ-P2VaIS-tet-TE	0.0032538	3	CASSSGTGVEQFF	TTAGACCTTCAGATCACAGCTCTAAAGCCTGATGACTCGGCCACATACTTCTGTGCCAGCAGCTCCGGGACAGGGGTTGAGCAGTTC	39	TCRBV02-01*01	TCRBD01-01*01	TCRBJ02-01*01
YJ-P2VaIS-tet-TE	0.0010846	1	CASSDAVNSPLYF	TTCTTCCTCCTGCTGGAATTGGCTTCTCCCTCTCAGACATCTTTGTACTTCTGTGCCAGCAGTGATGCAGTTAATTCGCCCCTCTAC	39	TCRBV13-01*02	TCRBD01-01*01	TCRBJ01-06*01
YJ-P2VaIS-tet-TE	0.0010846	1	CASGDGGGGTEVFF	TCCCTCATTCTGGAGTTGGCTACCCCCTCTCAGACATCAGTGTACTTCTGTGCCAGCGGTGATGGAGGGGGCGGCACAGAAGTCTTC	42	TCRBV13-02*01	TCRBD01-01*01	TCRBJ01-01*01
YJ-P2VaIS-tet-TE	0.0032538	3	CASSQDTNSPLYF	TTAGACCTTCAGATCACAGCTCTAAAGCCTGATGACTCGGCCACATACTTCTGTGCCAGCAGCCAAGACACAAATTCGCCCCTCTAC	39	TCRBV02-01*01	TCRBD01-01*01	TCRBJ01-06*01
YJ-P2VaIS-tet-TE	0.0010846	1	CAWKGDTQYF	GACGACCAATTCATCCTAAGCACGGAGAAGCTGCTTCTCAGCCACTCTGGCTTCTACCTCTGTGCCTGGAAGGGGGACACCCAGTAC	30	TCRBV31-01*01	TCRBD01-01*01	TCRBJ02-05*01
YJ-P2VaIS-tet-TE	0.0010846	1	CASSQDGGLGSQNTLYF	ATCACAGCTCTAAAGCCTGATGACTCGGCCACATACTTCTGTGCCAGCAGCCAAGATGGGGGACTGGGTAGTCAAAACACCTTGTAC	51	TCRBV02-01*01	TCRBD02-01*01	TCRBJ02-04*01
YJ-P2VaIS-tet-TE	0.0010846	1	CTCRSTEVFF	GTCACTGATACGGAGCTGAGGCTGCAAGTGGCCAACATGAGCCAGGGCAGAACCTTGTACTGCACCTGCAGGAGCACAGAAGTCTTC	30	TCRBV01-01*01	unknown	TCRBJ01-01*01
YJ-P2VaIS-tet-TE	0.0010846	1	CASSPGQNTEVFF	TTAGACCTTCAGATCACAGCTCTAAAGCCTGATGACTCGGCCACATACTTCTGTGCCAGCAGCCCGGGACAAAACACAGAAGTCTTC	39	TCRBV02-01*01	TCRBD01-01*01	TCRBJ01-01*01
YJ-P2VaIS-tet-TE	0.0010846	1	CTCKDTQYF	CGGGTCACTGATACGGAGCTGAGGCTGCAAGTGGCCAACATGAGCCAGGGCAGAACCTTGTACTGCACCTGCAAAGACACCCAGTAC	27	TCRBV01-01*01	unknown	TCRBJ02-05*01
YJ-P2VaIS-tet-TE	0.0010846	1	CASSPGDTEVFF	TTCTCCACTCTGAAGATTCAACCTACAGAACCCAAGGACTCAGCTGTGTATCTGTGTGCCAGCAGTCCAGGGGACACAGAAGTCTTC	36	TCRBV15-01*01	TCRBD01-01*01	TCRBJ01-01*01
YJ-P2VaIS-tet-TE	0.0021692	2	CASSQDLNSPLYF	TTAGACCTTCAGATCACAGCTCTAAAGCCTGATGACTCGGCCACATACTTCTGTGCCAGCAGCCAAGATCTTAATTCGCCCCTCTAC	39	TCRBV02-01*01	TCRBD02-01*01	TCRBJ01-06*01
YJ-P2VaIS-tet-TE	0.0010846	1	CAWSLTGGGTEVFF	ATCCTAAGCACGGAGAAGCTGCTTCTCAGCCACTCTGGCTTCTACCTCTGTGCCTGGAGCCTAACAGGGGGTGGCACAGAAGTCTTC	42	TCRBV31-01*01	TCRBD01-01*01	TCRBJ01-01*01
YJ-P2VaIS-tet-TE	0.0010846	1	CASSQGLGIYAEQFF	TTACATATATCTGCCGTGGATCCAGAAGACTCAGCTGTCTATTTTTGTGCCAGCAGCCAGGGACTGGGGATTTATGCTGAGCAGTTC	45	TCRBV05-01*01	TCRBD02-01*01	TCRBJ02-01*01
YJ-P2VaIS-tet-TE	0.0021692	2	CASGVGLGSTLYF	TTCTCCCTCATTCTGGAGTTGGCTACCCCCTCTCAGACATCAGTGTACTTCTGTGCCAGCGGTGTGGGACTGGGGAGCACCTTGTAC	39	TCRBV13-02*01	TCRBD02-01*01	TCRBJ02-04*01
YJ-P2VaIS-tet-TE	0.0010846	1	CASSRGGPDTEVFF	TCTCTCTACATTGGCTCTGCAGGCCTAGAGTATTCTGCCATGTACCTCTGTGCTAGCAGTAGGGGGGGGCCGGACACAGAAGTCTTC	42	TCRBV17-01*01	TCRBD02-01*01	TCRBJ01-01*01
YJ-P2VaIS-tet-TE	0.0010846	1	CTCSADVGTPLYF	ACGGAGCTGAGGCTGCAAGTGGCCAACATGAGCCAGGGCAGAACCTTGTACTGCACCTGCAGTGCAGATGTGGGGACGCCCCTCTAC	39	TCRBV01-01*01	TCRBD02-01*01	TCRBJ01-06*01
YJ-P2VaIS-tet-TE	0.0021692	2	CAWSLTGGGTEVFF	ATCCTAAGCACGGAGAAGCTGCTTCTCAGCCACTCTGGCTTCTACCTCTGTGCCTGGAGTCTAACAGGGGGAGGGACAGAAGTCTTC	42	TCRBV31-01*01	TCRBD01-01*01	TCRBJ01-01*01
YJ-P2VaIS-tet-TE	0.0010846	1	CASSPWGENQDTQYF	CTGAAGATCCAGAGCACGCAACCCCAGGACTCAGCGGTGTATCTTTGTGCAAGCAGCCCCTGGGGGGAAAACCAAGACACCCAGTAC	45	TCRBV16-01*01	TCRBD02-01*01	TCRBJ02-05*01
YJ-P2VaIS-tet-TE	0.0010846	1	CASGDNSPLYF	GAGCATTTCTCCCTGATTCTGGATTCTGCTAAAACAAACCAGACATCTGTGTACTTCTGTGCTAGCGGAGATAATTCGCCCCTCTAC	33	TCRBV29-01*01	unknown	TCRBJ01-06*01
YJ-P2VaIS-tet-TE	0.0010846	1	CASGDARDRNYAEQFF	ATTCTGGAGCTGGCTACCCCCTCTCAGACATCAGTGTACTTCTGTGCCAGCGGTGATGCCCGGGACAGAAACTATGCTGAGCAGTTC	48	TCRBV13-02*01	TCRBD01-01*01	TCRBJ02-01*01
YJ-P2VaIS-tet-TE	0.0010846	1	CASSPTTQDTQYF	CTACTTTTACATATATCTGCCGTGGATCCAGAAGACTCAGCTGTCTATTTTTGTGCCAGCAGCCCGACAACCCAAGACACCCAGTAC	39	TCRBV05-01*01	TCRBD01-01*01	TCRBJ02-05*01
YJ-P2VaIS-tet-TE	0.0021692	2	CAWSLTGGGTEVFF	ATCCTAAGCACGGAGAAGCTGCTTCTCAGCCACTCTGGCTTCTACCTCTGTGCCTGGAGTCTCACAGGGGGCGGCACAGAAGTCTTC	42	TCRBV31-01*01	TCRBD01-01*01	TCRBJ01-01*01
YJ-P2VaIS-tet-TE	0.0010846	1	CGARQGAGGNTLYF	TCTATGACAGTTTTAAATGCATATCTTGAAGACAGAGGCTTATATCTCTGTGGTGCTAGACAGGGGGCAGGGGGGAACACCTTGTAC	42	TCRBV20-01*01	TCRBD01-01*01	TCRBJ02-04*01
YJ-P2VaIS-tet-TE	0.0010846	1	CASSLGRFQDTQYF	TCTCTCATTCTGGAGTTGGCTTCCCTTTCTCAGACAGCTGTATATTTCTGTGCCAGCAGCCTGGGACGGTTCCAAGACACCCAGTAC	42	TCRBV13-03*01	unknown	TCRBJ02-05*01
YJ-P2VaIS-tet-TE	0.0010846	1	CGAPQGNTEVFF	TTTTCATCTATGACAGTTTTAAATGCATATCTTGAAGACAGAGGCTTATATCTCTGTGGTGCCCCACAGGGAAACACAGAAGTCTTC	36	TCRBV20-01*01	TCRBD01-01*01	TCRBJ01-01*01
YJ-P2VaIS-tet-TE	0.0010846	1	CTCSAVGQGEVFF	ACGGAGCTGAGGCTGCAAGTGGCCAACATGAGCCAGGGCAGAACCTTGTACTGCACCTGCAGTGCAGTGGGGCAGGGGGAAGTCTTC	39	TCRBV01-01*01	TCRBD01-01*01	TCRBJ01-01*01
YJ-P2VaIS-tet-TE	0.0021692	2	CAWSLTGGGTEVFF	ATCCTAAGCACGGAGAAGCTGCTTCTCAGCCACTCTGGCTTCTACCTCTGTGCCTGGAGTCTGACAGGGGGGGGCACAGAAGTCTTC	42	TCRBV31-01*01	TCRBD01-01*01	TCRBJ01-01*01
YJ-P2VaIS-tet-TE	0.0010846	1	CAGQGSNTEVFF	TTTTCATCTATGACAGTTTTAAATGCATATCTTGAAGACAGAGGCTTATATCTCTGTGCGGGACAGGGGAGTAACACAGAAGTCTTC	36	TCRBV20-01*01	TCRBD01-01*01	TCRBJ01-01*01
YJ-P2VaIS-tet-TE	0.0010846	1	CASGDWGGGTLYF	TTCTCCCTCATTCTGGAGTTGGCTACCCCCTCTCAGACGTCAGTGTACTTCTGTGCCAGCGGTGACTGGGGGGGAGGTACCTTGTAC	39	TCRBV13-02*01	TCRBD02-01*01	TCRBJ02-04*01
YJ-P2VaIS-tet-TE	0.0010846	1	CASRDWGDTQYF	TTCTCCACTCTGAAGATTCAACCTACAGAACCCAAGGACTCAGCTGTGTATCTGTGTGCCAGCAGGGACTGGGGGGACACCCAGTAC	36	TCRBV15-01*01	TCRBD02-01*01	TCRBJ02-05*01
YJ-P2VaIS-tet-TE	0.0010846	1	CASSQTGGLEQYF	TCCACTCTCAAGATCCAGTCTGCAAAGCAGGGCGACACAGCCACCTATCTCTGTGCCAGCAGCCAGACTGGGGGGCTCGAACAGTAC	39	TCRBV14-01*01	TCRBD02-01*01	TCRBJ02-07*01
YJ-P2VaIS-tet-TE	0.0010846	1	CASSQGQNTEVFF	CTACTTTTACATATATCTGCCGTGGATCCAGAAGACTCAGCTGTCTATTTTTGTGCCAGCAGCCAGGGACAAAACACAGAAGTCTTC	39	TCRBV05-01*01	TCRBD01-01*01	TCRBJ01-01*01
YJ-P2VaIS-tet-TE	0.0010846	1	CASGDWGGALYF	AACTTCTCCCTCATTCTGGAGTTGGCTACCCCCTCTCAGACATCAGTGTACTTCTGTGCCAGCGGTGACTGGGGGGGGGCGCTGTAT	36	TCRBV13-02*01	TCRBD02-01*01	TCRBJ02-03*01
YJ-P2VaIS-tet-TE	0.0010846	1	CASSRDWGVLDTQYF	CTTCAGATCACAGCTCTAAAGCCTGATGACTCGGCCACATACTTCTGTGCCAGCAGCCGGGACTGGGGGGTTTTGGACACCCAGTAC	45	TCRBV02-01*01	TCRBD02-01*01	TCRBJ02-05*01
YJ-P2VaIS-tet-TE	0.0010846	1	CASSQGQNTEVFF	CTACTTTTACATATATCTGCCGTGGATCCAGAAGACTCAGCTGTCTATTTTTGTGCCAGCAGCCAAGGGCAGAACACAGAAGTCTTC	39	TCRBV05-01*01	unknown	TCRBJ01-01*01
YJ-P2VaIS-tet-TE	0.0010846	1	CTCKDTQYF	CGGGTCACTGATACGGAGCTGAGGCTGCAAGTGGCCAACATGAGTCAGGGCAGAACCTTGTACTGCACCTGCAAAGACACCCAGTAC	27	TCRBV01-01*01	unknown	TCRBJ02-05*01
YJ-P2VaIS-tet-TE	0.0010846	1	CASGVYWGGQDTLYF	CTCATTCTGGAGTTGGCTACCCCCTCTCAGACATCAGTGTACTTCTGTGCCAGCGGTGTCTACTGGGGGGGCCAGGACACCTTGTAC	45	TCRBV13-02*01	TCRBD02-01*01	TCRBJ02-04*01
YJ-P2VaIS-tet-TE	0.0021692	2	CASGDWGGEQYF	AACTTCTCCCTCATTCTGGAGTTGGCTACCCCCTCTCAGACATCAGTGTACTTCTGTGCCAGCGGTGATTGGGGGGGGGAACAGTAC	36	TCRBV13-02*01	TCRBD02-01*01	TCRBJ02-07*01
YJ-P2VaIS-tet-TE	0.0010846	1	CASSQGGGGERLFF	GACCTTCAGATCACAGCTCTAAAGCCTGATGACTCGGCCACATACTTCTGTGCCAGCAGCCAGGGGGGGGGCGGCGAAAGATTATTT	42	TCRBV02-01*01	TCRBD02-01*01	TCRBJ01-04*01
YJ-P2VaIS-tet-TE	0.0010846	1	CAWSLTGGGVEQYF	ATCCTAAGCACGGAGAAGCTGCTTCTCAGCCACTCTGGCTTCTACCTCTGTGCCTGGAGTCTAACTGGGGGGGGGGTTGAACAGTAC	42	TCRBV31-01*01	TCRBD02-01*01	TCRBJ02-07*01
YJ-P2VaIS-tet-TE	0.0010846	1	CASSHWGGGTEQFF	TCCCTGATTCTGGATTCTGCTAAAACAAACCAGACATCTGTGTACTTCTGTGCTAGCAGTCACTGGGGGGGCGGGACTGAGCAGTTC	42	TCRBV29-01*01	TCRBD02-01*01	TCRBJ02-01*01
YJ-P2VaIS-tet-TE	0.0010846	1	CTCSAVGQGEVFF	ACGGAGCTGAGGCTGCAAGTGGCCAACATGAGCCAGGGCAGAACCTTGTACTGCACCTGCAGTGCAGTGGGGCAGGGAGAAGTCTTC	39	TCRBV01-01*01	unknown	TCRBJ01-01*01
YJ-P2VaIS-tet-TE	0.0010846	1	CASSGGGGYAEQFF	TTCCTCCTGCTGGAATTGGCTTCTCCCTCTCAGACATCTTTGTACTTCTGTGCCAGCAGTGGTGGGGGGGGCTATGCTGAGCAGTTC	42	TCRBV13-01*02	TCRBD02-01*01	TCRBJ02-01*01
YJ-P2VaIS-tet-TE	0.0010846	1	CASSQGGTTNSDYTF	CCTTCAGATCACAGCTCTAAGCCTGATGACTCGGCCACATACTTCTGTGCCAGCAGCCAAGGGGGGACAACAAACTCCGACTACACC	45	TCRBV02-01*01	TCRBD01-01*01	TCRBJ01-02*01
YJ-P2VaIS-tet-TE	0.0010846	1	CASGDWGGGALYF	TTCTCCCTCATTCTGGAGTTGGCTACCCCCTCTCAGACATCAGTGTACTTCTGTGCCAGCGGTGACTGGGGAGGGGGGGCGCTGTAT	39	TCRBV13-02*01	TCRBD02-01*01	TCRBJ02-03*01
YJ-P2VaIS-tet-TE	0.0010846	1	CASSQDGQGNTLYF	AGACCTTCAGATCACAGCTCTAAGCCTGATGACTCGGCCACATACTTCTGTGCCAGCAGCCAAGATGGGCAGGGAAATACGCTCTAT	42	TCRBV02-01*01	unknown	TCRBJ01-03*01
YJ-P2VaIS-tet-TE	0.0010846	1	CASGDIGGVSDYTF	CCCTCATTCTGGAGTTGGCTACCCCCCTCTCAGACATCAGTGTACTTCTGTGCCAGCGGTGATATAGGGGGTGTCTCCGACTACACC	42	TCRBV13-02*01	TCRBD01-01*01	TCRBJ01-02*01
YJ-P2VaIS-tet-TE	0.0010846	1	CTCSGGDINSDYTF	GAGCTGAGGCTGCAAGTGGCCAACATGAGCCAGGGCAGAACCTTGTACTGCACCTGCAGTGGCGGGGACATCAACTCCGACTACACC	42	TCRBV01-01*01	TCRBD01-01*01	TCRBJ01-02*01
YJ-P2VaIS-tet-TE	0.0010846	1	CASGVQGYEQYF	AATTTCTCTCTCATTCTGGAGTTGGCTTCCCTTTCTCAGACATCAGTGTACTTCTGTGCCAGCGGTGTACAGGGGTATGAACAGTAC	36	TCRBV13	TCRBD01-01*01	TCRBJ02-07*01
YJ-P2VaIS-tet-TE	0.0010846	1	CASSHDWGLEQYF	TTTAGACCTTCAGATCACAGCTCTAAGCCTGATGACTCGGCCACATACTTCTGTGCCAGCAGCCATGACTGGGGGTTGGAACAGTAC	39	TCRBV02-01*01	TCRBD02-01*01	TCRBJ02-07*01
YJ-P2VaIS-tet-TE	0.0010846	1	CASGDWGEGEQYF	TTCTCCCTCATTCTGGAGTTGGCTACCCCCTCTCAGACATCAGTGTACTTCTGTGCCAGCGGTGATTGGGGGGAGGGGGAACAGTAC	39	TCRBV13-02*01	TCRBD02-01*01	TCRBJ02-07*01
YJ-P2VaIS-tet-TE	0.00650759	6	CASGVQGYEQYF	AACTTCTCCCTCATTCTGGAGTTGGCTACCCCCTCTCAGACATCAGTGTACTTCTGTGCCAGCGGTGTCCAGGGGTATGAACAGTAC	36	TCRBV13-02*01	TCRBD01-01*01	TCRBJ02-07*01
YJ-P2VaIS-tet-TE	0.00759219	7	CASGRDWAVDEQYF	TTCCTCCTGCTGGAATTGGCTTCTCCCTCTCAGACATCTTTGTACTTCTGTGCCAGCGGCCGGGACTGGGCGGTCGATGAACAGTAC	42	TCRBV13-01*02	TCRBD02-01*01	TCRBJ02-07*01
YJ-P2VaIS-tet-TE	0.0032538	3	CASTTGNSDYTF	TCTTTTTCTCTCACTGTGACATCTGCCCAGAAGAACGAGATGGCCGTTTTTCTCTGTGCCAGCACCACAGGGAACTCCGACTACACC	36	TCRBV19-01*01	TCRBD01-01*01	TCRBJ01-02*01
YJ-P2VaIS-tet-TE	0.0032538	3	CASSPNRDEQYF	TCTTTTTCTCTCACTGTGACATCTGCCCAGAAGAACGAGATGGCCGTTTTTCTCTGTGCCAGCAGTCCTAACAGGGATGAACAGTAC	36	TCRBV19-01*01	TCRBD01-01*01	TCRBJ02-07*01
YJ-P2VaIS-tet-TE	0.0032538	3	CASMGREQYF	CAGTCGCACTCAACTCTGAAGATCCAGAGCACGCAACCCCAGGACTCAGCGGTGTATCTTTGTGCAAGCATGGGGAGGGAACAGTAC	30	TCRBV16-01*01	TCRBD02-01*01	TCRBJ02-07*01
YJ-P2VaIS-tet-TE	0.0032538	3	CASSSGGQGYEQYF	TCTCTCTACATTGGCTCTGCAGGCCTAGAGTATTCTGCCATGTACCTCTGTGCTAGCAGTAGTGGGGGACAGGGTTATGAACAGTAC	42	TCRBV17-01*01	TCRBD01-01*01	TCRBJ02-07*01
YJ-P2VaIS-tet-TE	0.0032538	3	CASSLRGGEQYF	CCTTGCAGCCTAGAAATTCAGTCCTCTGAGGCAGGAGACTCAGCACTGTACCTCTGTGCCAGCAGTCTGAGAGGGGGCGAACAGTAC	36	TCRBV26-01*01	TCRBD01-01*01	TCRBJ02-07*01
YJ-P2VaIS-tet-TE	0.00433839	4	CASSLVGQGYEQYF	ACTCTGAAAATCCAACCCACAGCACTGGAGGACTCAGCTGTGTACTTCTGTGCCAGCAGCTTAGTTGGACAGGGCTATGAACAGTAC	42	TCRBV03-01*01	TCRBD01-01*01	TCRBJ02-07*01
YJ-P2VaIS-tet-TE	0.0032538	3	CASSLDPDSYEQYF	GAAATGAACATGAGTGCCTTGGAACTGGAGGACTCTGCTATGTACTTCTGTGCCAGCTCTCTCGACCCGGACAGTTATGAACAGTAC	42	TCRBV12-01*01	TCRBD01-01*01	TCRBJ02-07*01
YJ-P2VaIS-tet-TE	0.0032538	3	CASGIQGIEQYF	AACTTCTCCCTCATTCTGGAGTTGGCTACCCCCTCTCAGACATCAGTGTACTTCTGTGCCAGCGGGATACAGGGGATTGAACAGTAC	36	TCRBV13-02*01	TCRBD01-01*01	TCRBJ02-07*01
YJ-P2VaIS-tet-TE	0.0032538	3	CASSQQEGEQYF	CATTTAGACCTTCAGATCACAGCTCTAAAGCCTGATGACTCGGCCACATACTTCTGTGCCAGCAGCCAGCAAGAGGGGGAACAGTAC	36	TCRBV02-01*01	TCRBD01-01*01	TCRBJ02-07*01
YJ-P2VaIS-tet-TE	0.00433839	4	CAWSLDRQYF	GACGACCAATTCATCCTAAGCACGGAGAAGCTGCTTCTCAGCCACTCTGGCTTCTACCTCTGTGCCTGGAGTCTCGACAGACAGTAC	30	TCRBV31-01*01	TCRBD01-01*01	TCRBJ02-07*01
YJ-P2VaIS-tet-TE	0.0032538	3	CASGVQGYEQYF	AACTTCTCCCTCATTCTGGAGTTGGCTACCCCCTCTCAGACATCAGTGTACTTCTGTGCCAGCGGTGTCCAGGGATATGAACAGTAC	36	TCRBV13-02*01	TCRBD01-01*01	TCRBJ02-07*01
YJ-P2VaIS-tet-TE	0.0032538	3	CASGLQGYEQYF	AACTTCTCCCTCATTCTGGAGTTGGCTACCCCCTCTCAGACATCAGTGTACTTCTGTGCCAGCGGCCTTCAGGGGTATGAACAGTAC	36	TCRBV13-02*01	TCRBD01-01*01	TCRBJ02-07*01
YJ-P2VaIS-tet-TE	0.0032538	3	CASSIGQGYEQYF	TGCTCTCTCTACATTGGCTCTGCAGGCCTAGAGTATTCTGCCATGTACCTCTGTGCTAGCAGTATAGGACAGGGCTATGAACAGTAC	39	TCRBV17-01*01	TCRBD01-01*01	TCRBJ02-07*01
YJ-P2VaIS-tet-TE	0.0032538	3	CAWQDRGHEQYF	CAATTCATCCTAAGCACGGAGAAGCTGCTTCTCAGCCACTCTGGCTTCTACCTCTGTGCCTGGCAGGACAGGGGGCATGAACAGTAC	36	TCRBV31-01*01	TCRBD01-01*01	TCRBJ02-07*01
YJ-P2VaIS-tet-TE	0.0021692	2	CASGELGGPYEQYF	TCCCTCATTCTGGAGTTGGCTACCCCCTCTCAGACATCAGTGTACTTCTGTGCCAGCGGTGAACTGGGGGGGCCCTATGAACAGTAC	42	TCRBV13-02*01	TCRBD02-01*01	TCRBJ02-07*01
YJ-P2VaIS-tet-TE	0.0032538	3	CASSLEGQYEQYF	TCCACTCTGAAGATTCAACCTACAGAACCCAAGGACTCAGCTGTGTATCTGTGTGCCAGCAGTTTAGAGGGACAGTATGAACAGTAC	39	TCRBV15-01*01	TCRBD01-01*01	TCRBJ02-07*01
YJ-P2VaIS-tet-TE	0.0032538	3	CAWKSDSQYF	GACGACCAATTCATCCTAAGCACGGAGAAGCTGCTTCTCAGCCACTCTGGCTTCTACCTCTGTGCCTGGAAGTCGGACTCACAGTAC	30	TCRBV31-01*01	TCRBD02-01*01	TCRBJ02-07*01
YJ-P2VaIS-tet-TE	0.0021692	2	CASGRQGYEQYF	AACTTCTCCCTCATTCTGGAGTTGGCTACCCCCTCTCAGACATCAGTGTACTTCTGTGCCAGCGGCCGACAGGGCTATGAACAGTAC	36	TCRBV13-02*01	TCRBD01-01*01	TCRBJ02-07*01
YJ-P2VaIS-tet-TE	0.0032538	3	CASSLSGERYAEQFF	CTGAAGATCCAGAGCACGCAACCCCAGGACTCAGCGGTGTATCTTTGTGCAAGCAGCTTATCTGGGGAGAGGTATGCTGAGCAGTTC	45	TCRBV16-01*01	TCRBD02-01*01	TCRBJ02-01*01
YJ-P2VaIS-tet-TE	0.0021692	2	CASSLGQGIEQYF	TTCACTCTGAAAATCCAACCCACAGCACTGGAGGACTCAGCTGTGTACTTCTGTGCCAGCAGCTTAGGACAGGGGATTGAACAGTAC	39	TCRBV03-01*01	TCRBD01-01*01	TCRBJ02-07*01
YJ-P2VaIS-tet-TE	0.0032538	3	CAWSLGTGKAPLF	TTCATCCTAAGCACGGAGAAGCTGCTTCTCAGCCACTCTGGCTTCTACCTCTGTGCCTGGAGTCTGGGGACAGGGAAGGCTCCGCTT	39	TCRBV31-01*01	TCRBD01-01*01	TCRBJ01-05*01
YJ-P2VaIS-tet-TE	0.0021692	2	CASSDSAETLYF	TCTTTTTCTCTCACTGTGACATCTGCCCAGAAGAACGAGATGGCCGTTTTTCTCTGTGCCAGCAGTGACAGTGCAGAAACGCTGTAT	36	TCRBV19-01*01	unknown	TCRBJ02-03*01
YJ-P2VaIS-tet-TE	0.0032538	3	CASSLPGQGAGNTLYF	AAAATCCAACCCACAGCACTGGAGGACTCAGCTGTGTACTTCTGTGCCAGCAGCCTACCGGGACAGGGGGCTGGAAATACGCTCTAT	48	TCRBV03-01*01	TCRBD01-01*01	TCRBJ01-03*01
YJ-P2VaIS-tet-TE	0.0021692	2	CASSQDWDRGEQYF	GACCTTCAGATCACAGCTCTAAAGCCTGATGACTCGGCCACATACTTCTGTGCCAGCAGCCAAGATTGGGACAGGGGCGAACAGTAC	42	TCRBV02-01*01	TCRBD01-01*01	TCRBJ02-07*01
YJ-P2VaIS-tet-TE	0.0021692	2	CASSQGASNERLFF	TCTCTCACTGTGACATCTGCCCAGAAGAACGAGATGGCCGTTTTTCTCTGTGCCAGCAGTCAGGGGGCCTCCAACGAAAGATTATTT	42	TCRBV19-01*01	TCRBD01-01*01	TCRBJ01-04*01
YJ-P2VaIS-tet-TE	0.0021692	2	CASSWPGQGYEQYF	ACTCTGAAAATCCAACCCACAGCACTGGAGGACTCAGCTGTGTACTTCTGTGCCAGCAGCTGGCCGGGACAGGGGTATGAACAGTAC	42	TCRBV03-01*01	TCRBD01-01*01	TCRBJ02-07*01
YJ-P2VaIS-tet-TE	0.0021692	2	CASGDWGGGEQYF	TTCTCCCTCATTCTGGAGTTGGCTACCCCCTCTCAGACATCAGTGTACTTCTGTGCCAGCGGTGACTGGGGGGGCGGAGAACAGTAC	39	TCRBV13-02*01	TCRBD02-01*01	TCRBJ02-07*01
YJ-P2VaIS-tet-TE	0.0032538	3	CASSHTGTGAYEQYF	TTACATATATCTGCCGTGGATCCAGAAGACTCAGCTGTCTATTTTTGTGCCAGCAGCCACACCGGGACTGGGGCCTATGAACAGTAC	45	TCRBV05-01*01	TCRBD02-01*01	TCRBJ02-07*01
YJ-P2VaIS-tet-TE	0.0021692	2	CASSRTDSNERLFF	GACCTTCAGATCACAGCTCTAAAGCCTGATGACTCGGCCACATACTTCTGTGCCAGCAGCCGAACAGATTCCAACGAAAGATTATTT	42	TCRBV02-01*01	TCRBD01-01*01	TCRBJ01-04*01
YJ-P2VaIS-tet-TE	0.0021692	2	CASSIVGTGVTLYF	TCTCTCACTGTGACATCTGCCCAGAAGAACGAGATGGCCGTTTTTCTCTGTGCCAGCAGTATAGTGGGGACAGGGGTAACGCTGTAT	42	TCRBV19-01*01	TCRBD01-01*01	TCRBJ02-03*01
YJ-P2VaIS-tet-TE	0.0021692	2	CASGNYAEQFF	GCTCATTTGAATCTTCGAATCAAGTCTGTAGAGCCGGAGGACTCTGCTGTGTATCTCTGTGCCAGCGGAAACTATGCTGAGCAGTTC	33	TCRBV04-01*01	unknown	TCRBJ02-01*01
YJ-P2VaIS-tet-TE	0.0021692	2	CASSQDPAGNTLYF	GACCTTCAGATCACAGCTCTAAAGCCTGATGACTCGGCCACATACTTCTGTGCCAGCAGCCAAGACCCAGCTGGAAATACGCTCTAT	42	TCRBV02-01*01	TCRBD01-01*01	TCRBJ01-03*01
YJ-P2VaIS-tet-TE	0.0021692	2	CASSQAGGGSDYTF	GACCTTCAGATCACAGCTCTAAAGCCTGATGACTCGGCCACATACTTCTGTGCCAGCAGCCAAGCCGGGGGCGGCTCCGACTACACC	42	TCRBV02-01*01	unknown	TCRBJ01-02*01
YJ-P2VaIS-tet-TE	0.0021692	2	CAWKLDEQYF	GACGACCAATTCATCCTAAGCACGGAGAAGCTGCTTCTCAGCCACTCTGGCTTCTACCTCTGTGCCTGGAAACTGGATGAACAGTAC	30	TCRBV31-01*01	TCRBD02-01*01	TCRBJ02-07*01
YJ-P2VaIS-tet-TE	0.0021692	2	CASGHQGYEQYF	AACTTCTCCCTCATTCTGGAGTTGGCTACCCCCTCTCAGACATCAGTGTACTTCTGTGCCAGCGGTCACCAGGGCTATGAACAGTAC	36	TCRBV13-02*01	TCRBD01-01*01	TCRBJ02-07*01
YJ-P2VaIS-tet-TE	0.0021692	2	CASANWGGNTLYF	TTCTCCCTCATTCTGGAGTTGGCTACCCCCTCTCAGACATCAGTGTACTTCTGTGCCAGCGCCAACTGGGGGGGAAACACCTTGTAC	39	TCRBV13-02*01	TCRBD02-01*01	TCRBJ02-04*01
YJ-P2VaIS-tet-TE	0.0021692	2	CASGEAQGAGSDYTF	CTCATTCTGGAGTTGGCTACCCCCTCTCAGACATCAGTGTACTTCTGTGCCAGCGGTGAGGCTCAGGGGGCGGGCTCCGACTACACC	45	TCRBV13-02*01	TCRBD01-01*01	TCRBJ01-02*01
YJ-P2VaIS-tet-TE	0.0021692	2	CASSLEWVSNERLFF	ATGAACATGAGTGCCTTGGAACTGGAGGACTCTGCTATGTACTTCTGTGCCAGCTCTCTCGAGTGGGTTTCCAACGAAAGATTATTT	45	TCRBV12-01*01	TCRBD02-01*01	TCRBJ01-04*01
YJ-P2VaIS-tet-TE	0.0021692	2	CAWRDWGDGEQYF	TTCATCCTAAGCACGGAGAAGCTGCTTCTCAGCCACTCTGGCTTCTACCTCTGTGCCTGGAGGGACTGGGGGGATGGAGAACAGTAC	39	TCRBV31-01*01	TCRBD02-01*01	TCRBJ02-07*01
YJ-P2VaIS-tet-TE	0.0010846	1	DQVWNTSYEQYF	TCCTACCTCATGTTAAGCACATTTTTCATACACAGCCCTCCACACTCCTACTGGGATCAGGTTTGGAATACCTCCTATGAACAGTAC	36	TCRBV27-01*01	TCRBD02-01*01	TCRBJ02-07*01
YJ-P2VaIS-tet-TE	0.0021692	2	CASGGQGHNQAPLF	TCCCTCATTCTGGAGTTGGCTACCCCCTCTCAGACATCAGTGTACTTCTGTGCCAGCGGTGGACAGGGGCACAACCAGGCTCCGCTT	42	TCRBV13-02*01	TCRBD01-01*01	TCRBJ01-05*01
YJ-P2VaIS-tet-TE	0.0021692	2	CAWRTGPGNTLYF	TTCATCCTAAGCACGGAGAAGCTGCTTCTCAGCCACTCTGGCTTCTACCTCTGTGCCTGGAGGACAGGGCCTGGAAATACGCTCTAT	39	TCRBV31-01*01	TCRBD01-01*01	TCRBJ01-03*01
YJ-P2VaIS-tet-TE	0.0021692	2	CASSPGQGYEQYF	CTACTTTTACATATATCTGCCGTGGATCCAGAAGACTCAGCTGTCTATTTTTGTGCCAGCAGCCCGGGACAGGGTTATGAACAGTAC	39	TCRBV05-01*01	TCRBD01-01*01	TCRBJ02-07*01
YJ-P2VaIS-tet-TE	0.0021692	2	CASSLRLSNERLFF	ACTCTGAAGATTCAACCTACAGAACCCAAGGACTCAGCTGTGTATCTGTGTGCCAGCAGTTTACGTCTTTCCAACGAAAGATTATTT	42	TCRBV15-01*01	unknown	TCRBJ01-04*01
YJ-P2VaIS-tet-TE	0.0032538	3	CGARQGAGNTLYF	TCATCTATGACAGTTTTAAATGCATATCTTGAAGACAGAGGCTTATATCTCTGTGGTGCTAGACAGGGGGCTGGAAATACGCTCTAT	39	TCRBV20-01*01	TCRBD01-01*01	TCRBJ01-03*01
YJ-P2VaIS-tet-TE	0.0010846	1	CASSRGQGVEQYF	TGCTCTCTCTACATTGGCTCTGCAGGCCTAGAGTATTCTGCCATGTACCTCTGTGCTAGCAGTAGAGGACAGGGAGTGGAACAGTAC	39	TCRBV17-01*01	TCRBD01-01*01	TCRBJ02-07*01
YJ-P2VaIS-tet-TE	0.0021692	2	CASSGRDSSNERLFF	CTCCTGCTGGAATTGGCTTCTCCCTCTCAGACATCTTTGTACTTCTGTGCCAGCAGTGGCCGGGACAGTTCCAACGAAAGATTATTT	45	TCRBV13-01*02	TCRBD01-01*01	TCRBJ01-04*01
YJ-P2VaIS-tet-TE	0.0021692	2	CASGGGQGASAETLYF	ATTCTGGAGTTGGCTACCCCCTCTCAGACATCAGTGTACTTCTGTGCCAGCGGTGGGGGACAGGGGGCGAGTGCAGAAACGCTGTAT	48	TCRBV13-02*01	TCRBD01-01*01	TCRBJ02-03*01
YJ-P2VaIS-tet-TE	0.0010846	1	CASSPGQEQYF	TCCTTCTCCACTCTGAAGATTCAACCTACAGAACCCAAGGACTCAGCTGTGTATCTGTGTGCCAGCAGTCCTGGCCAGGAGCAGTAC	33	TCRBV15-01*01	unknown	TCRBJ02
YJ-P2VaIS-tet-TE	0.0021692	2	CAWSLGPGWPNERLFF	AGCACGGAGAAGCTGCTTCTCAGCCACTCTGGCTTCTACCTCTGTGCCTGGAGTCTAGGTCCGGGGTGGCCCAACGAAAGATTATTT	48	TCRBV31-01*01	unknown	TCRBJ01-04*01
YJ-P2VaIS-tet-TE	0.0021692	2	CASGLVDTQYF	GAGAACTTCTCCCTCATTCTGGAGTTGGCTACCCCCTCTCAGACATCAGTGTACTTCTGTGCCAGCGGACTGGTAGACACCCAGTAC	33	TCRBV13-02*01	TCRBD02-01*01	TCRBJ02-05*01
YJ-P2VaIS-tet-TE	0.0010846	1	CASSHGQGRAERLFF	CTAGAAATTCAGTCCTCTGAGGCAGGAGACTCAGCACTGTACCTCTGTGCCAGCAGTCACGGACAGGGAAGGGCCGAAAGATTATTT	45	TCRBV26-01*01	TCRBD01-01*01	TCRBJ01-04*01
YJ-P2VaIS-tet-TE	0.0021692	2	CASSQDPNSPLYF	CTACTTTTACATATATCTGCCGTGGATCCAGAAGACTCAGCTGTCTATTTTTGTGCCAGCAGCCAAGATCCTAATTCGCCCCTCTAC	39	TCRBV05-01*01	unknown	TCRBJ01-06*01
YJ-P2VaIS-tet-TE	0.0010846	1	CASGETRTAAETLYF	CTCATTCTGGAGTTGGCTACCCCCTCTCAGACATCAGTGTACTTCTGTGCCAGCGGTGAGACCAGGACAGCTGCAGAAACGCTGTAT	45	TCRBV13-02*01	TCRBD01-01*01	TCRBJ02-03*01
YJ-P2VaIS-tet-TE	0.0010846	1	CASGGQNYAEQFF	TTCTCCCTCATTCTGGAGTTGGCTACCCCCTCTCAGACATCAGTGTACTTCTGTGCCAGCGGGGGACAGAACTATGCTGAGCAGTTC	39	TCRBV13-02*01	TCRBD01-01*01	TCRBJ02-01*01
YJ-P2VaIS-tet-TE	0.0021692	2	CAWSHWGSNYAEQFF	CTAAGCACGGAGAAGCTGCTTCTCAGCCACTCTGGCTTCTACCTCTGTGCCTGGAGTCACTGGGGGTCTAACTATGCTGAGCAGTTC	45	TCRBV31-01*01	TCRBD02-01*01	TCRBJ02-01*01
YJ-P2VaIS-tet-TE	0.0021692	2	CASSLAGQGAEQFF	ACTCTGAAAATCCAACCCACAGCACTGGAGGACTCAGCTGTGTACTTCTGTGCCAGCAGCTTAGCGGGACAGGGGGCTGAGCAGTTC	42	TCRBV03-01*01	TCRBD01-01*01	TCRBJ02-01*01
YJ-P2VaIS-tet-TE	0.0021692	2	CASRNWGSYEQYF	TTCTCCCTGATTCTGGATTCTGCTAAAACAAACCAGACATCTGTGTACTTCTGTGCTAGCAGGAACTGGGGGTCGTATGAACAGTAC	39	TCRBV29-01*01	TCRBD02-01*01	TCRBJ02-07*01
YJ-P2VaIS-tet-TE	0.0010846	1	CASSLENERLFF	CCTTGCAGCCTAGAAATTCAGTCCTCTGAGGCAGGAGACTCAGCACTGTACCTCTGTGCCAGCAGTCTAGAGAACGAAAGATTATTT	36	TCRBV26-01*01	unknown	TCRBJ01-04*01
YJ-P2VaIS-tet-TE	0.0010846	1	NQVQAFSNYAEQFF	ACTCTGAAGATTCAACCTACAGAACCCAAGGACTCAGCTGTGTATCGCAATCAGGTCCAAGCATTCTCTAACTATGCTGAGCAGTTC	42	TCRBV15-01*01	TCRBD01-01*01	TCRBJ02-01*01
YJ-P2VaIS-tet-TE	0.0021692	2	CASSQGQGYEQYF	CTACTTTTACATATATCTGCCGTGGATCCAGAAGACTCAGCTGTCTATTTTTGTGCCAGCAGCCAGGGACAGGGTTATGAACAGTAC	39	TCRBV05-01*01	TCRBD01-01*01	TCRBJ02-07*01
YJ-P2VaIS-tet-TE	0.0021692	2	CAWSRTGGGETLYF	ATCCTAAGCACGGAGAAGCTGCTTCTCAGCCACTCTGGCTTCTACCTCTGTGCCTGGAGTCGGACAGGGGGCGGAGAAACGCTGTAT	42	TCRBV31-01*01	TCRBD01-01*01	TCRBJ02-03*01
YJ-P2VaIS-tet-TE	0.0021692	2	CAWSLRLGASAETLYF	AGCACGGAGAAGCTGCTTCTCAGCCACTCTGGCTTCTACCTCTGTGCCTGGAGTCTCCGACTGGGGGCTAGTGCAGAAACGCTGTAT	48	TCRBV31-01*01	TCRBD02-01*01	TCRBJ02-03*01
YJ-P2VaIS-tet-TE	0.0010846	1	CASSQDWGLFPNTGQLYF	ACAGCTCTAAAGCCTGATGACTCGGCCACATACTTCTGTGCCAGCAGCCAAGACTGGGGACTGTTCCCAAACACCGGGCAGCTCTAC	54	TCRBV02-01*01	TCRBD02-01*01	TCRBJ02-02*01
YJ-P2VaIS-tet-TE	0.0010846	1	CASDHQGYEQYF	AACTTCTCCCTCATTCTGGAGTTGGCTACCCCCTCTCAGACATCAGTGTACTTCTGTGCCAGCGATCACCAGGGCTATGAACAGTAC	36	TCRBV13-02*01	TCRBD01-01*01	TCRBJ02-07*01
YJ-P2VaIS-tet-TE	0.0010846	1	CASGDWGGGTLYF	TTCTCCCTCATTCTGGAGTTGGCTACCCCCTCTCAGACATCAGTGTACTTCTGTGCCAGCGGTGATTGGGGGGGCGGTACGCTCTAT	39	TCRBV13-02*01	TCRBD02-01*01	TCRBJ01-03*01
YJ-P2VaIS-tet-TE	0.0010846	1	CAGNERLFF	AAGGACGACCAATTCATCCTAAGCACGGAGAAGCTGCTTCTCAGCCACTCTGGCTTCTACCTCTGTGCCGGAAACGAAAGATTATTT	27	TCRBV31-01*01	unknown	TCRBJ01-04*01
YJ-P2VaIS-tet-TE	0.0010846	1	CAWSRGQGRAPLF	TTCATCCTAAGCACGGAGAAGCTGCTTCTCAGCCACTCTGGCTTCTACCTCTGTGCCTGGAGTCGGGGACAGGGGAGGGCTCCGCTT	39	TCRBV31-01*01	TCRBD01-01*01	TCRBJ01-05*01
YJ-P2VaIS-tet-TE	0.0010846	1	CASGVTGTGEDTQYF	CTCATTCTGGAGTTGGCTACCCCCTCTCAGACATCAGTGTACTTCTGTGCCAGCGGTGTCACCGGGACAGGGGAAGACACCCAGTAC	45	TCRBV13-02*01	TCRBD01-01*01	TCRBJ02-05*01
YJ-P2VaIS-tet-TE	0.0021692	2	CGARVGVGNTLYF	TCATCTATGACAGTTTTAAATGCATATCTTGAAGACAGAGGCTTATATCTCTGTGGTGCTAGGGTGGGGGTTGGAAATACGCTCTAT	39	TCRBV20-01*01	TCRBD02-01*01	TCRBJ01-03*01
YJ-P2VaIS-tet-TE	0.0010846	1	CASRDNNERLFF	TTCTCCACTCTGAAGATTCAACCTACAGAACCCAAGGACTCAGCTGTGTATCTGTGTGCCAGCAGGGACAACAACGAAAGATTATTT	36	TCRBV15-01*01	TCRBD01-01*01	TCRBJ01-04*01
YJ-P2VaIS-tet-TE	0.0010846	1	CASSDQSSAETLYF	TCTCTCATTCTGGAGTTGGCTTCCCTTTCTCAGACAGCTGTATATTTCTGTGCCAGCAGTGATCAGTCTAGTGCAGAAACGCTGTAT	42	TCRBV13-03*01	TCRBD01-01*01	TCRBJ02-03*01
YJ-P2VaIS-tet-TE	0.0010846	1	CASSINGAEQFF	TCTTTTTCTCTCACTGTGACATCTGCCCAGAAGAACGAGATGGCCGTTTTTCTCTGTGCCAGCAGTATAAACGGTGCTGAGCAGTTC	36	TCRBV19-01*01	unknown	TCRBJ02-01*01
YJ-P2VaIS-tet-TE	0.0021692	2	CARGDNSPLYF	GAGCATTTCTCCCTGATTCTGGATTCTGCTAAAACAAACCAGACATCTGTGTACTTCTGTGCTAGGGGTGACAATTCGCCCCTCTAC	33	TCRBV29-01*01	unknown	TCRBJ01-06*01
YJ-P2VaIS-tet-TE	0.0010846	1	CASSPGNSPLYF	TCTTTTTCTCTCACTGTGACATCTGCCCAGAAGAACGAGATGGCCGTTTTTCTCTGTGCCAGCAGCCCAGGGAATTCGCCCCTCTAC	36	TCRBV19-01*01	TCRBD01-01*01	TCRBJ01-06*01
YJ-P2VaIS-tet-TE	0.0010846	1	CTCSGREIYAEQFF	GAGCTGAGGCTGCAAGTGGCCAACATGAGCCAGGGCAGAACCTTGTACTGCACCTGCAGTGGCCGGGAAATCTATGCTGAGCAGTTC	42	TCRBV01-01*01	unknown	TCRBJ02-01*01
YJ-P2VaIS-tet-TE	0.0021692	2	CGARAGAGNTLYF	TCATCTATGACAGTTTTAAATGCATATCTTGAAGACAGAGGCTTATATCTCTGTGGTGCTAGGGCAGGGGCTGGAAATACGCTCTAT	39	TCRBV20-01*01	TCRBD01-01*01	TCRBJ01-03*01
YJ-P2VaIS-tet-TE	0.0010846	1	CASGNWGGGTLYF	TTCTCCCTCATTCTGGAGTTGGCTACCCCCTCTCAGACATCAGTGTACTTCTGTGCCAGCGGGAACTGGGGGGGCGGCACCTTGTAC	39	TCRBV13-02*01	TCRBD02-01*01	TCRBJ02-04*01
YJ-P2VaIS-tet-TE	0.0010846	1	CASGENSPLYF	GAGAACTTCTCCCTCATTCTGGAGTTGGCTACCCCCTCTCAGACATCAGTGTACTTCTGTGCCAGCGGTGAGAATTCGCCCCTCTAC	33	TCRBV13-02*01	unknown	TCRBJ01-06*01
YJ-P2VaIS-tet-TE	0.0010846	1	CASSDAWGVKENTLYF	CTGCTGGAATTGGCTTCTCCCTCTCAGACATCTTTGTACTTCTGTGCCAGCAGTGATGCCTGGGGGGTGAAGGAAAACACCTTGTAC	48	TCRBV13-01*02	TCRBD02-01*01	TCRBJ02-04*01
YJ-P2VaIS-tet-TE	0.0010846	1	CASSDALGINQDTQYF	ATTCTGGAGTTGGCTTCCCTTTCTCAGACAGCTGTATATTTCTGTGCCAGCAGTGATGCTCTGGGGATTAACCAAGACACCCAGTAC	48	TCRBV13-03*01	TCRBD02-01*01	TCRBJ02-05*01
YJ-P2VaIS-tet-TE	0.0010846	1	CASSLGQGITLYF	TCCACTCTGAAGATTCAACCTACAGAACCCAAGGACTCAGCTGTGTATCTGTGTGCCAGCAGTTTGGGACAGGGGATCACCTTGTAC	39	TCRBV15-01*01	TCRBD01-01*01	TCRBJ02-04*01
YJ-P2VaIS-tet-TE	0.0010846	1	CASSQDENSPLYF	TTAGACCTTCAGATCACAGCTCTAAAGCCTGATGACTCGGCCACATACTTCTGTGCCAGCAGCCAAGATGAGAATTCGCCCCTCTAC	39	TCRBV02-01*01	unknown	TCRBJ01-06*01
YJ-P2VaIS-tet-TE	0.0010846	1	CASSLTGGALAEQFF	CTTCAGATCACAGCTCTAAAGCCTGATGACTCGGCCACATACTTCTGTGCCAGCAGCCTCACTGGGGGGGCGCTTGCTGAGCAGTTC	45	TCRBV02-01*01	TCRBD02-01*01	TCRBJ02-01*01
YJ-P2VaIS-tet-TE	0.0010846	1	CASSPYRAETLYF	TTCTCCCTGATTCTGGATTCTGCTAAAACAAACCAGACATCTGTGTACTTCTGTGCTAGCAGTCCCTACAGGGCAGAAACGCTGTAT	39	TCRBV29-01*01	TCRBD01-01*01	TCRBJ02-03*01
YJ-P2VaIS-tet-TE	0.0010846	1	CASSLGHGVNERLFF	CTTCGAATCAAGTCTGTAGAGCCGGAGGACTCTGCTGTGTATCTCTGTGCCAGCAGCTTGGGACATGGAGTGAACGAAAGATTATTT	45	TCRBV04-01*01	TCRBD01-01*01	TCRBJ01-04*01
YJ-P2VaIS-tet-TE	0.0010846	1	GLTGGNMQPNTGQLYF	ATTCTGGATTCTGCTAAAACAAACCAGACATCTGTGTACTTTGGGCTAACAGGGGGGAATATGCAACCAAACACCGGGCAGCTCTAC	48	TCRBV29-01*01	TCRBD01-01*01	TCRBJ02-02*01
YJ-P2VaIS-tet-TE	0.0010846	1	CASGDWGGSTLYF	TTCTCCCTCATTCTGGAGTTGGCTACCCCCTCTCAGACATCAGTGTACTTCTGTGCCAGCGGTGACTGGGGGGGCAGCACCTTGTAC	39	TCRBV13-02*01	TCRBD02-01*01	TCRBJ02-04*01
YJ-P2VaIS-tet-TE	0.0010846	1	CASGATEVFF	CAAGAGAACTTCTCCCTCATTCTGGAGTTGGCTACCCCCTCTCAGACATCAGTGTACTTCTGTGCCAGCGGTGCAACAGAAGTCTTC	30	TCRBV13-02*01	TCRBD01-01*01	TCRBJ01-01*01
YJ-P2VaIS-tet-TE	0.0010846	1	CASSLVQRDTQYF	TCAACTCTGAAGATCCAGAGCACGCAACCCCAGGACTCAGCGGTGTATCTTTGTGCAAGCAGCTTAGTACAGAGAGACACCCAGTAC	39	TCRBV16-01*01	TCRBD01-01*01	TCRBJ02-05*01
YJ-P2VaIS-tet-TE	0.0010846	1	CASGDARGARDTQYF	CTCATTCTGGAGTTGGCTACCCCCTCTCAGACATCAGTGTACTTCTGTGCCAGCGGTGATGCTAGGGGGGCGCGAGACACCCAGTAC	45	TCRBV13-02*01	TCRBD02-01*01	TCRBJ02-05*01
YJ-P2VaIS-tet-TE	0.0010846	1	CASGENSPLYF	GAGAACTTCTCCCTCATTCTGGAGTTGGCTACCCCCTCTCAGACATCAGTGTACTTCTGCGCCAGCGGTGAGAATTCGCCCCTCTAC	33	TCRBV13-02*01	unknown	TCRBJ01-06*01
YJ-P2VaIS-tet-TE	0.0010846	1	CASGDGGGGTEVFF	TCCCTCATTCTGGAGTTGGCTACCCCCTCTCAGACATCAGTGTACTTCTGTGCCAGCGGTGATGGGGGAGGAGGAACAGAAGTCTTC	42	TCRBV13-02*01	unknown	TCRBJ01-01*01
YJ-P2VaIS-tet-TE	0.0010846	1	CASGELGTETLYF	TTCTCCCTCATTCTGGAGTTGGCTACCCCCTCTCAGACATCAGTGTACTTCTGTGCCAGCGGTGAACTGGGAACAGAAACGCTGTAT	39	TCRBV13-02*01	TCRBD02-01*01	TCRBJ02-03*01
YJ-P2VaIS-tet-TE	0.0010846	1	CASSLSARGRGQNTLYF	ATTCAGTCCTCTGAGGCAGGAGACTCAGCACTGTACCTCTGTGCCAGCAGTCTGTCCGCCAGGGGGCGGGGTCAAAACACCTTGTAC	51	TCRBV26-01*01	TCRBD01-01*01	TCRBJ02-04*01
YJ-P2VaIS-tet-TE	0.0010846	1	CASGTEGAEQFF	AACTTCTCCCTCATTCTGGAGTTGGCTACCCCCTCTCAGACATCAGTGTACTTCTGTGCCAGCGGGACTGAGGGGGCTGAGCAGTTC	36	TCRBV13-02*01	unknown	TCRBJ02-01*01
YJ-P2VaIS-tet-TE	0.0010846	1	CASSRGQGLEVFF	TCAACTCTGAAGATCCAGAGCACGCAACCCCAGGACTCAGCGGTGTATCTTTGTGCAAGCAGCCGGGGACAGGGATTAGAAGTCTTC	39	TCRBV16-01*01	TCRBD01-01*01	TCRBJ01-01*01
YJ-P2VaIS-tet-TE	0.0010846	1	CASGDWGGGTLYF	TTCTCCCTCATTCTGGAGTTGGCTACCCCCTCTCAGACATCAGTGTACTTCTGTGCCAGCGGTGACTGGGGGGGCGGCACCTTGTAC	39	TCRBV13-02*01	TCRBD02-01*01	TCRBJ02-04*01
YJ-P2VaIS-tet-TE	0.0010846	1	CASSLATGGQNTLYF	CTGAAAATCCAACCCACAGCACTGGAGGACTCAGCTGTGTACTTCTGTGCCAGCAGCTTAGCGACAGGGGGTCAAAACACCTTGTAC	45	TCRBV03-01*01	TCRBD01-01*01	TCRBJ02-04*01
YJ-P2VaIS-tet-TE	0.0010846	1	CGARAGTGTEQFF	TCATCTATGACAGTTTTAAATGCATATCTTGAAGACAGAGGCTTATATCTCTGTGGTGCTAGGGCCGGGACAGGGACTGAGCAGTTC	39	TCRBV20-01*01	TCRBD01-01*01	TCRBJ02-01*01
YJ-P2VaIS-tet-TE	0.0010846	1	CASSLGDRGDTQYF	ACTCTGAAGATTCAACCTACAGAACCCAAGGACTCAGCTGTGTATCTGTGTGCCAGCAGTTTAGGGGACAGGGGGGACACCCAGTAC	42	TCRBV15-01*01	TCRBD01-01*01	TCRBJ02-05*01
YJ-P2VaIS-tet-TE	0.0010846	1	CASSERLGPSAETLYF	CTGCTGGAATTGGCTTCTCCCTCTCAGACATCTTTGTACTTCTGTGCCAGCAGTGAGCGACTGGGGCCTAGTGCAGAAACGCTGTAT	48	TCRBV13-01*02	TCRBD02-01*01	TCRBJ02-03*01
YJ-P2VaIS-tet-TE	0.0010846	1	CASSPGQGTEVFF	TCCACTCTGAAGATTCAACCTACAGAACCCAAGGACTCAGCTGTGTATCTGTGTGCCAGCAGTCCGGGACAGGGGACAGAAGTCTTC	39	TCRBV15-01*01	TCRBD01-01*01	TCRBJ01-01*01
YJ-P2VaIS-tet-TE	0.0010846	1	CASSEWQANTEVFF	TTCCTCCTGCTGGAATTGGCTTCTCCCTCTCAGACATCTTTGTACTTCTGTGCCAGCAGTGAGTGGCAGGCAAACACAGAAGTCTTC	42	TCRBV13-01*02	TCRBD01-01*01	TCRBJ01-01*01
YJ-P2VaIS-tet-TE	0.0010846	1	CAWSLTGGGTEVFF	ATCCTAAGCACGGAGAAGCTGCTTCTCAGCCACTCTGGCTTCTACCTCTGTGCCTGGAGTCTTACAGGGGGCGGCACAGAAGTCTTC	42	TCRBV31-01*01	TCRBD01-01*01	TCRBJ01-01*01
YJ-P2VaIS-tet-TE	0.0010846	1	CASRDWGDTQYF	TTCTCCACTCTGAAGATTCAACCTACAGAACCCAAGGACTCAGCTGTGTATCTGTGTGCCAGCAGAGACTGGGGGGACACCCAGTAC	36	TCRBV15-01*01	TCRBD02-01*01	TCRBJ02-05*01
YJ-P2VaIS-tet-TE	0.0010846	1	CAWSLTGGGTEVFF	ATCCTAAGCACGGAGAAGCTGCTTCTCAGCCACTCTGGCTTCTACCTCTGTGCCTGGAGTCTAACAGGGGGCGGCACAGAAGTCTTC	42	TCRBV31-01*01	TCRBD01-01*01	TCRBJ01-01*01
YJ-P2VaIS-tet-TE	0.0010846	1	CASSGQTGPVGKNTLYF	CTGGAGTTGGCTTCCCTTTCTCAGACAGCTGTATATTTCTGTGCCAGCAGTGGCCAGACAGGGCCGGTTGGAAAAAACACCTTGTAC	51	TCRBV13-03*01	TCRBD01-01*01	TCRBJ02-04*01
YJ-P2VaIS-tet-TE	0.0010846	1	CASSAGTGNTQYF	TTCTTCCTCCTGCTGGAATTGGCTTCTCCCTCTCAGACATCTTTGTACTTCTGTGCCAGCAGTGCCGGGACTGGGAACACCCAGTAC	39	TCRBV13-01*02	TCRBD02-01*01	TCRBJ02-05*01
YJ-P2VaIS-tet-TE	0.0010846	1	CASSHLGDSAETLYF	TTACATATATCTGCCGTGGATCCAGAAGACTCAGCTGTCTATTTTTGTGCCAGCAGCCATCTGGGGGATAGTGCAGAAACGCTGTAT	45	TCRBV05-01*01	TCRBD02-01*01	TCRBJ02-03*01
YJ-P2VaIS-tet-TE	0.0010846	1	CASTGTGGAEVFF	TTTTCTCTCACTGTGACATCTGCCCAGAAGAACGAGATGGCCGTTTTTCTCTGTGCCAGCACCGGGACAGGGGGCGCAGAAGTCTTC	39	TCRBV19-01*01	TCRBD01-01*01	TCRBJ01-01*01
YJ-P2VaIS-tet-TE	0.0010846	1	CTCSAGGQGTEVFF	GAGCTGAGGCTGCAAGTGGCCAACATGAGCCAGGGCAGAACCTTGTACTGCACCTGCAGTGCAGGGGGGCAGGGCACAGAAGTCTTC	42	TCRBV01-01*01	unknown	TCRBJ01-01*01
YJ-P2VaIS-tet-TE	0.0010846	1	CASSPGQGAEVFF	TTAGACCTTCAGATCACAGCTCTAAAGCCTGATGACTCGGCCACATACTTCTGTGCCAGCAGCCCGGGACAGGGGGCGGAAGTCTTC	39	TCRBV02-01*01	TCRBD01-01*01	TCRBJ01-01*01
YJ-P2VaIS-tet-TE	0.0010846	1	CASGGQNYAEQFF	TCTCCCTCATTCTGGAGTTGGCTACCCCCCTCTCAGACATCAGTGTACTTCTGTGCCAGCGGGGGACAGAACTATGCTGAGCAGTTC	39	TCRBV13-02*01	TCRBD01-01*01	TCRBJ02-01*01
YJ-P2VaIS-tet-TE	0.0010846	1	CASGDAGGGNTLYF	TCCCTCATTCTGGAGTTGGCTACCCCCTCTCAGACATCAGTGTACTTCTGTGCCAGCGGTGATGCCGGGGGGGGAAACACCTTGTAC	42	TCRBV13-02*01	TCRBD02-01*01	TCRBJ02-04*01
YJ-P2VaIS-tet-TE	0.0010846	1	CASSQGWGLFPNTGQLYF	ACAGCTCTAAAGCCTGATGACTCGGCCACATACTTCTGTGCCAGCAGCCAAGGCTGGGGACTGTTCCCAAACACCGGGCAGCTCTAC	54	TCRBV02-01*01	TCRBD02-01*01	TCRBJ02-02*01
YJ-P2VaIS-tet-TE	0.0010846	1	CASSRQGRNSPLYF	TCTCTCTACATTGGCTCTGCAGGCCTAGAGTATTCTGCCATGTACCTCTGTGCTAGCAGTAGACAGGGGCGGAATTCGCCCCTCTAC	42	TCRBV17-01*01	TCRBD01-01*01	TCRBJ01-06*01
YJ-P2VaIS-tet-TE	0.0010846	1	CASTPGQGTPLYF	TCCACTCTGAAGATTCAACCTACAGAACCCAAGGACTCAGCTGTGTATCTGTGTGCCAGCACCCCGGGACAGGGTACGCCCCTCTAC	39	TCRBV15-01*01	TCRBD01-01*01	TCRBJ01-06*01
YJ-P2VaIS-tet-TE	0.0010846	1	CAWSLRLGASAETLYF	AGCACGGAGAAGCTGCTTCTCAGCCACTCTGGCTTCTACCTCTGTGCCTGGAGTCTTAGGCTGGGGGCTAGTGCAGAAACGCTGTAT	48	TCRBV31-01*01	TCRBD02-01*01	TCRBJ02-03*01
YJ-P2VaIS-tet-TE	0.0010846	1	CASGEGWGGSAETLYF	ATTCTGGAGTTGGCTACCCCCTCTCAGACATCAGTGTACTTCTGTGCCAGCGGTGAAGGCTGGGGGGGTAGTGCAGAAACGCTGTAT	48	TCRBV13-02*01	TCRBD02-01*01	TCRBJ02-03*01
YJ-P2VaIS-tet-TE	0.0010846	1	CASNPGQGLEVFF	TTTTCTCTCACTGTGACATCTGCCCAGAAGAACGAGATGGCCGTTTTTCTCTGTGCCAGCAATCCGGGACAGGGGCTAGAAGTCTTC	39	TCRBV19-01*01	TCRBD01-01*01	TCRBJ01-01*01
YJ-P2VaIS-tet-TE	0.0010846	1	CASGDWGGNTLYF	TTCTCCCTCATTCTGGAGTTGGCTACCCCCTCTCAGACATCAGTGTACTTCTGTGCCAGCGGTGACTGGGGGGGAAACACCTTGTAC	39	TCRBV13-02*01	TCRBD02-01*01	TCRBJ02-04*01
YJ-P2VaIS-tet-TE	0.0010846	1	CASSRLGSAETLYF	ACTCTCAAGATCCAGTCTGCAAAGCAGGGCGACACAGCCACCTATCTCTGTGCCAGCAGTCGTCTGGGAAGTGCAGAAACGCTGTAT	42	TCRBV14-01*01	TCRBD02-01*01	TCRBJ02-03*01
YJ-P2VaIS-tet-TE	0.0010846	1	CASSSPGGAPDQDTQYF	CTGGATTCTGCTAAAACAAACCAGACATCTGTGTACTTCTGTGCTAGCAGTTCTCCGGGGGGGGCGCCGGACCAAGACACCCAGTAC	51	TCRBV29-01*01	TCRBD02-01*01	TCRBJ02-05*01
YJ-P2VaIS-tet-TE	0.0010846	1	CASSQYGASQNTLYF	CTTCAGATCACAGCTCTAAAGCCTGATGACTCGGCCACATACTTCTGTGCCAGCAGCCAATACGGGGCGAGTCAAAACACCTTGTAC	45	TCRBV02-01*01	unknown	TCRBJ02-04*01
YJ-P2VaIS-tet-TE	0.0010846	1	CASSRLGSAETLYF	ACTCTCAAGATCCAGTCTGCAAAGCAGGGCGACACAGCCACCTAACTCTGTGCCAGCAGTCGTCTGGGAAGTGCAGAAACGCTGTAT	42	TCRBV14-01*01	TCRBD02-01*01	TCRBJ02-03*01
YJ-P2VaIS-tet-TE	0.0010846	1	CASSHLGDSAETLYF	TTACATATATCTGCCGTGGATCCAGAAGACTCAGCTGTCTATTTTTGTGCCAGCAGCCATCTGGGGGATAGTGCAGAAACACTGTAT	45	TCRBV05-01*01	TCRBD02-01*01	TCRBJ02-03*01
YJ-P2VaIS-tet-TE	0.0010846	1	CASGAGQGTEVFF	TTCTCCCTCATTCTGGAGTTGGCTACCCCCTCTCAGACATCAGTGTACTTCTGTGCCAGCGGTGCGGGACAGGGGACAGAAGTCTTC	39	TCRBV13-02*01	TCRBD01-01*01	TCRBJ01-01*01
YJ-P2VaIS-tet-TE	0.0010846	1	CASSQGENTEVFF	CTACTTTTACATATATCTGCCGTGGATCCAGAAGACTCAGCTGTCTATTTTTGTGCCAGCAGCCAGGGGGAGAACACAGAAGTCTTC	39	TCRBV05-01*01	unknown	TCRBJ01-01*01
YJ-P2VaIS-tet-TE	0.0010846	1	CAWTWGGGGTEVFF	ATCTTAAGCACGGAGAAGCTGCTTCTCAGCCACTCTGGCTTCTACCTCTGTGCCTGGACCTGGGGGGGCGGGGGCACAGAAGTCTTC	42	TCRBV31-01*01	TCRBD02-01*01	TCRBJ01-01*01
YJ-P2VaIS-tet-TE	0.0010846	1	CAWSLTGGGTKVFF	ATCCTAAGCACGGAGAAGCTGCTTCTCAGCCACTCTGGCTTCTACCTCTGTGCCTGGAGTCTGACAGGGGGCGGCACAAAAGTCTTC	42	TCRBV31-01*01	TCRBD01-01*01	TCRBJ01-01*01
YJ-P2VaIS-tet-TE	0.0010846	1	CAWSLTGWGVEQYF	ATCCTAAGCACGGAGAAGCTGCTTCTCAGCCACTCTGGCTTCTACCTCTGTGCCTGGAGTCTAACTGGGTGGGGGGTTGAACAGTAC	42	TCRBV31-01*01	TCRBD02-01*01	TCRBJ02-07*01
YJ-P2VaIS-tet-TE	0.0010846	1	CAYRVGSPLYF	GAGCATTTCTCCCTGATTCTGGATTCTGCTAAAACAAACCAGACATCTGTGTACTTCTGTGCTTACAGGGTTGGTTCGCCCCTCTAC	33	TCRBV29-01*01	TCRBD01-01*01	TCRBJ01-06*01
YJ-P2VaIS-tet-TE	0.0010846	1	CASGPQGSEVFF	CATTTAGACCTTCAGATCACAGCTCTAAAGCCTGATGACTCGGCCACATACTTCTGTGCCAGCGGACCACAGGGGTCAGAAGTCTTC	36	TCRBV02-01*01	TCRBD01-01*01	TCRBJ01-01*01
YJ-P2VaIS-tet-TE	0.0010846	1	CASGVQGYEQYF	GAACTTCTCCCTCATTCTGGAGTTGGCTACCCCTCTCAGACATCAGTGTACTTCTGTGCCAGCGGTGTCCAGGGATATGAACAGTAC	36	TCRBV13-02*01	TCRBD01-01*01	TCRBJ02-07*01
YJ-P2VaIS-tet-TE	0.0010846	1	CASSLGGGGTEVFF	TCTCTCACTGTGACATCTGCCCAGAAGAACGAGATGGCCGTTTTTCTCTGTGCCAGCAGCCTTGGGGGGGGCGGCACAGAAGTCTTC	42	TCRBV19-01*01	TCRBD02-01*01	TCRBJ01-01*01
YJ-P2VaIS-tet-TE	0.0010846	1	CASSQDTDRGGERLFF	CATATATCTGCCGTGGATCCAGAAGACTCAGCTGTCTATTTTTGTGCCAGCAGCCAAGATACGGACAGGGGGGGAGAAAGATTATTT	48	TCRBV05-01*01	TCRBD01-01*01	TCRBJ01-04*01
YJ-P2VaIS-tet-TE	0.0010846	1	CASSDGGGEYEQYF	TTCCTCCTGCTGGAATTGGCTTCTCCCTCTCAGACATCTTTGTACTTCTGTGCCAGCAGTGATGGGGGAGGGGAGTATGAACAGTAC	42	TCRBV13-01*02	TCRBD01-01*01	TCRBJ02-07*01
YJ-P2VaIS-tet-TE	0.0010846	1	CASSLLGGASAETLYF	CGAATCAAGTCTGTAGAGCCGGAGGACTCTGCTGTGTATCTCTGTGCCAGCAGCTTGTTGGGGGGGGCTAGTGCAGAAACGCTGTAT	48	TCRBV04-01*01	TCRBD02-01*01	TCRBJ02-03*01
YJ-P2VaIS-tet-TE	0.0010846	1	CASSILPGGGAGDTQYF	GTGACATCTGCCCAGAAGAACGAGATGGCCGTTTTTCTCTGTGCCAGCAGTATACTTCCTGGGGGGGGCGCGGGAGACACCCAGTAC	51	TCRBV19-01*01	TCRBD02-01*01	TCRBJ02-05*01
YJ-P2VaIS-tet-TE	0.0010846	1	CASGLQGYEQYF	GAACTTCTCCCTCATTCTGGAGTTGGCTACCCCTCTCAGACATCAGTGTACTTCTGTGCCAGCGGGCTACAGGGTTATGAACAGTAC	36	TCRBV13-02*01	TCRBD01-01*01	TCRBJ02-07*01
YJ-P2VaIS-tet-TE	0.0010846	1	CASGLQGYEQYF	GAACTTCTCCCTCATTCTGGAGTTGGCTACCCCTCTCAGACATCAGTGTACTTCTGTGCCAGCGGCCTTCAGGGGTATGAACAGTAC	36	TCRBV13-02*01	TCRBD01-01*01	TCRBJ02-07*01
YJ-P2VaIS-tet-TE	0.0010846	1	CASGDWGGLYEQYF	TCCCTCATTCTGGAGTTGGCTACCCCCTCTCAGACATCAGTGTACTTCTGTGCCAGCGGTGACTGGGGGGGCCTCTATGAACAGTAC	42	TCRBV13-02*01	TCRBD02-01*01	TCRBJ02-07*01
YJ-P2VaIS-tet-TE	0.0010846	1	CASGVQGYEQYF	ACTTCTCCCTCATTCTGGAGTTGGCTACCCCCCTCTCAGACATCAGTGTACTTCTGTGCCAGCGGTGTCCAGGGGTATGAACAGTAC	36	TCRBV13-02*01	TCRBD01-01*01	TCRBJ02-07*01
YJ-P2VaIS-tet-TE	0.0010846	1	CASGGGEYEQYF	GACTTCTTCCTCCTGCTGGAATTGGCTTCTCCCTCTCAGACATCTTTGTACTTCTGTGCCAGTGGGGGAGGGGAGTATGAACAGTAC	36	TCRBV13-01*02	TCRBD02-01*01	TCRBJ02-07*01
YJ-P2VaIS-tet-TE	0.0010846	1	CASGRQGYEQYF	GAACTTCTCCCTCATTCTGGAGTTGGCTACCCCTCTCAGACATCAGTGTACTTCTGTGCCAGCGGCCGACAGGGCTATGAACAGTAC	36	TCRBV13-02*01	TCRBD01-01*01	TCRBJ02-07*01
YJ-P2VaIS-tet-TE	0.0010846	1	CAWSLRLGASAETLYF	AGCACGGAGAAGCTGCTTCTCAGCCACTCTGGCTTCTACCTCTGTGCCTGGAGTCTTAGACTGGGGGCTAGTGCAGAAACGCTGTAT	48	TCRBV31-01*01	TCRBD02-01*01	TCRBJ02-03*01
YJ-P2VaIS-tet-TE	0.0010846	1	CAWSLVGGYTEVFF	ATCCTAAGCACGGAGAAGCTGCTTCTCAGCCACTCTGGCTTCTACCTCTGTGCCTGGAGTCTAGTTGGAGGTTACACAGAAGTCTTC	42	TCRBV31-01*01	unknown	TCRBJ01-01*01
YJ-P2VaIS-tet-TE	0.0021692	2	CASSQEDWGGSYEQYF	CATATATCTGCCGTGGATCCAGAAGACTCAGCTGTCTATTTTTGTGCCAGCAGCCAAGAGGACTGGGGGGGCTCCTATGAACAGTAC	48	TCRBV05-01*01	TCRBD02-01*01	TCRBJ02-07*01
YJ-P2VaIS-tet-TE	0.0021692	2	CASSPPGHPNSDYTF	CTAGAAATTCAGTCCTCTGAGGCAGGAGACTCAGCACTGTACCTCTGTGCCAGCAGTCCTCCGGGACATCCAAACTCCGACTACACC	45	TCRBV26-01*01	TCRBD01-01*01	TCRBJ01-02*01
YJ-P2VaIS-tet-TE	0.0032538	3	CASSIVGVEQYF	TCTTTTTCTCTCACTGTGACATCTGCCCAGAAGAACGAGATGGCCGTTTTTCTCTGTGCCAGCAGTATTGTCGGGGTTGAACAGTAC	36	TCRBV19-01*01	unknown	TCRBJ02-07*01
YJ-P2VaIS-tet-TE	0.0151844	14	CASSPGQGGEQYF	TTAGACCTTCAGATCACAGCTCTAAAGCCTGATGACTCGGCCACATACTTCTGTGCCAGCAGCCCGGGACAGGGGGGGGAACAGTAC	39	TCRBV02-01*01	TCRBD01-01*01	TCRBJ02-07*01
YJ-P2VaIS-tet-TE	0.0336226	31	CASSQDGQGNTLYF	GACCTTCAGATCACAGCTCTAAAGCCTGATGACTCGGCCACATACTTCTGTGCCAGCAGCCAAGATGGGCAGGGAAATACGCTCTAT	42	TCRBV02-01*01	unknown	TCRBJ01-03*01
YJ-P2VaIS-tet-TE	0.0791757	73	CGARDKGQGYNQAPLF	ACAGTTTTAAATGCATATCTTGAAGACAGAGGCTTATATCTCTGTGGTGCTAGGGATAAGGGACAGGGATACAACCAGGCTCCGCTT	48	TCRBV20-01*01	TCRBD01-01*01	TCRBJ01-05*01
YJ-P2VaIS-tet-TR	0.028169	6	CAWSLWQNQAPLF	TTCATCCTAAGCACGGAGAAGCTGCTTCTCAGCCACTCTGGCTTCTACCTCTGTGCCTGGAGTCTATGGCAGAACCAGGCTCCGCTT	39	TCRBV31-01*01	unknown	TCRBJ01-05*01
YJ-P2VaIS-tet-TR	0.0328638	7	CASGDWGGNTLYF	TTCTCCCTCATTCTGGAGTTGGCTACCCCCTCTCAGACATCAGTGTACTTCTGTGCCAGCGGTGATTGGGGGGGAAATACGCTCTAT	39	TCRBV13-02*01	TCRBD02-01*01	TCRBJ01-03*01
YJ-P2VaIS-tet-TR	0.0140845	3	CTCSADWGGYAEQFF	CTGAGGCTGCAAGTGGCCAACATGAGCCAGGGCAGAACCTTGTACTGCACCTGCAGTGCAGATTGGGGCGGCTATGCTGAGCAGTTC	45	TCRBV01-01*01	unknown	TCRBJ02-01*01
YJ-P2VaIS-tet-TR	0.00938967	2	CTCSAGDWGYEQYF	GAGCTGAGGCTGCAAGTGGCCAACATGAGCCAGGGCAGAACCTTGTACTGCACCTGCAGTGCAGGGGACTGGGGATATGAACAGTAC	42	TCRBV01-01*01	TCRBD02-01*01	TCRBJ02-07*01
YJ-P2VaIS-tet-TR	0.0140845	3	CASGAGQGLGQYF	TTCTCCCTCATTCTGGAGTTGGCTACCCCCTCTCAGACATCAGTGTACTTCTGTGCCAGCGGTGCGGGACAGGGGCTAGGACAGTAC	39	TCRBV13-02*01	TCRBD01-01*01	TCRBJ02-07*01
YJ-P2VaIS-tet-TR	0.00938967	2	CTCSADRANSDYTF	GAGCTGAGGCTGCAAGTGGCCAACATGAGCCAGGGCAGAACCTTGTACTGCACCTGCAGCGCAGACAGGGCAAACTCCGACTACACC	42	TCRBV01-01*01	TCRBD01-01*01	TCRBJ01-02*01
YJ-P2VaIS-tet-TR	0.00938967	2	CASSAGTGGASAETLYF	CTGGAGTTGGCTTCCCTTTCTCAGACAGCTGTATATTTCTGTGCCAGCAGTGCCGGCACCGGCGGCGCCAGTGCAGAAACGCTGTAT	51	TCRBV13-03*01	unknown	TCRBJ02-03*01
YJ-P2VaIS-tet-TR	0.0234742	5	CASSPGQEQYF	TCCTTCTCCACTCTGAAGATTCAACCTACAGAACCCAAGGACTCAGCTGTGTATCTGTGTGCCAGCAGTCCTGGCCAGGAGCAGTAC	33	TCRBV15-01*01	unknown	TCRBJ02
YJ-P2VaIS-tet-TR	0.0516432	11	CASGADPGSGNTLYF	CTCATTCTGGAGTTGGCTACCCCCTCTCAGACATCAGTGTACTTCTGTGCCAGCGGTGCCGACCCTGGCTCTGGAAATACGCTCTAT	45	TCRBV13-02*01	TCRBD02-01*01	TCRBJ01-03*01
YJ-P2VaIS-tet-TR	0.00938967	2	CAWKGDEQYF	GACGACCAATTCATCCTAAGCACGGAGAAGCTGCTTCTCAGCCACTCTGGCTTCTACCTCTGTGCCTGGAAAGGGGATGAACAGTAC	30	TCRBV31-01*01	TCRBD01-01*01	TCRBJ02-07*01
YJ-P2VaIS-tet-TR	0.00469484	1	CASSWGAGTSAETLYF	AAGATCCAGTCTGCAAAGCAGGGCGACACAGCCACCTATCTCTGTGCCAGCAGTTGGGGTGCCGGGACTAGTGCAGAAACGCTGTAT	48	TCRBV14-01*01	TCRBD02-01*01	TCRBJ02-03*01
YJ-P2VaIS-tet-TR	0.00938967	2	CASIDWGASAETLYF	CTCATTCTGGAGTTGGCTTCCCTTTCTCAGACAGCTGTATATTTCTGTGCCAGCATCGACTGGGGGGCTAGTGCAGAAACGCTGTAT	45	TCRBV13-03*01	TCRBD02-01*01	TCRBJ02-03*01
YJ-P2VaIS-tet-TR	0.00938967	2	CASSQDGRGVSDYTF	TTACATATATCTGCCGTGGATCCAGAAGACTCAGCTGTCTATTTTTGTGCCAGCAGCCAAGATGGCAGGGGGGTCTCCGACTACACC	45	TCRBV05-01*01	TCRBD01-01*01	TCRBJ01-02*01
YJ-P2VaIS-tet-TR	0.00938967	2	CAWKLDTQYF	GACGACCAATTCATCCTAAGCACGGAGAAGCTGCTTCTCAGCCACTCTGGCTTCTACCTCTGTGCCTGGAAGTTAGACACCCAGTAC	30	TCRBV31-01*01	TCRBD01-01*01	TCRBJ02-05*01
YJ-P2VaIS-tet-TR	0.00469484	1	CASSRDWVSAETLYF	ATGAACATGAGTGCCTTGGAACTGGAGGACTCTGCTATGTACTTCTGTGCCAGCTCCCGGGACTGGGTTAGTGCAGAAACGCTGTAT	45	TCRBV12-01*01	TCRBD02-01*01	TCRBJ02-03*01
YJ-P2VaIS-tet-TR	0.00469484	1	CTCSPGLGNEQYF	ACGGAGCTGAGGCTGCAAGTGGCCAACATGAGCCAGGGCAGAACCTTGTACTGCACCTGCAGTCCGGGACTGGGAAATGAACAGTAC	39	TCRBV01-01*01	TCRBD02-01*01	TCRBJ02-07*01
YJ-P2VaIS-tet-TR	0.0187793	4	CASADWGGNTLYF	TTCTCCCTCATTCTGGAGTTGGCTACCCCCTCTCAGACATCAGTGTACTTCTGTGCCAGCGCCGACTGGGGGGGAAACACCTTGTAC	39	TCRBV13-02*01	TCRBD02-01*01	TCRBJ02-04*01
YJ-P2VaIS-tet-TR	0.0140845	3	CAWKGDTQYF	GACGACCAATTCATCCTAAGCACGGAGAAGCTGCTTCTCAGCCACTCTGGCTTCTACCTCTGTGCCTGGAAGGGAGACACCCAGTAC	30	TCRBV31-01*01	TCRBD01-01*01	TCRBJ02-05*01
YJ-P2VaIS-tet-TR	0.00469484	1	CASRTGGANTLYF	TGCAGCCTAGAAATTCAGTCCTCTGAGGCAGGAGACTCAGCACTGTACCTCTGTGCCAGCAGGACTGGGGGGGCAAACACCTTGTAC	39	TCRBV26-01*01	TCRBD02-01*01	TCRBJ02-04*01
YJ-P2VaIS-tet-TR	0.00469484	1	CASKRTGANERLFF	ACTCTGAAAATCCAACCCACAGCACTGGAGGACTCAGCTGTGTACTTCTGTGCCAGCAAAAGGACAGGGGCCAACGAAAGATTATTT	42	TCRBV03-01*01	TCRBD01-01*01	TCRBJ01-04*01
YJ-P2VaIS-tet-TR	0.00469484	1	CTCSATEVFF	GTCACTGATACGGAGCTGAGGCTGCAAGTGGCCAACATGAGCCAGGGCAGAACCTTGTACTGCACCTGCAGTGCAACCGAAGTCTTC	30	TCRBV01-01*01	unknown	TCRBJ01-01*01
YJ-P2VaIS-tet-TR	0.00469484	1	CASSPPGDREETLYF	CTAGAAATTCAGTCCTCTGAGGCAGGAGACTCAGCACTGTACCTCTGTGCCAGCAGTCCACCAGGGGACAGGGAAGAAACGCTGTAT	45	TCRBV26-01*01	TCRBD01-01*01	TCRBJ02-03*01
YJ-P2VaIS-tet-TR	0.00469484	1	CASRRDRGAETLYF	TTCCTCCTGCTGGAATTGGCTTCTCCCTCTCAGACATCTTTGTACTTCTGTGCCAGCAGGAGGGACAGGGGCGCAGAAACGCTGTAT	42	TCRBV13-01*02	TCRBD01-01*01	TCRBJ02-03*01
YJ-P2VaIS-tet-TR	0.0140845	3	CASSPGQNTEVFF	TTAGACCTTCAGATCACAGCTCTAAAGCCTGATGACTCGGCCACATACTTCTGTGCCAGCAGCCCCGGACAAAACACAGAAGTCTTC	39	TCRBV02-01*01	TCRBD01-01*01	TCRBJ01-01*01
YJ-P2VaIS-tet-TR	0.00469484	1	CASSPQGAGGTEVFF	TTACATATATCTGCCGTGGATCCAGAAGACTCAGCTGTCTATTTTTGTGCCAGCAGCCCACAGGGGGCGGGTGGCACAGAAGTCTTC	45	TCRBV05-01*01	TCRBD01-01*01	TCRBJ01-01*01
YJ-P2VaIS-tet-TR	0.00469484	1	CASSPGQGLEQYF	TCTGAAATGAACATGAGTGCCTTGGAACTGGAGGACTCTGCTATGTACTTCTGTGCCAGCTCTCCCGGACAGGGTTTGGAACAGTAC	39	TCRBV12-01*01	TCRBD01-01*01	TCRBJ02-07*01
YJ-P2VaIS-tet-TR	0.0140845	3	CAWSLTGGGTEVFF	ATCCTAAGCACGGAGAAGCTGCTTCTCAGCCACTCTGGCTTCTACCTCTGTGCCTGGAGCCTTACAGGGGGCGGCACAGAAGTCTTC	42	TCRBV31-01*01	TCRBD01-01*01	TCRBJ01-01*01
YJ-P2VaIS-tet-TR	0.00469484	1	CASSPGQGNERLFF	AGCCTAGAAATTCAGTCCTCTGAGGCAGGAGACTCAGCACTGTACCTCTGTGCCAGCAGTCCGGGACAGGGGAACGAAAGATTATTT	42	TCRBV26-01*01	TCRBD01-01*01	TCRBJ01-04*01
YJ-P2VaIS-tet-TR	0.00469484	1	CASGDAGTGTEVFF	TCCCTCATTCTGGAGTTGGCTACCCCCTCTCAGACATCAGTGTACTTCTGTGCCAGCGGTGATGCAGGGACAGGCACAGAAGTCTTC	42	TCRBV13-02*01	TCRBD01-01*01	TCRBJ01-01*01
YJ-P2VaIS-tet-TR	0.00469484	1	CASSQGEGTEVFF	CTACTTTTACATATATCTGCCGTGGATCCAGAAGACTCAGCTGTCTATTTTTGTGCCAGCAGCCAAGGGGAAGGCACAGAAGTCTTC	39	TCRBV05-01*01	unknown	TCRBJ01-01*01
YJ-P2VaIS-tet-TR	0.00469484	1	CAWSLVGGYTEVFF	ATCCTAAGCACGGAGAAGCTGCTTCTCAGCCACTCTGGCTTCTACCTCTGTGCCTGGAGTCTAGTTGGAGGTTACACAGAAGTCTTC	42	TCRBV31-01*01	unknown	TCRBJ01-01*01
YJ-P2VaIS-tet-TR	0.0140845	3	CAWTWGGGGTEVFF	ATCCTAAGCACGGAGAAGCTGCTTCTCAGCCACTCTGGCTTCTACCTCTGTGCCTGGACCTGGGGGGGCGGGGGCACAGAAGTCTTC	42	TCRBV31-01*01	TCRBD02-01*01	TCRBJ01-01*01
YJ-P2VaIS-tet-TR	0.00469484	1	CAWSLTGGGVEQYF	ATCCTAAGCACGGAGAAGCTGCTTCTCAGCCACTCTGGCTTCTACCTCTGTGCCTGGAGTCTAACTGGGGGGGGGGTTGAACAGTAC	42	TCRBV31-01*01	TCRBD02-01*01	TCRBJ02-07*01
YJ-P2VaIS-tet-TR	0.00469484	1	CAWSLTGGVEQYF	TTCATCCTAAGCACGGAGAAGCTGCTTCTCAGCCACTCTGGCTTCTACCTCTGTGCCTGGAGTCTAACTGGGGGGGTTGAACAGTAC	39	TCRBV31-01*01	TCRBD02-01*01	TCRBJ02-07*01
YJ-P2VaIS-tet-TR	0.00469484	1	CASGDWGGNTLYF	CTTCTCCCTCATTCTGGAGTTGGCTACCCCTCTCAGACATCAGTGTACTTCTGTGCCAGCGGTGATTGGGGGGGAAATACGCTCTAT	39	TCRBV13-02*01	TCRBD02-01*01	TCRBJ01-03*01
YJ-P2VaIS-tet-TR	0.00469484	1	VTLLHSTANTGQLYF	CTGACATTAGAGTCAACCAGTTCCAACCAGACCTCCATGTACTTCGTGACATTGCTGCACTCTACCGCAAACACCGGGCAGCTCTAC	45	TCRBV10-01*01	TCRBD01-01*01	TCRBJ02-02*01
YJ-P2VaIS-tet-TR	0.0234742	5	CASTTGNSDYTF	TCTTTTTCTCTCACTGTGACATCTGCCCAGAAGAACGAGATGGCCGTTTTTCTCTGTGCCAGCACCACAGGGAACTCCGACTACACC	36	TCRBV19-01*01	TCRBD01-01*01	TCRBJ01-02*01
YJ-P2VaIS-tet-TR	0.0187793	4	CTCEGNQAPLF	ACTGATACGGAGCTGAGGCTGCAAGTGGCCAACATGAGCCAGGGCAGAACCTTGTACTGCACCTGCGAGGGGAACCAGGCTCCGCTT	33	TCRBV01-01*01	TCRBD01-01*01	TCRBJ01-05*01
YJ-P2VaIS-tet-TR	0.0140845	3	CTCSADSGGYEQYF	GAGCTGAGGCTGCAAGTGGCCAACATGAGCCAGGGCAGAACCTTGTACTGCACCTGCAGTGCAGATTCTGGGGGCTATGAACAGTAC	42	TCRBV01-01*01	TCRBD02-01*01	TCRBJ02-07*01
YJ-P2VaIS-tet-TR	0.0140845	3	CASGDAGWGDEQYF	TCCCTCATTCTGGAGTTGGCTACCCCCTCTCAGACATCAGTGTACTTCTGTGCCAGCGGTGATGCGGGCTGGGGGGATGAACAGTAC	42	TCRBV13-02*01	TCRBD02-01*01	TCRBJ02-07*01
YJ-P2VaIS-tet-TR	0.00938967	2	CARGNNQAPLF	TCATCTTTTTCTCTCACTGTGACATCTGCCCAGAAGAACGAGATGGCCGTTTTTCTCTGTGCCAGGGGCAACAACCAGGCTCCGCTT	33	TCRBV19-01*01	unknown	TCRBJ01-05*01
YJ-P2VaIS-tet-TR	0.00938967	2	CASSFWGGPGNYAEQFF	ATTCAACCTACAGAACCCAAGGACTCAGCTGTGTATCTGTGTGCCAGCAGTTTCTGGGGGGGCCCCGGGAACTATGCTGAGCAGTTC	51	TCRBV15-01*01	TCRBD02-01*01	TCRBJ02-01*01
YJ-P2VaIS-tet-TR	0.00938967	2	CASPGTAYNSPLYF	GAAATGAACATGAGTGCCTTGGAACTGGAGGACTCTGCTATGTACTTCTGTGCCAGTCCCGGGACAGCCTATAATTCGCCCCTCTAC	42	TCRBV12-01*01	TCRBD01-01*01	TCRBJ01-06*01
YJ-P2VaIS-tet-TR	0.00938967	2	CASSLGWGDEQYF	TCCACTCTGAAGATTCAACCTACAGAACCCAAGGACTCAGCTGTGTATCTGTGTGCCAGCAGTTTAGGGTGGGGAGATGAACAGTAC	39	TCRBV15-01*01	TCRBD02-01*01	TCRBJ02-07*01
YJ-P2VaIS-tet-TR	0.00938967	2	CASSQPGQGYEQYF	ACTCTGAAAATCCAACCCACAGCACTGGAGGACTCAGCTGTGTACTTCTGTGCCAGCAGCCAGCCGGGACAGGGCTATGAACAGTAC	42	TCRBV03-01*01	TCRBD01-01*01	TCRBJ02-07*01
YJ-P2VaIS-tet-TR	0.00938967	2	CASRRQGSAETLYF	TTCCTCCTGCTGGAATTGGCTTCTCCCTCTCAGACATCTTTGTACTTCTGTGCCAGCAGGAGACAGGGTAGTGCAGAAACGCTGTAT	42	TCRBV13-01*02	TCRBD01-01*01	TCRBJ02-03*01
YJ-P2VaIS-tet-TR	0.00938967	2	CAWSRGARNTLYF	TTCATCCTAAGCACGGAGAAGCTGCTTCTCAGCCACTCTGGCTTCTACCTCTGTGCCTGGAGTCGGGGGGCGCGGAATACGCTCTAT	39	TCRBV31-01*01	TCRBD02-01*01	TCRBJ01-03*01
YJ-P2VaIS-tet-TR	0.00469484	1	CASGDALGGAAETLYF	ATTCTGGAGTTGGCTACCCCCTCTCAGACATCAGTGTACTTCTGTGCCAGCGGTGATGCACTGGGGGGTGCTGCAGAAACGCTGTAT	48	TCRBV13-02*01	TCRBD02-01*01	TCRBJ02-03*01
YJ-P2VaIS-tet-TR	0.00938967	2	CGARVGNSDYTF	TTTTCATCTATGACAGTTTTAAATGCATATCTTGAAGACAGAGGCTTATATCTCTGTGGTGCTAGGGTAGGGAACTCCGACTACACC	36	TCRBV20-01*01	TCRBD01-01*01	TCRBJ01-02*01
YJ-P2VaIS-tet-TR	0.00938967	2	CASSPGQGAEQFF	CTACTTTTACATATATCTGCCGTGGATCCAGAAGACTCAGCTGTCTATTTTTGTGCCAGCAGCCCAGGACAGGGGGCTGAGCAGTTC	39	TCRBV05-01*01	TCRBD01-01*01	TCRBJ02-01*01
YJ-P2VaIS-tet-TR	0.00469484	1	CASADWGGGTQYF	TTCTCCCTCATTCTGGAGTTGGCTACCCCCTCTCAGACATCAGTGTACTTCTGTGCCAGCGCCGACTGGGGGGGCGGCACCCAGTAC	39	TCRBV13-02*01	TCRBD02-01*01	TCRBJ02-05*01
YJ-P2VaIS-tet-TR	0.00469484	1	CASSPGNSPLYF	TCTTTTTCTCTCACTGTGACATCTGCCCAGAAGAACGAGATGGCCGTTTTTCTCTGTGCCAGCAGCCCAGGCAATTCGCCCCTCTAC	36	TCRBV19-01*01	TCRBD01-01*01	TCRBJ01-06*01
YJ-P2VaIS-tet-TR	0.00469484	1	CAWSLGPTEVFF	CAATTCATCCTAAGCACGGAGAAGCTGCTTCTCAGCCACTCTGGCTTCTACCTCTGTGCCTGGAGTCTCGGCCCCACAGAAGTCTTC	36	TCRBV31-01*01	unknown	TCRBJ01-01*01
YJ-P2VaIS-tet-TR	0.00469484	1	CASGGLGDDTQYF	TTCTCCCTCATTCTGGAGTTGGCTACCCCCTCTCAGACATCAGTGTACTTCTGTGCCAGCGGGGGACTGGGGGACGACACCCAGTAC	39	TCRBV13-02*01	TCRBD02-01*01	TCRBJ02-05*01
YJ-P2VaIS-tet-TR	0.00469484	1	CASSQPGQGYEQYF	ACTCTGAAAATCCAGCCCACAGCACTGGAGGACTCAGCTGTGTACTTCTGTGCCAGCAGCCAGCCGGGACAGGGCTATGAACAGTAC	42	TCRBV03-01*01	TCRBD01-01*01	TCRBJ02-07*01
YJ-P2VaIS-tet-TR	0.00469484	1	CASSPDWGDASAETLYF	CTGGAGTTGGCTTCCCTTTCTCAGACAGCTGTATATTTCTGTGCCAGCAGCCCTGACTGGGGGGACGCTAGTGCAGAAACGCTGTAT	51	TCRBV13-03*01	TCRBD02-01*01	TCRBJ02-03*01
YJ-P2VaIS-tet-TR	0.00469484	1	CASSPGNTEVFF	TTCTCCACTCTGAAGATTCAACCTACAGAACCCAAGGACTCAGCTGTGTATCTGTGTGCCAGCAGTCCAGGGAACACAGAAGTCTTC	36	TCRBV15-01*01	TCRBD01-01*01	TCRBJ01-01*01
YJ-P2VaIS-tet-TR	0.00469484	1	CASSPGQGAGQFF	CTACTTTTACATATATCTGCCGTGGATCCAGAAGACTCAGCTGTCTATTTTTGTGCCAGCAGCCCAGGACAGGGGGCTGGGCAGTTC	39	TCRBV05-01*01	TCRBD01-01*01	TCRBJ02-01*01
YJ-P2VaIS-tet-TR	0.00469484	1	CASSQGLGGQDTQYF	TTACATATATCTGCCGTGGATCCAGAAGACTCAGCTGTCTATTTTTGTGCCAGCAGCCAAGGACTGGGGGGCCAAGACACCCAGTAC	45	TCRBV05-01*01	TCRBD02-01*01	TCRBJ02-05*01
YJ-P2VaIS-tet-TR	0.00469484	1	CGAREGGVQDTQYF	TCTATGACAGTTTTAAATGCATATCTTGAAGACAGAGGCTTATATCTCTGTGGTGCTAGGGAGGGGGGGGTCCAAGACACCCAGTAC	42	TCRBV20-01*01	TCRBD02-01*01	TCRBJ02-05*01
YJ-P2VaIS-tet-TR	0.00469484	1	CASSPGTGGGTEVFF	TTACATATATCTGCCGTGGATCCAGAAGACTCAGCTGTCTATTTTTGTGCCAGCAGCCCAGGGACAGGGGGCGGCACAGAAGTCTTC	45	TCRBV05-01*01	TCRBD01-01*01	TCRBJ01-01*01
YJ-P2VaIS-tet-TR	0.00469484	1	CAWSAGLANEQFF	TTCATCCTGAGTTCTAAGAAGCTCCTTCTCAGTGACTCTGGCTTCTATCTCTGTGCCTGGAGTGCGGGACTAGCGAATGAGCAGTTC	39	TCRBV31-01*01	TCRBD02-01*01	TCRBJ02-01*01
YJ-P2VaIS-tet-TR	0.00469484	1	CASSITRNTGQLYF	TCTCTCACTGTGACATCCGCCCAGAAGAACGAGATGGCCGTTTTTCTCTGTGCTAGCAGCATAACAAGAAACACCGGGCAGCTCTAC	42	TCRBV19-01*01	TCRBD01-01*01	TCRBJ02-02*01
YJ-P2VaIS-tet-TR	0.00469484	1	CAWSLTGEGVEQYF	ATCCTAAGCACGGAGAAGCTGCTTCTCAGCCACTCTGGCTTCTACCTCTGTGCCTGGAGTCTAACTGGGGAGGGGGTTGAACAGTAC	42	TCRBV31-01*01	TCRBD02-01*01	TCRBJ02-07*01
YJ-P2VaIS-tet-TR	0.00469484	1	CASSLGGTSQNTLYF	ATGAACATGAGTGCCTTGGAGCTAGAGGACTCTGCCGTGTACTTCTGTGCCAGCTCTCTCGGGGGGACTAGTCAAAACACCTTGTAC	45	TCRBV12-02*01	TCRBD02-01*01	TCRBJ02-04*01
YJ-P2VaIS-tet-TR	0.00469484	1	CASGATEVFF	CAAGAGAACTTCTCCCTCATTCTGGAGTTGGCTACCCCCTCTCAGACATCAGTGTACTTCTGTGCCAGCGGTGCAACAGAAGTCTTC	30	TCRBV13-02*01	TCRBD01-01*01	TCRBJ01-01*01
YJ-P2VaIS-tet-TR	0.028169	6	CASSITRNTGQLYF	TCTCTCACTGTGACATCTGCCCAGAAGAACGAGATGGCCGTTTTTCTCTGTGCCAGCAGCATAACAAGAAACACCGGGCAGCTCTAC	42	TCRBV19-01*01	TCRBD01-01*01	TCRBJ02-02*01
YJ-P2VaIS-tet-TR	0.0657277	14	CASRLGSQDTQYF	TCCACTCTGAAGATTCAACCTACAGAACCCAAGGACTCAGCTGTGTATCTGTGTGCCAGCCGGCTGGGCTCCCAAGACACCCAGTAC	39	TCRBV15-01*01	TCRBD02-01*01	TCRBJ02-05*01
YJ-P2VaIS-tet-TR	0.0140845	3	CASGRQGYEQYF	AACTTCTCCCTCATTCTGGAGTTGGCTACCCCCTCTCAGACATCAGTGTACTTCTGTGCCAGCGGTCGTCAGGGGTATGAACAGTAC	36	TCRBV13-02*01	TCRBD01-01*01	TCRBJ02-07*01
YJ-P2VaIS-tet-TR	0.267606	57	CASSQGGTTNSDYTF	CTTCAGATCACAGCTCTAAAGCCTGATGACTCGGCCACATACTTCTGTGCCAGCAGCCAAGGGGGGACAACAAACTCCGACTACACC	45	TCRBV02-01*01	TCRBD01-01*01	TCRBJ01-02*01
YJ-Y16AIS-tet-TE-1	0.0275229	3	CASSQDWAGYEQYF	GACCTTCAGATCACAGCTCTAAAGCCTGATGACTCGGCCACATACTTCTGTGCCAGCAGCCAAGATTGGGCCGGGTATGAACAGTAC	42	TCRBV02-01*01	unknown	TCRBJ02-07*01
YJ-Y16AIS-tet-TE-1	0.0642202	7	CASGYQGYEQYF	AACTTCTCCCTCATTCTGGAGTTGGCTACCCCCTCTCAGACATCAGTGTACTTCTGTGCCAGCGGTTATCAGGGCTATGAACAGTAC	36	TCRBV13-02*01	TCRBD01-01*01	TCRBJ02-07*01
YJ-Y16AIS-tet-TE-1	0.0642202	7	CASSPTGGSAETLYF	CTTCAGATCACAGCTCTAAAGCCTGATGACTCGGCCACATACTTCTGTGCCAGCAGCCCGACTGGGGGAAGTGCAGAAACGCTGTAT	45	TCRBV02-01*01	TCRBD02-01*01	TCRBJ02-03*01
YJ-Y16AIS-tet-TE-1	0.0183486	2	CASGANQAPLF	TCATCTTTTTCTCTCACTGTGACATCTGCCCAGAAGAACGAGATGGCCGTTTTTCTCTGTGCCAGCGGAGCAAACCAGGCTCCGCTT	33	TCRBV19-01*01	unknown	TCRBJ01-05*01
YJ-Y16AIS-tet-TE-1	0.0917431	10	CASGVQGYEQYF	AACTTCTCCCTCATTCTGGAGTTGGCTACCCCCTCTCAGACATCAGTGTACTTCTGTGCCAGCGGTGTACAGGGCTATGAACAGTAC	36	TCRBV13-02*01	TCRBD01-01*01	TCRBJ02-07*01
YJ-Y16AIS-tet-TE-1	0.0183486	2	GAMTTHLCW	GAGAATGAATCCTACCTCATGTTAAGCACATTTTTCATACACAGCCCTCCACACTCCTGAAATGGGGCGATGACAACCCACCTGTGT	27	TCRBV27-01*01	unknown	TCRBJ01-07*01
YJ-Y16AIS-tet-TE-1	0.0458716	5	CASSQQGNSGNTLYF	CTTCAGATCACAGCTCTAAAGCCTGATGACTCGGCCACATACTTCTGTGCCAGCAGCCAACAGGGAAATTCTGGAAATACGCTCTAT	45	TCRBV02-01*01	TCRBD01-01*01	TCRBJ01-03*01
YJ-Y16AIS-tet-TE-1	0.0183486	2	CTCSADWGGYAEQFF	CTGAGGCTGCAAGTGGCCAACATGAGCCAGGGCAGAACCTTGTACTGCACCTGCAGTGCAGATTGGGGCGGCTATGCTGAGCAGTTC	45	TCRBV01-01*01	unknown	TCRBJ02-01*01
YJ-Y16AIS-tet-TE-1	0.0183486	2	CAWTLSGGGYEQYF	ATCCTAAGCACGGAGAAGCTGCTTCTCAGCCACTCTGGCTTCTACCTCTGTGCCTGGACCCTTTCTGGGGGGGGGTATGAACAGTAC	42	TCRBV31-01*01	TCRBD02-01*01	TCRBJ02-07*01
YJ-Y16AIS-tet-TE-1	0.00917431	1	RQGQSLPNTGQLYF	AGCCTGGGAATCAGAACGTGCGAAGCAGAAGACTCAGCACTGTACTAACGGCAAGGTCAGTCACTGCCAAACACCGGGCAGCTCTAC	42	TCRBV23-01*01	TCRBD02-01*01	TCRBJ02-02*01
YJ-Y16AIS-tet-TE-1	0.00917431	1	CAIVSGNTLYF	TCCTTCTCCACTCTGAAGATTCAACCTACAGAACCCAAGGACTCAGCTGTGTATCTGTGTGCCATAGTTTCTGGAAATACGCTCTAT	33	TCRBV15-01*01	TCRBD01-01*01	TCRBJ01-03*01
YJ-Y16AIS-tet-TE-1	0.00917431	1	CASSPGNSPLYF	TCTTTTTCTCTCACTGTGACATCTGCCCAGAAGAACGAGATGGCCGTTTTTCTCTGTGCCAGCAGCCCGGGTAATTCGCCCCTCTAC	36	TCRBV19-01*01	unknown	TCRBJ01-06*01
YJ-Y16AIS-tet-TE-1	0.0183486	2	CAWSRDWGADTQYF	ATCCTAAGCACGGAGAAGCTGCTTCTCAGCCACTCTGGCTTCTACCTCTGTGCCTGGAGTCGGGACTGGGGGGCCGACACCCAGTAC	42	TCRBV31-01*01	TCRBD02-01*01	TCRBJ02-05*01
YJ-Y16AIS-tet-TE-1	0.00917431	1	CASSQDWGNTLYF	TTAGACCTTCAGATCACAGCTCTAAAGCCTGATGACTCGGCCACATACTTCTGTGCCAGCAGCCAAGATTGGGGAAATACGCTCTAT	39	TCRBV02-01*01	TCRBD02-01*01	TCRBJ01-03*01
YJ-Y16AIS-tet-TE-1	0.0183486	2	CASSPGQGTEVFF	TCCACTCTGAAGATTCAACCTACAGAACCCAAGGACTCAGCTGTGTATCTGTGTGCCAGCAGCCCGGGACAGGGCACAGAAGTCTTC	39	TCRBV15-01*01	TCRBD01-01*01	TCRBJ01-01*01
YJ-Y16AIS-tet-TE-1	0.00917431	1	CAWKRDTQYF	GACGACCAATTCATCCTAAGCACGGAGAAGCTGCTTCTCAGCCACTCTGGCTTCTACCTCTGTGCCTGGAAGCGGGACACCCAGTAC	30	TCRBV31-01*01	unknown	TCRBJ02-05*01
YJ-Y16AIS-tet-TE-1	0.00917431	1	CASSPSPQDTQYF	CTACTTTTACATATATCTGCCGTGGATCCAGAAGACTCAGCTGTCTATTTTTGTGCCAGCAGCCCCTCCCCTCAAGACACCCAGTAC	39	TCRBV05-01*01	TCRBD02-01*01	TCRBJ02-05*01
YJ-Y16AIS-tet-TE-1	0.0183486	2	CASSLSPGGGNTLYF	CTGATTCTGGATTCTGCTAAAACAAACCAGACATCTGTGTACTTCTGTGCTAGCAGTCTCTCCCCCGGGGGGGGAAACACCTTGTAC	45	TCRBV29-01*01	TCRBD02-01*01	TCRBJ02-04*01
YJ-Y16AIS-tet-TE-1	0.00917431	1	CASGDWGGNTLYF	CTTCTCCCTCATTCTGGAGTTGGCTACCCCTCTCAGACATCAGTGTACTTCTGTGCCAGCGGTGATTGGGGGGGAAATACGCTCTAT	39	TCRBV13-02*01	TCRBD02-01*01	TCRBJ01-03*01
YJ-Y16AIS-tet-TE-1	0.0366972	4	CTCEGPGNTLYF	GATACGGAGCTGAGGCTGCAAGTGGCCAACATGAGCCAGGGCAGAACCTTGTACTGCACCTGCGAGGGGCCTGGAAATACGCTCTAT	36	TCRBV01-01*01	unknown	TCRBJ01-03*01
YJ-Y16AIS-tet-TE-1	0.0183486	2	CASGVAGGGGEQYF	TCCCTCATTCTGGAGTTGGCTACCCCCTCTCAGACATCAGTGTACTTCTGTGCCAGCGGTGTGGCTGGGGGGGGAGGGGAACAGTAC	42	TCRBV13-02*01	TCRBD02-01*01	TCRBJ02-07*01
YJ-Y16AIS-tet-TE-1	0.0183486	2	CASSLNWGSYEQYF	AATCTTCGAATCAAGTCTGTAGAGCCGGAGGACTCTGCTGTGTATCTCTGTGCCAGCAGCTTAAACTGGGGATCCTATGAACAGTAC	42	TCRBV04-01*01	TCRBD02-01*01	TCRBJ02-07*01
YJ-Y16AIS-tet-TE-1	0.0183486	2	CASSLDRQRLFF	CACTCAACTCTGAAGATCCAGAGCACGCAACCCCAGGACTCAGCGGTGTATCTTTGTGCAAGCAGCTTAGACAGACAAAGATTATTT	36	TCRBV16-01*01	unknown	TCRBJ01-04*01
YJ-Y16AIS-tet-TE-1	0.00917431	1	CASCPGNSDYTF	TCTTTTTCTCTCACTGTGACATCTGCCCAGAAGAACGAGATGGCCGTTTTTCTCTGTGCCAGCTGCCCCGGAAACTCCGACTACACC	36	TCRBV19-01*01	unknown	TCRBJ01-02*01
YJ-Y16AIS-tet-TE-1	0.00917431	1	SASPNTGQLYF	GAATCCTACCTCATGTTAAGCACATTTTTCATACACAGCCCTCCACACTCCTCGCCTAGCGCATCACCAAACACCGGGCAGCTCTAC	33	TCRBV27-01*01	unknown	TCRBJ02-02*01
YJ-Y16AIS-tet-TE-1	0.00917431	1	RTTHLCW	TATTCAGAGAATGAATCCTACCTCATGTTAAGCACATTTTTCATACACAGCCCTCCACACTCCTCTTAGCGAACAACCCACCTGTGT	21	TCRBV27-01*01	TCRBD01-01*01	TCRBJ01-07*01
YJ-Y16AIS-tet-TE-1	0.0183486	2	CASSQGQGYEQYF	CTACTTTTACATATATCTGCCGTGGATCCAGAAGACTCAGCTGTCTATTTTTGTGCCAGCAGCCAAGGACAGGGCTATGAACAGTAC	39	TCRBV05-01*01	TCRBD01-01*01	TCRBJ02-07*01
YJ-Y16AIS-tet-TE-1	0.00917431	1	CASGFWGGGAEQFF	TCCCTCATTCTGGAGTTGGCTACCCCCTCTCAGACATCAGTGTACTTCTGTGCCAGCGGTTTTTGGGGGGGCGGGGCTGAGCAGTTC	42	TCRBV13-02*01	TCRBD02-01*01	TCRBJ02-01*01
YJ-Y16AIS-tet-TE-1	0.00917431	1	VDFTLGANTEVFF	TCCACTCTCAAGATCCAGTCTGCAAAGCAGGGCGACACAGCCACCTATTTAGTAGACTTTACTTTAGGTGCAAACACAGAAGTCTTC	39	TCRBV14-01*01	TCRBD02-01*01	TCRBJ01-01*01
YJ-Y16AIS-tet-TE-1	0.00917431	1	CASSPYNSPLYF	GACTTCTTCCTCCTGCTGGAATTGGCTTCTCCCTCTCAGACATCTTTGTACTTCTGTGCCAGCAGTCCATATAATTCGCCCCTCTAC	36	TCRBV13-01*02	TCRBD01-01*01	TCRBJ01-06*01
YJ-Y16AIS-tet-TE-1	0.00917431	1	CAWSLTGGGTEVFF	ATCCTAAGCACGGAGAAGCTGCTTCTCAGCCACTCTGGCTTCTACCTCTGTGCCTGGAGTCTAACAGGGGGGGGCACAGAAGTCTTC	42	TCRBV31-01*01	TCRBD01-01*01	TCRBJ01-01*01
YJ-Y16AIS-tet-TE-1	0.00917431	1	VTAYCCANTGQLYF	TCCCTCATTCTGGAGTTGGCTACCCCCTCTCAGACATCAGTGTACCTAGTTACTGCCTATTGTTGCGCAAACACCGGGCAGCTCTAC	42	TCRBV13-02*01	TCRBD02-01*01	TCRBJ02-02*01
YJ-Y16AIS-tet-TE-1	0.00917431	1	CASGEQGTEVFF	AACTTCTCCCTCATTCTGGAGTTGGCTACCCCCTCTCAGACATCAGTGTACTTCTGTGCCAGCGGTGAGCAGGGAACAGAAGTCTTC	36	TCRBV13-02*01	TCRBD01-01*01	TCRBJ01-01*01
YJ-Y16AIS-tet-TE-1	0.00917431	1	CASSLSPGGGNTLYF	CTGATTCTGGATTCTGCTAAAACAAACCAGACATCTGTGTACTTCTGTGCTAGCAGTCTCTCCCCGGGGGGGGGAAACACCTTGTAC	45	TCRBV29-01*01	TCRBD02-01*01	TCRBJ02-04*01
YJ-Y16AIS-tet-TE-1	0.00917431	1	CASRPGQGYEQYF	TCCACTCTGAAGATTCAACCTACAGAACCCAAGGACTCAGCTGTGTATCTGTGTGCCAGCAGGCCGGGACAGGGGTATGAACAGTAC	39	TCRBV15-01*01	TCRBD01-01*01	TCRBJ02-07*01
YJ-Y16AIS-tet-TE-1	0.00917431	1	CAWKLDTQYF	GACGACCAATTCATCCTAAGCACGGAGAAGCTGCTTCTCAGCCACTCTGGCTTCTACCTCTGTGCCTGGAAACTGGACACCCAGTAC	30	TCRBV31-01*01	TCRBD02-01*01	TCRBJ02-05*01
YJ-Y16AIS-tet-TE-1	0.00917431	1	CASSLGGNQAPLF	TCCACTCTCAAGATCCAGTCTGCAAAGCAGGGCGACACAGCCACCTATCTCTGTGCCAGCAGTTTGGGGGGCAACCAGGCTCCGCTT	39	TCRBV14-01*01	TCRBD02-01*01	TCRBJ01-05*01
YJ-Y16AIS-tet-TE-1	0.00917431	1	CASGDWGGNTLYF	TTCTCCCTCATTCTGGAGTTGGCTACCCCCTCTCAGACATCAGTGTACTTCTGTGCCAGCGGTGATTGGGGGGGAAATACGCTCTAT	39	TCRBV13-02*01	TCRBD02-01*01	TCRBJ01-03*01
YJ-Y16AIS-tet-TE-1	0.0825688	9	CASGDGGGGTEVFF	TCCCTCATTCTGGAGTTGGCTACCCCCTCTCAGACATCAGTGTACTTCTGTGCCAGCGGTGATGGGGGGGGAGGCACAGAAGTCTTC	42	TCRBV13-02*01	TCRBD02-01*01	TCRBJ01-01*01
YJ-Y16AIS-tet-TE-1	0.119266	13	CASSPDWGGTLYF	TTAGACCTTCAGATCACAGCTCTAAAGCCTGATGACTCGGCCACATACTTCTGTGCCAGCAGCCCAGACTGGGGCGGCACCTTGTAC	39	TCRBV02-01*01	TCRBD02-01*01	TCRBJ02-04*01
YJ-Y16AIS-tet-TE-1	0.0733945	8	CASTRGNSDYTF	TCTTTTTCTCTCACTGTGACATCTGCCCAGAAGAACGAGATGGCCGTTTTTCTCTGTGCCAGCACCAGGGGAAACTCCGACTACACC	36	TCRBV19-01*01	TCRBD01-01*01	TCRBJ01-02*01
YJ-Y16AIS-tet-TE-2	0.00416089	3	CASSRDRSYEQYF	TTCTTCCTCCTGCTGGAATTGGCTTCTCCCTCTCAGACATCTTTGTACTTCTGTGCCAGCAGTCGTGACAGATCCTATGAACAGTAC	39	TCRBV13-01*02	TCRBD01-01*01	TCRBJ02-07*01
YJ-Y16AIS-tet-TE-2	0.0221914	16	CASSTGNSDYTF	TCTTTTTCTCTCACTGTGACATCTGCCCAGAAGAACGAGATGGCCGTTTTTCTCTGTGCCAGCAGTACAGGGAACTCCGACTACACC	36	TCRBV19-01*01	TCRBD01-01*01	TCRBJ01-02*01
YJ-Y16AIS-tet-TE-2	0.0180305	13	CAWKGDEQYF	GACGACCAATTCATCCTAAGCACGGAGAAGCTGCTTCTCAGCCACTCTGGCTTCTACCTCTGTGCCTGGAAGGGGGATGAACAGTAC	30	TCRBV31-01*01	TCRBD01-01*01	TCRBJ02-07*01
YJ-Y16AIS-tet-TE-2	0.0208044	15	CASGPGQGIEQYF	TTCTCCCTCATTCTGGAGTTGGCTACCCCCTCTCAGACATCAGTGTACTTCTGTGCCAGCGGGCCCGGACAGGGGATTGAACAGTAC	39	TCRBV13-02*01	TCRBD01-01*01	TCRBJ02-07*01
YJ-Y16AIS-tet-TE-2	0.00138696	1	CASAIQGVEVFF	AACTTCTCCCTCATTCTGGAGTTGGCTACCCCCTCTCAGACATCAGTGTACTTCTGTGCCAGCGCCATACAGGGGGTCGAAGTCTTC	36	TCRBV13-02*01	TCRBD01-01*01	TCRBJ01-01*01
YJ-Y16AIS-tet-TE-2	0.00138696	1	CASSDGGLSGEVFF	TCTCTCATTCTGGAGTTGGCTTCCCTTTCTCAGACAGCTGTATATTTCTGTGCCAGCAGTGATGGGGGGTTGAGTGGGGAAGTCTTC	42	TCRBV13-03*01	unknown	TCRBJ01-01*01
YJ-Y16AIS-tet-TE-2	0.0277393	20	CASSPGQGLEQYF	TTTTCTCTCACTGTGACATCTGCCCAGAAGAACGAGATGGCCGTTTTTCTCTGTGCCAGCAGTCCGGGACAGGGGTTAGAACAGTAC	39	TCRBV19-01*01	TCRBD01-01*01	TCRBJ02-07*01
YJ-Y16AIS-tet-TE-2	0.00832178	6	CASSQDWGNTLYF	TTAGACCTTCAGATCACAGCTCTAAAGCCTGATGACTCGGCCACATACTTCTGTGCCAGCAGCCAAGATTGGGGAAATACGCTCTAT	39	TCRBV02-01*01	TCRBD02-01*01	TCRBJ01-03*01
YJ-Y16AIS-tet-TE-2	0.0235784	17	CASRDWGDTQYF	TTCTCCACTCTGAAGATTCAACCTACAGAACCCAAGGACTCAGCTGTGTATCTGTGTGCCAGCAGGGACTGGGGAGACACCCAGTAC	36	TCRBV15-01*01	TCRBD02-01*01	TCRBJ02-05*01
YJ-Y16AIS-tet-TE-2	0.00138696	1	CASCPGNSDYTF	ATCTTTTTCTCTCACTGTGACATCTGCCAGAAGAACGAGATGGCCGTTTTTCTCTGTGCCAGCTGCCCCGGAAACTCCGACTACACC	36	TCRBV19-01*01	unknown	TCRBJ01-02*01
YJ-Y16AIS-tet-TE-2	0.00138696	1	CASGPGQGIEQYF	CTTCTCCCTCATTCTGGAGTTGGCTACCCCTCTCAGACACCAGTGTACTTCTGTGCCAGCGGGCCCGGACAGGGGATTGAACAGTAC	39	TCRBV13-02*01	TCRBD01-01*01	TCRBJ02-07*01
YJ-Y16AIS-tet-TE-2	0.00138696	1	CGARVGQGAEQFF	TCATCTATGACAGTTTTAAATGCATATCTTGAAGACAGAGGCTTATATCTCTGTGGTGCTAGGGTGGGACAGGGGGCTGAGCAGTTC	39	TCRBV20-01*01	TCRBD01-01*01	TCRBJ02-01*01
YJ-Y16AIS-tet-TE-2	0.0110957	8	CASSPGQSYEQYF	CTACTTTTACATATATCTGCCGTGGATCCAGAAGACTCAGCTGTCTATTTTTGTGCCAGCAGCCCGGGACAATCCTATGAACAGTAC	39	TCRBV05-01*01	TCRBD01-01*01	TCRBJ02-07*01
YJ-Y16AIS-tet-TE-2	0.0124827	9	CASRLGSQDTQYF	TCCACTCTGAAGATTCAACCTACAGAACCCAAGGACTCAGCTGTGTATCTGTGTGCCAGCCGGCTGGGCTCCCAAGACACCCAGTAC	39	TCRBV15-01*01	TCRBD02-01*01	TCRBJ02-05*01
YJ-Y16AIS-tet-TE-2	0.00138696	1	CASSLLTGASAETLYF	AACATGAGTGCCTTGGAACTGGAGGACTCTGCTATGTACTTCTGTGCCAGCTCTCTCCTGACTGGGGCTAGTGCAGAAACGCTGTAT	48	TCRBV12-01*01	TCRBD02-01*01	TCRBJ02-03*01
YJ-Y16AIS-tet-TE-2	0.00970874	7	CASGPGQGCEQYF	TTCTCCCTCATTCTGGAGTTGGCTACCCCCTCTCAGACATCAGTGTACTTCTGTGCCAGCGGCCCGGGACAGGGGTGTGAACAGTAC	39	TCRBV13-02*01	TCRBD01-01*01	TCRBJ02-07*01
YJ-Y16AIS-tet-TE-2	0.00277393	2	CAWSLSGTGSDYTF	ATCCTAAGCACGGAGAAGCTGCTTCTCAGCCACTCTGGCTTCTACCTCTGTGCCTGGAGTCTATCTGGGACGGGGTCCGACTACACC	42	TCRBV31-01*01	unknown	TCRBJ01-02*01
YJ-Y16AIS-tet-TE-2	0.00416089	3	CASSIRPVNQDTQYF	CTCACTGTGACATCTGCCCAGAAGAACGAGATGGCCGTTTTTCTCTGTGCCAGCAGTATAAGGCCCGTTAACCAAGACACCCAGTAC	45	TCRBV19-01*01	unknown	TCRBJ02-05*01
YJ-Y16AIS-tet-TE-2	0.00138696	1	KYMANNMANTEVFF	GAAATGAACATGAGTGCCTTGGAACTGGAGGACTCTGCTATGTAATGGAAGTACATGGCGAACAACATGGCAAACACAGAAGTCTTC	42	TCRBV12-01*01	unknown	TCRBJ01-01*01
YJ-Y16AIS-tet-TE-2	0.00277393	2	CASRTGVWAETLYF	TTCCTCCTGCTGGAATTGGCTTCTCCCTCTCAGACATCTTTGTACTTCTGTGCCAGCAGGACAGGGGTTTGGGCAGAAACGCTGTAT	42	TCRBV13-01*02	TCRBD01-01*01	TCRBJ02-03*01
YJ-Y16AIS-tet-TE-2	0.00693481	5	CASGVTGGGYEQYF	TCCCTCATTCTGGAGTTGGCTACCCCCTCTCAGACATCAGTGTACTTCTGTGCCAGCGGCGTTACTGGGGGGGGGTATGAACAGTAC	42	TCRBV13-02*01	TCRBD02-01*01	TCRBJ02-07*01
YJ-Y16AIS-tet-TE-2	0.249653	180	CASGGLGRDEQYF	TTCTCCCTCATTCTGGAGTTGGCTACCCCCTCTCAGACATCAGTGTACTTCTGTGCCAGCGGGGGACTGGGGAGAGATGAACAGTAC	39	TCRBV13-02*01	TCRBD02-01*01	TCRBJ02-07*01
YJ-Y16AIS-tet-TE-2	0.00138696	1	CASSTGNSDYTF	ATCTTTTTCTCTCACTGTGACATCTGCCAGAAGAACGAGATGGCCGTTTTTCTCTGTGCCAGCAGTACAGGGAACTCCGACTACACC	36	TCRBV19-01*01	TCRBD01-01*01	TCRBJ01-02*01
YJ-Y16AIS-tet-TE-2	0.0221914	16	CASGVQGYEQYF	AACTTCTCCCTCATTCTGGAGTTGGCTACCCCCTCTCAGACATCAGTGTACTTCTGTGCCAGCGGTGTTCAGGGGTATGAACAGTAC	36	TCRBV13-02*01	TCRBD01-01*01	TCRBJ02-07*01
YJ-Y16AIS-tet-TE-2	0.00416089	3	CASSQQGNSGNTLYF	CTTCAGATCACAGCTCTAAAGCCTGATGACTCGGCCACATACTTCTGTGCCAGCAGCCAACAGGGGAATTCTGGAAATACGCTCTAT	45	TCRBV02-01*01	TCRBD01-01*01	TCRBJ01-03*01
YJ-Y16AIS-tet-TE-2	0.116505	84	CASSPGNSPLYF	TCTTTTTCTCTCACTGTGACATCTGCCCAGAAGAACGAGATGGCCGTTTTTCTCTGTGCCAGCAGTCCAGGGAATTCGCCCCTCTAC	36	TCRBV19-01*01	TCRBD01-01*01	TCRBJ01-06*01
YJ-Y16AIS-tet-TE-2	0.00277393	2	CASSLAGGIEQYF	TCCACTCTGAAGATTCAACCTACAGAACCCAAGGACTCAGCTGTGTATCTGTGTGCCAGCAGTTTGGCTGGGGGGATTGAACAGTAC	39	TCRBV15-01*01	TCRBD02-01*01	TCRBJ02-07*01
YJ-Y16AIS-tet-TE-2	0.00277393	2	CASSSGQGYEQYF	TTAGACCTTCAGATCACAGCTCTAAAGCCTGATGACTCGGCCACATACTTCTGTGCCAGCAGCTCGGGACAGGGGTATGAACAGTAC	39	TCRBV02-01*01	TCRBD01-01*01	TCRBJ02-07*01
YJ-Y16AIS-tet-TE-2	0.00138696	1	CASSPGNSPLYF	ATCTTTTCTCTCACTGTGACATCTGCCCAGAAGAACGAGATGGCCGTTTTTCTCTGTGCCAGCAGTCCAGGGAATTCGCCCCTCTAC	36	TCRBV19-01*01	TCRBD01-01*01	TCRBJ01-06*01
YJ-Y16AIS-tet-TE-2	0.00138696	1	CASGLWGGGYEQYF	TCCCTCATTCTGGAGTTGGCTACCCCCTCTCAGACATCAGTGTACTTCTGTGCCAGCGGGCTCTGGGGGGGGGGCTATGAACAGTAC	42	TCRBV13-02*01	TCRBD02-01*01	TCRBJ02-07*01
YJ-Y16AIS-tet-TE-2	0.00832178	6	CASSQDGQGTEVFF	GACCTTCAGATCACAGCTCTAAAGCCTGATGACTCGGCCACATACTTCTGTGCCAGCAGCCAAGACGGCCAGGGGACAGAAGTCTTC	42	TCRBV02-01*01	TCRBD01-01*01	TCRBJ01-01*01
YJ-Y16AIS-tet-TE-2	0.00277393	2	CAWSPGNSPLYF	CAATTCATCCTAAGCACGGAGAAGCTGCTTCTCAGCCACTCTGGCTTCTACCTCTGTGCCTGGAGTCCAGGAAATTCGCCCCTCTAC	36	TCRBV31-01*01	TCRBD01-01*01	TCRBJ01-06*01
YJ-Y16AIS-tet-TE-2	0.00138696	1	CASSLDRNTLYF	CACTCAACTCTGAAGATCCAGAGCACGCAACCCCAGGACTCAGCGGTGTATCTTTGTGCAAGCAGCTTAGATAGAAACACCTTGTAC	36	TCRBV16-01*01	TCRBD01-01*01	TCRBJ02-04*01
YJ-Y16AIS-tet-TE-2	0.00138696	1	CASSTGEDQDTQYF	TCTCTCACTGTGACATCTGCCCAGAAGAACGAGATGGCCGTTTTTCTCTGTGCCAGCAGTACAGGGGAAGACCAAGACACCCAGTAC	42	TCRBV19-01*01	TCRBD01-01*01	TCRBJ02-05*01
YJ-Y16AIS-tet-TE-2	0.00416089	3	CASAGLGDSTLYF	TTCTCCCTCATTCTGGAGTTGGCTACCCCCTCTCAGACATCAGTGTACTTCTGTGCCAGCGCGGGACTGGGGGACAGCACCTTGTAC	39	TCRBV13-02*01	TCRBD02-01*01	TCRBJ02-04*01
YJ-Y16AIS-tet-TE-2	0.00138696	1	WPVGGNQDTQYF	GACTTCTTCCTCCTGCTGGAATTGGCTTCTCCCTCTCAGACATCTTTGTACTTCTGGCCCGTGGGGGGTAACCAAGACACCCAGTAC	36	TCRBV13-01*02	TCRBD02-01*01	TCRBJ02-05*01
YJ-Y16AIS-tet-TE-2	0.00138696	1	CASSEQSTEVFF	GACTTCTTCCTCCTGCTGGAATTGGCTTCTCCCTCTCAGACATCTTTGTACTTCTGTGCCAGCAGTGAGCAATCCACAGAAGTCTTC	36	TCRBV13-01*02	unknown	TCRBJ01-01*01
YJ-Y16AIS-tet-TE-2	0.00277393	2	CASSPGNTEVFF	TTCTCCACTCTGAAGATTCAACCTACAGAACCCAAGGACTCAGCTGTGTATCTGTGTGCCAGCAGTCCAGGGAACACAGAAGTCTTC	36	TCRBV15-01*01	TCRBD01-01*01	TCRBJ01-01*01
YJ-Y16AIS-tet-TE-2	0.00416089	3	CASSSGQNTEVFF	CTACTTTTACATATATCTGCCGTGGATCCAGAAGACTCAGCTGTCTATTTTTGTGCCAGCAGCTCGGGACAAAACACAGAAGTCTTC	39	TCRBV05-01*01	TCRBD01-01*01	TCRBJ01-01*01
YJ-Y16AIS-tet-TE-2	0.00138696	1	CASSQDWGNTLYF	TTAGACCTCCAGATCACAGCTCTAAAGCCTGATGACTCGGCCACATACTTCTGTGCCAGCAGCCAAGATTGGGGAAATACGCTCTAT	39	TCRBV02-01*01	TCRBD02-01*01	TCRBJ01-03*01
YJ-Y16AIS-tet-TE-2	0.00138696	1	CASGDAGTGTEVFF	TCCCTCATTCTGGAGTTGGCTACCCCCTCTCAGACATCAGTGTACTTCTGTGCCAGCGGTGACGCAGGGACGGGCACAGAAGTCTTC	42	TCRBV13-02*01	unknown	TCRBJ01-01*01
YJ-Y16AIS-tet-TE-2	0.00138696	1	CASGGLGRDEQYF	CTTCTCCCTCATCTGGAGTTGGCTACCCCCTCTCAGACATCAGTGTACTTCTGTGCCAGCGGGGGACTGGGGAGAGATGAACAGTAC	39	TCRBV13-02*01	TCRBD02-01*01	TCRBJ02-07*01
YJ-Y16AIS-tet-TE-2	0.00138696	1	CASRQANTEVFF	TTCTCCACTCTGAAGATTCAACCTACAGAACCCAAGGACTCAGCTGTGTATCTGTGTGCCAGCAGGCAAGCAAACACAGAAGTCTTC	36	TCRBV15-01*01	unknown	TCRBJ01-01*01
YJ-Y16AIS-tet-TE-2	0.00277393	2	CGARLAQDTQYF	TTTTCATCTATGACAGTTTTAAATGCATATCTTGAAGACAGAGGCTTATATCTCTGTGGTGCCAGACTGGCCCAAGACACCCAGTAC	36	TCRBV20-01*01	TCRBD02-01*01	TCRBJ02-05*01
YJ-Y16AIS-tet-TE-2	0.00138696	1	CASGVTGVGTEVFF	TCCCTCATTCTGGAGTTGGCTACCCCCTCTCAGACATCAGTGTACTTCTGTGCCAGCGGTGTCACAGGGGTGGGCACAGAAGTCTTC	42	TCRBV13-02*01	TCRBD01-01*01	TCRBJ01-01*01
YJ-Y16AIS-tet-TE-2	0.00138696	1	CASSSGTGGTEVFF	CTTTTACATATATCTGCCGTGGATCCAGAAGACTCAGCTGTCTATTTTTGTGCCAGCAGCTCCGGGACAGGGGGGACAGAAGTCTTC	42	TCRBV05-01*01	TCRBD01-01*01	TCRBJ01-01*01
YJ-Y16AIS-tet-TE-2	0.00416089	3	CASSTGQGLEQYF	TTTTCTCTCACTGTGACATCTGCCCAGAAGAACGAGATGGCCGTTTTTCTCTGTGCCAGCAGTACGGGACAGGGGCTTGAACAGTAC	39	TCRBV19-01*01	TCRBD01-01*01	TCRBJ02-07*01
YJ-Y16AIS-tet-TE-2	0.148405	107	CASSSGQGNTLYF	TCCACTCTGAAGATTCAACCTACAGAACCCAAGGACTCAGCTGTGTATCTGTGTGCCAGCAGTTCAGGTCAGGGGAACACCTTGTAC	39	TCRBV15-01*01	TCRBD01-01*01	TCRBJ02-04*01
YJ-Y16AIS-tet-TE-2	0.00138696	1	CASSQEGANTGQLYF	CTTCAGATCACAGCTCTAAAGCCTGATGACTCGGCCACATACTTCTGTGCCAGCAGCCAAGAGGGGGCAAACACCGGGCAGCTCTAC	45	TCRBV02-01*01	unknown	TCRBJ02-02*01
YJ-Y16AIS-tet-TE-2	0.00138696	1	CASSQDWGNTLYF	TTAGACCTTCAGATCACAGCTCTAAAGCCTGATGACTCGGCCACATACTTCTGTGCCAGCAGCCAGGACTGGGGGAACACCTTGTAC	39	TCRBV02-01*01	TCRBD02-01*01	TCRBJ02-04*01
YJ-Y16AIS-tet-TE-2	0.00554785	4	CASSLAGQGYEQYF	ACTCTGAAAATCCAACCCACAGCACTGGAGGACTCAGCTGTGTACTTCTGTGCCAGCAGCTTAGCGGGACAGGGCTATGAACAGTAC	42	TCRBV03-01*01	TCRBD01-01*01	TCRBJ02-07*01
YJ-Y16AIS-tet-TE-2	0.00554785	4	CASSLSPGGGNTLYF	CTGATTCTGGATTCTGCTAAAACAAACCAGACATCTGTGTACTTCTGTGCTAGCAGTCTCTCCCCCGGGGGGGGAAACACCTTGTAC	45	TCRBV29-01*01	TCRBD02-01*01	TCRBJ02-04*01
YJ-Y16AIS-tet-TE-2	0.00138696	1	CASGFTGNTLYF	AACTTCTCCCTCATTCTGGAGTTGGCTACCCCCTCTCAGACATCAGTGTACTTCTGTGCCAGCGGCTTCACAGGAAATACGCTCTAT	36	TCRBV13-02*01	TCRBD01-01*01	TCRBJ01-03*01
YJ-Y16AIS-tet-TE-2	0.00693481	5	CTCSADWGGYAEQFF	CTGAGGCTGCAAGTGGCCAACATGAGCCAGGGCAGAACCTTGTACTGCACCTGCAGTGCAGATTGGGGCGGCTATGCTGAGCAGTTC	45	TCRBV01-01*01	unknown	TCRBJ02-01*01
YJ-Y16AIS-tet-TE-2	0.00416089	3	CASGGNGNTLYF	AACTTCTCCCTCATTCTGGAGTTGGCTACCCCCTCTCAGACATCAGTGTACTTCTGTGCCAGCGGAGGGAATGGAAATACGCTCTAT	36	TCRBV13-02*01	unknown	TCRBJ01-03*01
YJ-Y16AIS-tet-TE-2	0.00138696	1	CASRPGQEGTEVFF	ACTCTGAAGATTCAACCTACAGAACCCAAGGACTCAGCTGTGTATCTGTGTGCCAGCAGACCGGGACAGGAGGGCACAGAAGTCTTC	42	TCRBV15-01*01	TCRBD01-01*01	TCRBJ01-01*01
YJ-Y16AIS-tet-TE-2	0.0110957	8	CASSPDNSGNTLYF	GACCTTCAGATCACAGCTCTAAAGCCTGATGACTCGGCCACATACTTCTGTGCCAGCAGCCCCGACAATTCTGGAAATACGCTCTAT	42	TCRBV02-01*01	TCRBD01-01*01	TCRBJ01-03*01
YJ-Y16AIS-tet-TE-2	0.00138696	1	CARSLRDQDTQYF	TCCACTCTGAAGATTCAACCTACAGAACCCAAGGACTCAGCTGTGTATCTGTGTGCCAGAAGCTTAAGGGACCAAGACACCCAGTAC	39	TCRBV15-01*01	TCRBD01-01*01	TCRBJ02-05*01
YJ-Y16AIS-tet-TE-2	0.0859917	62	CAWKKDTQYF	GACGACCAATTCATCCTAAGCACGGAGAAGCTGCTTCTCAGCCACTCTGGCTTCTACCTCTGTGCCTGGAAAAAAGACACCCAGTAC	30	TCRBV31-01*01	unknown	TCRBJ02-05*01
YJ-Y16AIS-tet-TE-2	0.00138696	1	CASGGLGRDEQYF	CTTCTCCCTCATTCTGGAGTTGGCTACCCCCCTCAGACATCAGTGTACTTCTGTGCCAGCGGGGGACTGGGGAGAGATGAACAGTAC	39	TCRBV13-02*01	TCRBD02-01*01	TCRBJ02-07*01
YJ-Y16AIS-tet-TE-2	0.00277393	2	CASSLGQYNSPLYF	ACTCTCAAGATCCAGTCTGCAAAGCAGGGCGACACAGCCACCTATCTCTGTGCCAGCAGTCTGGGACAGTATAATTCGCCCCTCTAC	42	TCRBV14-01*01	TCRBD01-01*01	TCRBJ01-06*01
YJ-Y16AIS-tet-TE-2	0.00277393	2	CASSQGQGYEQYF	TTAGACCTTCAGATCACAGCTCTAAAGCCTGATGACTCGGCCACATACTTCTGTGCCAGCAGCCAGGGACAGGGCTATGAACAGTAC	39	TCRBV02-01*01	TCRBD01-01*01	TCRBJ02-07*01
YJ-Y16AIS-tet-TE-2	0.00416089	3	CASSQGEGTEVFF	CTACTTTTACATATATCTGCCGTGGATCCAGAAGACTCAGCTGTCTATTTTTGTGCCAGCAGCCAGGGAGAGGGCACAGAAGTCTTC	39	TCRBV05-01*01	unknown	TCRBJ01-01*01
YJ-Y16AIS-tet-TE-2	0.00138696	1	CASGPGRGGAEQFF	TCCCTCATTCTGGAGTTGGCTACCCCCTCTCAGACATCAGTGTACTTCTGTGCCAGCGGCCCTGGGAGGGGGGGGGCTGAGCAGTTC	42	TCRBV13-02*01	TCRBD02-01*01	TCRBJ02-01*01
YJ-Y16AIS-tet-TE-2	0.0138696	10	CASCPGNSDYTF	TCTTTTTCTCTCACTGTGACATCTGCCCAGAAGAACGAGATGGCCGTTTTTCTCTGTGCCAGCTGCCCCGGAAACTCCGACTACACC	36	TCRBV19-01*01	unknown	TCRBJ01-02*01
YJ-Y16AIS-tet-TE-2	0.00138696	1	CASSLGQGTEVFF	TCCACTCTGAAGATTCAACCTACAGAACCCAAGGACTCAGCTGTGTATCTGTGTGCCAGCAGTTTGGGGCAGGGAACAGAAGTCTTC	39	TCRBV15-01*01	unknown	TCRBJ01-01*01
YJ-Y16AIS-tet-TE-2	0.00277393	2	CASGGGPGNTLYF	TTCTCCCTCATTCTGGAGTTGGCTACCCCCTCTCAGACATCAGTGTACTTCTGTGCCAGCGGTGGGGGACCTGGAAATACGCTCTAT	39	TCRBV13-02*01	unknown	TCRBJ01-03*01
YJ-Y16AIS-tet-TE-2	0.00277393	2	CASSLGGQGVEQYF	ACTCTGAAAATCCAACCCACAGCACTGGAGGACTCAGCTGTGTACTTCTGTGCCAGCAGCTTAGGGGGACAGGGGGTTGAACAGTAC	42	TCRBV03-01*01	TCRBD01-01*01	TCRBJ02-07*01
YJ-Y16AIS-tet-TE-2	0.00277393	2	CASSQQGGFSDYTF	CTTTTACATATATCTGCCGTGGATCCAGAAGACTCAGCTGTCTATTTTTGTGCCAGCAGCCAACAGGGAGGATTTTCCGACTACACC	42	TCRBV05-01*01	TCRBD01-01*01	TCRBJ01-02*01
YJ-Y16AIS-tet-TE-2	0.00277393	2	CASSQGQGVEQYF	CTACTTTTACATATATCTGCCGTGGATCCAGAAGACTCAGCTGTCTATTTTTGTGCCAGCAGCCAGGGACAGGGGGTTGAACAGTAC	39	TCRBV05-01*01	TCRBD01-01*01	TCRBJ02-07*01
YJ-Y16AIS-tet-TE-2	0.00277393	2	CASGENSPLYF	GAGAACTTCTCCCTCATTCTGGAGTTGGCTACCCCCTCTCAGACATCAGTGTACTTCTGTGCCAGCGGTGAGAATTCGCCCCTCTAC	33	TCRBV13-02*01	unknown	TCRBJ01-06*01
YJ-Y16AIS-tet-TE-2	0.00277393	2	CASSDREGYEQYF	TTCTTCCTCCTGCTGGAATTGGCTTCTCCCTCTCAGACATCTTTGTACTTCTGTGCCAGCAGTGACAGGGAGGGCTATGAACAGTAC	39	TCRBV13-01*02	TCRBD01-01*01	TCRBJ02-07*01
YJ-Y16AIS-tet-TE-2	0.00277393	2	CASGGLGRDEQYF	TCTCCCTCATTCTGGAGTTGGCTACCCCCCTCTCAGACATCAGTGTACTTCTGTGCCAGCGGGGGACTGGGGAGAGATGAACAGTAC	39	TCRBV13-02*01	TCRBD02-01*01	TCRBJ02-07*01
YJ-Y16AIS-tet-TE-2	0.00138696	1	CASGDVPGQGKDQDTQYF	GAGTTGGCTACCCCCTCTCAGACATCAGTGTACTTCTGTGCCAGCGGTGATGTGCCGGGACAGGGAAAGGACCAAGACACCCAGTAC	54	TCRBV13-02*01	TCRBD01-01*01	TCRBJ02-05*01
YJ-Y16AIS-tet-TE-2	0.00138696	1	CASRTGGAGDTQYF	ACTCTGAAGATTCAACCTACAGAACCCAAGGACTCAGCTGTGTATCTGTGTGCCAGCAGAACTGGGGGGGCGGGAGACACCCAGTAC	42	TCRBV15-01*01	TCRBD02-01*01	TCRBJ02-05*01
YJ-Y16AIS-tet-TE-2	0.00138696	1	YARPPTNTGQLYF	TTCTCTCTCATTCTGGAGTTGGCTTCCCTTTCTCAGACAGCTGTATATCTGTATGCTCGACCTCCGACAAACACCGGGCAGCTCTAC	39	TCRBV13-03*01	unknown	TCRBJ02-02*01
YJ-Y16AIS-tet-TE-2	0.00138696	1	ALLPERTNTEVFF	ATTGTTCTCCACTCTGAAGATTCAGCATGTTCAGCCAGAGACTCCACTACGGCTTTGTTGCCTGAAAGGACAAACACAGAAGTCTTC	39	TCRBV06-01*01	unknown	TCRBJ01-01*01
YJ-Y16AIS-tet-TE-2	0.00138696	1	CASSPYNSPLYF	GACTTCTTCCTCCTGCTGGAATTGGCTTCTCCCTCTCAGACATCTTTGTACTTCTGTGCCAGCAGTCCCTATAATTCGCCCCTCTAC	36	TCRBV13-01*02	unknown	TCRBJ01-06*01
YJ-Y16AIS-tet-TE-2	0.00138696	1	CASSQLGAYAEQFF	CTTTTACATATATCTGCCGTGGATCCAGAAGACTCAGCTGTCTATTTTTGTGCCAGCAGCCAACTGGGGGCCTATGCTGAGCAGTTC	42	TCRBV05-01*01	TCRBD02-01*01	TCRBJ02-01*01
YJ-Y16AIS-tet-TE-2	0.00138696	1	CASGDAGGGTEVFF	TCCCTCATTCTGGAGTTGGCTACCCCCTCTCAGACATCAGTGTACTTCTGTGCCAGCGGTGATGCAGGAGGGGGCACAGAAGTCTTC	42	TCRBV13-02*01	TCRBD01-01*01	TCRBJ01-01*01
YJ-Y16AIS-tet-TE-2	0.00138696	1	CASSQGTDSQNTLYF	TTACATATATCTGCCGTGGATCCAGAAGACTCAGCTGTCTATTTTTGTGCCAGCAGCCAAGGGACAGATAGTCAAAACACCTTGTAC	45	TCRBV05-01*01	TCRBD01-01*01	TCRBJ02-04*01
YJ-Y16AIS-tet-TE-2	0.00138696	1	CAWSLRRGGWEVFF	ATCCTAAGCACGGAGAAGCTGCTTCTCAGCCACTCTGGCTTCTACCTCTGTGCCTGGAGTCTAAGGAGGGGGGGCTGGGAAGTCTTC	42	TCRBV31-01*01	TCRBD02-01*01	TCRBJ01-01*01
YJ-Y16AIS-tet-TE-2	0.00138696	1	CASSQDWGTEVFF	TTAGACCTTCAGATCACAGCTCTAAAGCCTGATGACTCGGCCACATACTTCTGTGCCAGCAGCCAAGATTGGGGGACAGAAGTCTTC	39	TCRBV02-01*01	TCRBD02-01*01	TCRBJ01-01*01
YJ-Y16AIS-tet-TE-2	0.00138696	1	CAWTPGQGTEVFF	TTCATCCTAAGCACGGAGAAGCTGCTTCTCAGCCACTCTGGCTTCTACCTCTGTGCCTGGACTCCGGGACAGGGCACAGAAGTCTTC	39	TCRBV31-01*01	TCRBD01-01*01	TCRBJ01-01*01
YJ-Y16AIS-tet-TE-2	0.00138696	1	CASSPGNSPLYF	ATCTTTTTCTCTCACTGTGACATCTGCCAGAAGAACGAGATGGCCGTTTTTCTCTGTGCCAGCAGTCCAGGGAATTCGCCCCTCTAC	36	TCRBV19-01*01	TCRBD01-01*01	TCRBJ01-06*01
YJ-Y16AIS-tet-TE-2	0.00138696	1	CASGGLGRDEQYF	CTTCTCCTCATTCTGGAGTTGGCTACCCCCTCTCAGACATCAGTGTACTTCTGTGCCAGCGGGGGACTGGGGAGAGATGAACAGTAC	39	TCRBV13-02*01	TCRBD02-01*01	TCRBJ02-07*01
YJ-Y16AIS-tet-TE-2	0.00138696	1	CASSPGNSPLYF	TCTTTTTCTCTCACTGTGACATCTGCCCAGAAGAACGAGATGGCCGTTTTTCCCTGTGCCAGCAGTCCAGGGAACTCGCCCCTCTAC	36	TCRBV19-01*01	TCRBD01-01*01	TCRBJ01-06*01
YJ-Y16AIS-tet-TE-2	0.00138696	1	CGARDRGVQDTQYF	TCTATGACAGTTTTAAATGCATATCTTGAAGACAGAGGCTTATATCTCTGTGGTGCTAGGGATCGGGGGGTCCAAGACACCCAGTAC	42	TCRBV20-01*01	TCRBD02-01*01	TCRBJ02-05*01
YJ-Y16AIS-tet-TE-2	0.00138696	1	ISMKDPNTGQLYF	TCTGAGATTAACCTGAGTGCCTTGGACCTAGAGGACTTTACTGTGAAGGCAATTTCCATGAAAGACCCAAACACCGGGCAGCTCTAC	39	TCRBV12-03*01	unknown	TCRBJ02-02*01
YJ-Y16AIS-tet-TE-2	0.00138696	1	CASGGQGYTLYF	GAACTTCTCCCTCATTCTGGAGTTGGCTACCCCCCTCAGACATCAGTGTACTTCTGTGCCAGCGGTGGACAGGGGTATACGCTCTAT	36	TCRBV13-02*01	TCRBD01-01*01	TCRBJ01-03*01
YJ-Y16AIS-tet-TE-2	0.00138696	1	VPAVQGEDQDTQYF	TCTCTCACTGTGACATCTGCCCAGAAGAACGAGATGGCCGTTTTCTCTGTGCCAGCAGTACAGGGGGAAGACCAAGACACCCAGTAC	42	TCRBV19-01*01	TCRBD01-01*01	TCRBJ02-05*01
YJ-Y16AIS-tet-TE-2	0.00138696	1	CAWKKDTQYF	GGACGACCAATTCATCCTAGCACGGAGAAGCTGCTTCTCAGCCACTCTGGCTTCTACCTCTGTGCCTGGAAAAAAGACACCCAGTAC	30	TCRBV31-01*01	unknown	TCRBJ02-05*01
YJ-Y16AIS-tet-TE-2	0.00138696	1	CASGPGQGIEQYF	TCTCCCTCATTCTGGAGTTGGCTACCCCCCTCTCAGACATCAGTGTACTTCTGTGCCAGCGGGCCCGGACAGGGGATTGAACAGTAC	39	TCRBV13-02*01	TCRBD01-01*01	TCRBJ02-07*01
YJ-Y16AIS-tet-TE-2	0.00138696	1	CASGGLGRDEQYF	TTCTCTCTCATTCTGGAGTTGGCTTCCCTTTCTCAGACATCAGTGTACTTCTGTGCCAGCGGGGGACTGGGGAGAGATGAACAGTAC	39	TCRBV13-02*01	TCRBD02-01*01	TCRBJ02-07*01
YJ-Y16AIS-tet-TE-2	0.00138696	1	LLECYHSGNTLYF	TCCACTCTGAAGATTCAACCTACAGAACCCAAGGACTCAGCTGTGTAATGCCTACTGGAGTGTTATCATTCTGGAAATACGCTCTAT	39	TCRBV15-01*01	TCRBD02-01*01	TCRBJ01-03*01
YJ-Y16AIS-tet-TE-2	0.00138696	1	CAWKKDTQYF	GGACGACAATTCATCCTAAGCACGGAGAAGCTGCTTCTCAGCCACTCTGGCTTCTACCTCTGTGCCTGGAAAAAAGACACCCAGTAC	30	TCRBV31-01*01	unknown	TCRBJ02-05*01
YJ-Y16AIS-tet-TE-2	0.00138696	1	CASGGLGRDEQYF	CTTCTCCCTCATTCTGGAGTTGCTACCCCCTCTCAGACATCAGTGTACTTCTGTGCCAGCGGGGGACTGGGGAGAGATGAACAGTAC	39	TCRBV13-02*01	TCRBD02-01*01	TCRBJ02-07*01
YJ-Y16AIS-tet-TE-2	0.00277393	2	CASGGLGRDEQYF	CTTCTCCCTCATTCTGGAGTTGGCTACCCCTCTCAGACATCAGTGTACTTCTGTGCCAGCGGGGGACTGGGGAGAGATGAACAGTAC	39	TCRBV13-02*01	TCRBD02-01*01	TCRBJ02-07*01
YJ-Y16AIS-tet-TE-2	0.00277393	2	CASRTVSNERLFF	TTTTCTCTCACTGTGACATCTGCCCAGAAGAACGAGATGGCCGTTTTTCTCTGTGCCAGCAGGACAGTTTCCAACGAAAGATTATTT	39	TCRBV19-01*01	TCRBD01-01*01	TCRBJ01-04*01
YJ-Y16AIS-tet-TE-2	0.00138696	1	CASGVQGYEQYF	GAACTTCTCCTCATTCTGGAGTTGGCTACCCCCTCTCAGACATCAGTGTACTTCTGTGCCAGCGGTGTTCAGGGGTATGAACAGTAC	36	TCRBV13-02*01	TCRBD01-01*01	TCRBJ02-07*01
YJ-Y16AIS-tet-TE-2	0.00277393	2	CASGGQGYTLYF	AACTTCTCCCTCATTCTGGAGTTGGCTACCCCCTCTCAGACATCAGTGTACTTCTGTGCCAGCGGTGGACAGGGGTATACGCTCTAT	36	TCRBV13-02*01	TCRBD01-01*01	TCRBJ01-03*01
YJ-Y16AIS-tet-TE-2	0.00277393	2	CASSLTNNQAPLF	TCAACTCTGAAGATCCAGAGCACGCAACCCCAGGACTCAGCGGTGTATCTTTGTGCAAGCAGCTTGACTAACAACCAGGCTCCGCTT	39	TCRBV16-01*01	unknown	TCRBJ01-05*01
YJ-Y16AIS-tet-TE-2	0.00277393	2	CASSEGTGNERLFF	TTCCTCCTGCTGGAATTGGCTTCTCCCTCTCAGACATCTTTGTACTTCTGTGCCAGCAGTGAGGGGACAGGCAACGAAAGATTATTT	42	TCRBV13-01*02	TCRBD01-01*01	TCRBJ01-04*01
YJ-Y16AIS-tet-TE-3	0.0694586	68	CAWKGDTQYF	GACGACCAATTCATCCTAAGCACGGAGAAGCTGCTTCTCAGCCACTCTGGCTTCTACCTCTGTGCCTGGAAAGGAGACACCCAGTAC	30	TCRBV31-01*01	TCRBD01-01*01	TCRBJ02-05*01
YJ-Y16AIS-tet-TE-3	0.0878447	86	CASSQDWGGQQYF	TTAGACCTTCAGATCACAGCTCTAAAGCCTGATGACTCGGCCACATACTTCTGTGCCAGCAGCCAGGACTGGGGGGGCCAACAGTAC	39	TCRBV02-01*01	TCRBD02-01*01	TCRBJ02-07*01
YJ-Y16AIS-tet-TE-3	0.040858	40	CASSPGQGYEQYF	CTACTTTTACATATATCTGCCGTGGATCCAGAAGACTCAGCTGTCTATTTTTGTGCCAGCAGCCCGGGACAGGGGTATGAACAGTAC	39	TCRBV05-01*01	TCRBD01-01*01	TCRBJ02-07*01
YJ-Y16AIS-tet-TE-3	0.0234934	23	CASNPGQGYEQYF	TTAGACCTTCAGATCACAGCTCTAAAGCCTGATGACTCGGCCACATACTTCTGTGCCAGCAACCCGGGACAGGGTTATGAACAGTAC	39	TCRBV02-01*01	TCRBD01-01*01	TCRBJ02-07*01
YJ-Y16AIS-tet-TE-3	0.0234934	23	CASSLWDWQNTLYF	ACTCTGAAGATCCAGAGCACGCAACCCCAGGACTCAGCGGTGTATCTTTGTGCAAGCAGCCTCTGGGACTGGCAAAACACCTTGTAC	42	TCRBV16-01*01	TCRBD02-01*01	TCRBJ02-04*01
YJ-Y16AIS-tet-TE-3	0.020429	20	CASSPGNSPLYF	TCTTTTTCTCTCACTGTGACATCTGCCCAGAAGAACGAGATGGCCGTTTTTCTCTGTGCCAGCAGCCCGGGTAATTCGCCCCTCTAC	36	TCRBV19-01*01	unknown	TCRBJ01-06*01
YJ-Y16AIS-tet-TE-3	0.0572012	56	CASGSNSPLYF	GAGCATTTCTCCCTGATTCTGGATTCTGCTAAAACAAACCAGACATCTGTGTACTTCTGTGCTAGCGGCAGTAATTCGCCCCTCTAC	33	TCRBV29-01*01	unknown	TCRBJ01-06*01
YJ-Y16AIS-tet-TE-3	0.0163432	16	CASSQDWGSEQYF	TTAGACCTTCAGATCACAGCTCTAAAGCCTGATGACTCGGCCACATACTTCTGTGCCAGCAGCCAGGACTGGGGTAGCGAACAGTAC	39	TCRBV02-01*01	TCRBD02-01*01	TCRBJ02-07*01
YJ-Y16AIS-tet-TE-3	0.020429	20	CASGPGQGTEQFF	TTCTCCCTCATTCTGGAGTTGGCTACCCCCTCTCAGACATCAGTGTACTTCTGTGCCAGCGGTCCGGGACAGGGGACTGAGCAGTTC	39	TCRBV13-02*01	TCRBD01-01*01	TCRBJ02-01*01
YJ-Y16AIS-tet-TE-3	0.0183861	18	CAWKGDEQYF	GACGACCAATTCATCCTAAGCACGGAGAAGCTGCTTCTCAGCCACTCTGGCTTCTACCTCTGTGCCTGGAAAGGGGACGAACAGTAC	30	TCRBV31-01*01	unknown	TCRBJ02-07*01
YJ-Y16AIS-tet-TE-3	0.011236	11	CASGYWGGGAEQFF	TCCCTCATTCTGGAGTTGGCTACCCCCTCTCAGACATCAGTGTACTTCTGTGCCAGCGGTTACTGGGGGGGAGGTGCTGAGCAGTTC	42	TCRBV13-02*01	TCRBD02-01*01	TCRBJ02-01*01
YJ-Y16AIS-tet-TE-3	0.011236	11	CASSPIQGANSDYTF	CTGAAAATCCAACCCACAGCACTGGAGGACTCAGCTGTGTACTTCTGTGCCAGCAGCCCGATACAGGGGGCCAACTCCGACTACACC	45	TCRBV03-01*01	TCRBD01-01*01	TCRBJ01-02*01
YJ-Y16AIS-tet-TE-3	0.0081716	8	CASSQDSLSPLYF	TTAGACCTTCAGATCACAGCTCTAAAGCCTGATGACTCGGCCACATACTTCTGTGCCAGCAGCCAAGACAGCCTTTCGCCCCTCTAC	39	TCRBV02-01*01	TCRBD01-01*01	TCRBJ01-06*01
YJ-Y16AIS-tet-TE-3	0.0153218	15	CASGDWGGNTLYF	TTCTCCCTCATTCTGGAGTTGGCTACCCCCTCTCAGACATCAGTGTACTTCTGTGCCAGCGGTGATTGGGGAGGGAACACCTTGTAC	39	TCRBV13-02*01	TCRBD02-01*01	TCRBJ02-04*01
YJ-Y16AIS-tet-TE-3	0.0040858	4	CASSQDAPGNTLYF	GACCTTCAGATCACAGCTCTAAAGCCTGATGACTCGGCCACATACTTCTGTGCCAGCAGCCAAGACGCCCCTGGAAATACGCTCTAT	42	TCRBV02-01*01	unknown	TCRBJ01-03*01
YJ-Y16AIS-tet-TE-3	0.0143003	14	CASGGLGGDEQYF	TTCTCCCTCATTCTGGAGTTGGCTACCCCCTCTCAGACATCAGTGTACTTCTGTGCCAGCGGGGGACTGGGGGGTGATGAACAGTAC	39	TCRBV13-02*01	TCRBD02-01*01	TCRBJ02-07*01
YJ-Y16AIS-tet-TE-3	0.00306435	3	CASGADPGSGNTLYF	CTCATTCTGGAGTTGGCTACCCCCTCTCAGACATCAGTGTACTTCTGTGCCAGCGGTGCCGACCCTGGCTCTGGAAATACGCTCTAT	45	TCRBV13-02*01	TCRBD02-01*01	TCRBJ01-03*01
YJ-Y16AIS-tet-TE-3	0.0102145	10	CAWSLWQGQAPLF	TTCATCCTAAGCACGGAGAAGCTGCTTCTCAGCCACTCTGGCTTCTACCTCTGTGCCTGGAGTCTATGGCAGGGGCAGGCTCCGCTT	39	TCRBV31-01*01	TCRBD01-01*01	TCRBJ01-05*01
YJ-Y16AIS-tet-TE-3	0.00306435	3	CASSVGQGYEQYF	TGCTCTCTCTACATTGGCTCTGCAGGCCTAGAGTATTCTGCCATGTACCTCTGTGCTAGCAGTGTAGGACAGGGGTATGAACAGTAC	39	TCRBV17-01*01	TCRBD01-01*01	TCRBJ02-07*01
YJ-Y16AIS-tet-TE-3	0.0102145	10	CASSPGQNTEVFF	TTAGACCTTCAGATCACAGCTCTAAAGCCTGATGACTCGGCCACATACTTCTGTGCCAGCAGCCCGGGACAGAACACAGAAGTCTTC	39	TCRBV02-01*01	TCRBD01-01*01	TCRBJ01-01*01
YJ-Y16AIS-tet-TE-3	0.0020429	2	CASSLRDTEQYF	TTCTGCTCTCTCTACATTGGCTCTGCAGGCCTAGAGTATTCTGCCATGTACCTCTGTGCTAGCAGTCTCCGGGACACTGAACAGTAC	36	TCRBV17-01*01	TCRBD01-01*01	TCRBJ02-07*01
YJ-Y16AIS-tet-TE-3	0.00306435	3	CTCSADWGGYAEQFF	CTGAGGCTGCAAGTGGCCAACATGAGCCAGGGCAGAACCTTGTACTGCACCTGCAGTGCAGATTGGGGCGGCTATGCTGAGCAGTTC	45	TCRBV01-01*01	unknown	TCRBJ02-01*01
YJ-Y16AIS-tet-TE-3	0.0020429	2	CASSQDANQAPLF	TTAGACCTTCAGATCACAGCTCTAAAGCCTGATGACTCGGCCACATACTTCTGTGCCAGCAGCCAAGACGCCAACCAGGCTCCGCTT	39	TCRBV02-01*01	unknown	TCRBJ01-05*01
YJ-Y16AIS-tet-TE-3	0.0020429	2	CASSSRTYNNQAPLF	ATGAACATGAGTGCCTTGGAACTGGAGGACTCTGCTATGTACTTCTGTGCCAGCTCTTCACGGACATATAACAACCAGGCTCCGCTT	45	TCRBV12-01*01	TCRBD01-01*01	TCRBJ01-05*01
YJ-Y16AIS-tet-TE-3	0.0020429	2	CASGGDWGGDEQYF	TCCCTCATTCTGGAGTTGGCTACCCCCTCTCAGACATCAGTGTACTTCTGTGCCAGCGGTGGGGACTGGGGGGGCGATGAACAGTAC	42	TCRBV13-02*01	TCRBD02-01*01	TCRBJ02-07*01
YJ-Y16AIS-tet-TE-3	0.0020429	2	CASSIGGTGGYEQYF	CTCACTGTGACATCTGCCCAGAAGAACGAGATGGCCGTTTTTCTCTGTGCCAGCAGTATAGGAGGGACTGGGGGTTATGAACAGTAC	45	TCRBV19-01*01	TCRBD02-01*01	TCRBJ02-07*01
YJ-Y16AIS-tet-TE-3	0.0122574	12	CASSPGQGTEVFF	TCCACTCTGAAGATTCAACCTACAGAACCCAAGGACTCAGCTGTGTATCTGTGTGCCAGCAGCCCGGGACAGGGCACAGAAGTCTTC	39	TCRBV15-01*01	TCRBD01-01*01	TCRBJ01-01*01
YJ-Y16AIS-tet-TE-3	0.0020429	2	CASGENSPLYF	GAGAACTTCTCCCTCATTCTGGAGTTGGCTACCCCCTCTCAGACATCAGTGTACTTCTGTGCCAGCGGTGAGAATTCGCCCCTCTAC	33	TCRBV13-02*01	unknown	TCRBJ01-06*01
YJ-Y16AIS-tet-TE-3	0.0020429	2	CASNLAGQAYEQYF	ACTCTGAAAATCCAACCCACAGCACTGGAGGACTCAGCTGTGTACTTCTGTGCCAGCAACTTAGCTGGACAGGCGTATGAACAGTAC	42	TCRBV03-01*01	TCRBD01-01*01	TCRBJ02-07*01
YJ-Y16AIS-tet-TE-3	0.0020429	2	CASSVREGEQYF	GACTTCTTCCTCCTGCTGGAATTGGCTTCTCCCTCTCAGACATCTTTGTACTTCTGTGCCAGCAGTGTCAGGGAAGGGGAACAGTAC	36	TCRBV13-01*02	TCRBD01-01*01	TCRBJ02-07*01
YJ-Y16AIS-tet-TE-3	0.0061287	6	CASSPGNSPLYF	TCTTTTTCTCTCACTGTGACATCTGCCCAGAAGAACGAGATGGCCGTTTTTCTCTGTGCCAGCAGTCCGGGGAATTCGCCCCTCTAC	36	TCRBV19-01*01	unknown	TCRBJ01-06*01
YJ-Y16AIS-tet-TE-3	0.00919305	9	CASGDWGGNTLYF	TTCTCCCTCATTCTGGAGTTGGCTACCCCCTCTCAGACATCAGTGTACTTCTGTGCCAGCGGTGATTGGGGGGGAAACACCTTGTAC	39	TCRBV13-02*01	TCRBD02-01*01	TCRBJ02-04*01
YJ-Y16AIS-tet-TE-3	0.00715015	7	CASGDWGGGTLYF	TTCTCCCTCATTCTGGAGTTGGCTACCCCCTCTCAGACATCAGTGTACTTCTGTGCCAGCGGTGATTGGGGGGGAGGCACCTTGTAC	39	TCRBV13-02*01	TCRBD02-01*01	TCRBJ02-04*01
YJ-Y16AIS-tet-TE-3	0.00306435	3	CASSPDWGGTLYF	TTAGACCTTCAGATCACAGCTCTAAAGCCTGATGACTCGGCCACATACTTCTGTGCCAGCAGCCCCGACTGGGGGGGCACCTTGTAC	39	TCRBV02-01*01	TCRBD02-01*01	TCRBJ02-04*01
YJ-Y16AIS-tet-TE-3	0.0020429	2	CASRPGEGNTLYF	TCCACTCTGAAGATTCAACCTACAGAACCCAAGGACTCAGCTGTGTATCTGTGTGCCAGCAGGCCAGGGGAGGGAAATACGCTCTAT	39	TCRBV15-01*01	TCRBD01-01*01	TCRBJ01-03*01
YJ-Y16AIS-tet-TE-3	0.0020429	2	CASRLGSQDTQYF	TCCACTCTGAAGATTCAACCTACAGAACCCAAGGACTCAGCTGTGTATCTGTGTGCCAGCCGGCTGGGCTCCCAAGACACCCAGTAC	39	TCRBV15-01*01	TCRBD02-01*01	TCRBJ02-05*01
YJ-Y16AIS-tet-TE-3	0.0020429	2	CASSPGQSYEQYF	CTACTTTTACATATATCTGCCGTGGATCCAGAAGACTCAGCTGTCTATTTTTGTGCCAGCAGCCCCGGACAAAGTTATGAACAGTAC	39	TCRBV05-01*01	TCRBD01-01*01	TCRBJ02-07*01
YJ-Y16AIS-tet-TE-3	0.00102145	1	CASSIGGNTGQLYF	TCTCTCACTGTGACATCTGCCCAGAAGAACGAGATGGCCGTTTTTCTCTGTGCCAGCAGTATCGGGGGGAACACCGGGCAGCTCTAC	42	TCRBV19-01*01	TCRBD02-01*01	TCRBJ02-02*01
YJ-Y16AIS-tet-TE-3	0.0020429	2	CASSPDNSGNTLYF	GACCTTCAGATCACAGCTCTAAAGCCTGATGACTCGGCCACATACTTCTGTGCCAGCAGCCCGGACAATTCTGGAAATACGCTCTAT	42	TCRBV02-01*01	TCRBD01-01*01	TCRBJ01-03*01
YJ-Y16AIS-tet-TE-3	0.00510725	5	CASSPGQGTEVFF	TCCACTCTGAAGATTCAACCTACAGAACCCAAGGACTCAGCTGTGTATCTGTGTGCCAGCAGTCCGGGACAGGGCACAGAAGTCTTC	39	TCRBV15-01*01	TCRBD01-01*01	TCRBJ01-01*01
YJ-Y16AIS-tet-TE-3	0.00715015	7	CASSPPGQGAGDSDYTF	ATCCAACCCACAGCACTGGAGGACTCAGCTGTGTACTTCTGTGCCAGCAGTCCTCCGGGACAGGGGGCGGGGGACTCCGACTACACC	51	TCRBV03-01*01	TCRBD01-01*01	TCRBJ01-02*01
YJ-Y16AIS-tet-TE-3	0.00102145	1	CSLEGTNTGQLYF	TCAACTCTGAAGATCCAGAGCACGCAACCCCAGGACTCAGCGGTGTATCTCTGTTCTCTCGAGGGTACAAACACCGGGCAGCTCTAC	39	TCRBV16-01*01	TCRBD01-01*01	TCRBJ02-02*01
YJ-Y16AIS-tet-TE-3	0.00919305	9	CASGDWGGGTLYF	TTCTCCCTCATTCTGGAGTTGGCTACCCCCTCTCAGACATCAGTGTACTTCTGTGCCAGCGGGGACTGGGGGGGCGGAACGCTGTAT	39	TCRBV13-02*01	TCRBD02-01*01	TCRBJ02-03*01
YJ-Y16AIS-tet-TE-3	0.00306435	3	CASSSGQGTEVFF	TCCACTCTGAAGATTCAACCTACAGAACCCAAGGACTCAGCTGTGTATCTGTGTGCCAGCAGTTCGGGACAGGGGACAGAAGTCTTC	39	TCRBV15-01*01	TCRBD01-01*01	TCRBJ01-01*01
YJ-Y16AIS-tet-TE-3	0.00102145	1	CASTRLGDQDTQYF	TCTCTCACTGTGACATCTGCCCAGAAGAACGAGATGGCCGTTTTTCTCTGTGCCAGCACCCGACTGGGGGACCAAGACACCCAGTAC	42	TCRBV19-01*01	TCRBD02-01*01	TCRBJ02-05*01
YJ-Y16AIS-tet-TE-3	0.00306435	3	CASSQDQNSPLYF	TTAGACCTTCAGATCACAGCTCTAAAGCCTGATGACTCGGCCACATACTTCTGTGCCAGCAGCCAAGATCAGAATTCGCCCCTCTAC	39	TCRBV02-01*01	TCRBD01-01*01	TCRBJ01-06*01
YJ-Y16AIS-tet-TE-3	0.0020429	2	CGARRGGGGNTLYF	TCTATGACAGTTTTAAATGCATATCTTGAAGACAGAGGCTTATATCTCTGTGGTGCTAGGAGGGGGGGCGGAGGGAATACGCTCTAT	42	TCRBV20-01*01	TCRBD02-01*01	TCRBJ01-03*01
YJ-Y16AIS-tet-TE-3	0.00306435	3	CASGDWGGNTLYF	TTCTCCCTCATTCTGGAGTTGGCTACCCCCTCTCAGACATCAGTGTACTTCTGTGCCAGCGGGGACTGGGGGGGGAACACCTTGTAC	39	TCRBV13-02*01	TCRBD02-01*01	TCRBJ02-04*01
YJ-Y16AIS-tet-TE-3	0.00306435	3	CASSPGQGTEVFF	TCCACTCTGAAGATTCAACCTACAGAACCCAAGGACTCAGCTGTGTATCTGTGTGCCAGCAGTCCGGGACAGGGGACAGAAGTCTTC	39	TCRBV15-01*01	TCRBD01-01*01	TCRBJ01-01*01
YJ-Y16AIS-tet-TE-3	0.00102145	1	CASGRDWGVDTQYF	TCCCTCATTCTGGAGTTGGCTACCCCCTCTCAGACATCAGTGTACTTCTGTGCCAGCGGCCGGGACTGGGGGGTAGACACCCAGTAC	42	TCRBV13-02*01	TCRBD02-01*01	TCRBJ02-05*01
YJ-Y16AIS-tet-TE-3	0.00102145	1	CAWKKDTQYF	GACGACCAATTCATCCTAAGCACGGAGAAGCTGCTTCTCAGCCACTCTGGCTTCTACCTCTGTGCCTGGAAAAAAGACACCCAGTAC	30	TCRBV31-01*01	unknown	TCRBJ02-05*01
YJ-Y16AIS-tet-TE-3	0.00102145	1	CAWSGLGGSAETLYF	CTAAGCACGGAGAAGCTGCTTCTCAGCCACTCTGGCTTCTACCTCTGTGCCTGGAGTGGGCTGGGGGGAAGTGCAGAAACGCTGTAT	45	TCRBV31-01*01	TCRBD02-01*01	TCRBJ02-03*01
YJ-Y16AIS-tet-TE-3	0.00102145	1	CASSPREGERLFF	TTCTCCCTGATTCTGGATTCTGCTAAAACAAACCAGACATCTGTGTACTTCTGTGCTAGCAGCCCCAGGGAAGGCGAAAGATTATTT	39	TCRBV29-01*01	TCRBD01-01*01	TCRBJ01-04*01
YJ-Y16AIS-tet-TE-3	0.00102145	1	CATLRGQGLEVFF	TTCTCCCTCATTCTGGAGTTGGCTACCCCCTCTCAGACATCAGTGTACTTCTGTGCCACTCTCCGGGGACAGGGGCTCGAAGTCTTC	39	TCRBV13-02*01	TCRBD01-01*01	TCRBJ01-01*01
YJ-Y16AIS-tet-TE-3	0.00102145	1	CASSHWGGDTGQLYF	TTACATATATCTGCCGTGGATCCAGAAGACTCAGCTGTCTATTTTTGTGCCAGCAGCCACTGGGGGGGGGACACCGGGCAGCTCTAC	45	TCRBV05-01*01	TCRBD02-01*01	TCRBJ02-02*01
YJ-Y16AIS-tet-TE-3	0.00102145	1	CASTPGQGTEVFF	TCCACTCTGAAGATTCAACCTACAGAACCCAAGGACTCAGCTGTGTATCTGTGTGCCAGCACCCCGGGACAGGGCACAGAAGTCTTC	39	TCRBV15-01*01	TCRBD01-01*01	TCRBJ01-01*01
YJ-Y16AIS-tet-TE-3	0.00102145	1	CTCSARGVFF	GTCACTGATACGGAGCTGAGGCTGCAAGTGGCCAACATGAGCCAGGGCAGAACCTTGTACTGCACCTGCAGTGCCAGGGGAGTCTTC	30	TCRBV01-01*01	TCRBD01-01*01	TCRBJ01-01*01
YJ-Y16AIS-tet-TE-3	0.00102145	1	CASSGLGGFSYEQYF	TTACATATATCTGCCGTGGATCCAGAAGACTCAGCTGTCTATTTTTGTGCCAGCAGCGGACTGGGGGGGTTCTCCTATGAACAGTAC	45	TCRBV05-01*01	TCRBD02-01*01	TCRBJ02-07*01
YJ-Y16AIS-tet-TE-3	0.00102145	1	CASSTDREEEVFF	TCCACTCTGAAGATTCAACCTACAGAACCCAAGGACTCAGCTGTGTATCTGTGTGCCAGCAGCACCGACAGGGAGGAGGAAGTCTTC	39	TCRBV15-01*01	TCRBD01-01*01	TCRBJ01-01*01
YJ-Y16AIS-tet-TE-3	0.00102145	1	CASSPIGGNTLYF	TCCACTCTGAAGATTCAACCTACAGAACCCAAGGACTCAGCTGTGTATCTGTGTGCCAGCAGCCCGATAGGGGGGAACACCTTGTAC	39	TCRBV15-01*01	unknown	TCRBJ02-04*01
YJ-Y16AIS-tet-TE-3	0.00102145	1	CASSPPDTQYF	TCGCACTCAACTCTGAAGATCCAGAGCACGCAACCCCAGGACTCAGCGGTGTATCTTTGTGCAAGCAGCCCCCCAGACACCCAGTAC	33	TCRBV16-01*01	unknown	TCRBJ02-05*01
YJ-Y16AIS-tet-TE-3	0.00102145	1	CASSAGSQNTLYF	TTCTCTCTCATTCTGGAGTTGGCTTCCCTTTCTCAGACAGCTGTATATTTCTGTGCCAGCAGCGCCGGGAGTCAAAACACCTTGTAC	39	TCRBV13-03*01	unknown	TCRBJ02-04*01
YJ-Y16AIS-tet-TE-3	0.00306435	3	CASSSGQNTEVFF	CTACTTTTACATATATCTGCCGTGGATCCAGAAGACTCAGCTGTCTATTTTTGTGCCAGCAGCTCGGGACAAAACACAGAAGTCTTC	39	TCRBV05-01*01	TCRBD01-01*01	TCRBJ01-01*01
YJ-Y16AIS-tet-TE-3	0.00102145	1	CASGPGQGTEVFF	TTCTCCCTCATTCTGGAGTTGGCTACCCCCTCTCAGACATCAGTGTACTTCTGTGCCAGCGGGCCGGGACAGGGGACAGAAGTCTTC	39	TCRBV13-02*01	TCRBD01-01*01	TCRBJ01-01*01
YJ-Y16AIS-tet-TE-3	0.00102145	1	CASSQGQGNTLYF	CTACTTTTACATATATCTGCCGTGGATCCAGAAGACTCAGCTGTCTATTTTTGTGCCAGCAGCCAAGGACAGGGAAACACCTTGTAC	39	TCRBV05-01*01	TCRBD01-01*01	TCRBJ02-04*01
YJ-Y16AIS-tet-TE-3	0.00102145	1	CASSPDWGGTLYF	TTAGACCTTCAGATCACAGCTCTAAAGCCTGATGACTCGGCCACATACTTCTGTGCCAGCAGCCCAGACTGGGGCGGCACCTTGTAC	39	TCRBV02-01*01	TCRBD02-01*01	TCRBJ02-04*01
YJ-Y16AIS-tet-TE-3	0.00102145	1	CGARLGGVQDTQYF	TCTATGACAGTTTTAAATGCATATCTTGAAGACAGAGGCTTATATCTCTGTGGTGCCCGACTGGGGGGAGTCCAAGACACCCAGTAC	42	TCRBV20-01*01	TCRBD02-01*01	TCRBJ02-05*01
YJ-Y16AIS-tet-TE-3	0.0020429	2	CASSLSPGGGNTLYF	CTGATTCTGGATTCTGCTAAAACAAACCAGACATCTGTGTACTTCTGTGCTAGCAGTCTCTCCCCCGGGGGGGGAAACACCTTGTAC	45	TCRBV29-01*01	TCRBD02-01*01	TCRBJ02-04*01
YJ-Y16AIS-tet-TE-3	0.00102145	1	CASSQGQNTEVFF	CTACTTTTACATATATCTGCCGTGGATCCAGAAGACTCAGCTGTCTATTTTTGTGCCAGCAGCCAAGGGCAGAACACAGAAGTCTTC	39	TCRBV05-01*01	unknown	TCRBJ01-01*01
YJ-Y16AIS-tet-TE-3	0.00102145	1	ANTEVFF	CATCCCAACTTATCCTTTTCATCTATGACAGTTTTAAATGCATATCTTGAAGACAGAGGCTCCATTTGAGCAAACACAGAAGTCTTC	21	TCRBV20-01*01	unknown	TCRBJ01-01*01
YJ-Y16AIS-tet-TE-3	0.00102145	1	CASSLDREDSDYTF	TCCCTGATTCTGGATTCTGCTAAAACAAACCAGACATCTGTGTACTTCTGTGCTAGCAGTTTAGACAGGGAGGACTCCGACTACACC	42	TCRBV29-01*01	TCRBD01-01*01	TCRBJ01-02*01
YJ-Y16AIS-tet-TE-3	0.0020429	2	CASSPGLGDAEQFF	GAGATGAACATGAGTGCCTTGGAGCTAGAGGACTCTGCCGTGTACTTCTGTGCCAGCTCTCCGGGACTGGGGGATGCTGAGCAGTTC	42	TCRBV12-02*01	TCRBD02-01*01	TCRBJ02-01*01
YJ-Y16AIS-tet-TE-3	0.0020429	2	CASSIVGSAETLYF	TCTCTCACTGTGACATCTGCCCAGAAGAACGAGATGGCCGTTTTTCTCTGTGCCAGCAGTATAGTGGGGAGTGCAGAAACGCTGTAT	42	TCRBV19-01*01	TCRBD02-01*01	TCRBJ02-03*01
YJ-Y16AIS-tet-TE-3	0.0020429	2	CASGDAGGGNTLYF	TCCCTCATTCTGGAGTTGGCTACCCCCTCTCAGACATCAGTGTACTTCTGTGCCAGCGGTGATGCAGGGGGGGGGAACACCTTGTAC	42	TCRBV13-02*01	unknown	TCRBJ02-04*01
YJ-Y16AIS-tet-TE-3	0.00102145	1	CASSPGTGGYAEQFF	ATAGAGATCCAGTCCAGCAAGCTAACAGATTCAGCTGTGTACTTCTGTGCTAGCAGCCCCGGGACTGGGGGCTATGCTGAGCAGTTC	45	TCRBV21-01*01	TCRBD02-01*01	TCRBJ02-01*01
YJ-Y16AIS-tet-TE-3	0.00102145	1	CASSPRDWGYAEQFF	ATAGAGATCCAGTCCAGCAAGCTAACAGATTCAGCTGTGTACTTCTGTGCTAGCAGCCCCCGGGACTGGGGCTATGCTGAGCAGTTC	45	TCRBV21-01*01	TCRBD02-01*01	TCRBJ02-01*01
YJ-Y16AIS-tet-TE-3	0.00102145	1	CAWSLTGGGCEVFF	ATCCTAAGCACGGAGAAGCTGCTTCTCAGCCACTCTGGCTTCTACCTCTGTGCCTGGAGTCTGACAGGGGGCGGTTGCGAAGTCTTC	42	TCRBV31-01*01	TCRBD01-01*01	TCRBJ01-01*01
YJ-Y16AIS-tet-TE-3	0.00102145	1	CASSQDWGGQQYF	TTTAGACCTTCAGATCACAGCTCTAAGCCTGATGACTCGGCCACATACTTCTGTGCCAGCAGCCAGGACTGGGGGGGCCAACAGTAC	39	TCRBV02-01*01	TCRBD02-01*01	TCRBJ02-07*01
YJ-Y16AIS-tet-TE-3	0.00102145	1	CASGDGGGGTEVFF	TCCCTCATTCTGGAGTTGGCTACCCCCTCTCAGACATCAGTGTACTTCTGTGCCAGCGGTGATGGGGGGGGAGGCACAGAAGTCTTC	42	TCRBV13-02*01	TCRBD02-01*01	TCRBJ01-01*01
YJ-Y16AIS-tet-TE-3	0.00102145	1	CASSPGQGYEQYF	TTTAGACCTTCAGATCACAGCTCTAAGCCTGATGACTCGGCCACATACTTCTGTGCCAGCAGCCCGGGACAGGGATATGAACAGTAC	39	TCRBV02-01*01	TCRBD01-01*01	TCRBJ02-07*01
YJ-Y16AIS-tet-TE-3	0.00102145	1	CASGPGQGTEQFF	CTTCTCCCTCATTCTGGAGTTGGCTACCCCTCTCAGACATCAGTGTACTTCTGTGCCAGCGGTCCGGGACAGGGGACTGAGCAGTTC	39	TCRBV13-02*01	TCRBD01-01*01	TCRBJ02-01*01
YJ-Y16AIS-tet-TE-3	0.00102145	1	CASSPGQGYEQYF	GCTACTTTACATATATCTGCCGTGGATCCAGAAGACTCAGCTGTCTATTTTTGTGCCAGCAGTCCCGGACAGGGCTATGAACAGTAC	39	TCRBV05-01*01	TCRBD01-01*01	TCRBJ02-07*01
YJ-Y16AIS-tet-TE-3	0.00102145	1	CASGYWGGGAEQFF	CCCTCATTCTGGAGTTGGCTACCCCCCTCTCAGACATCAGTGTACTTCTGTGCCAGCGGTTACTGGGGGGGAGGTGCTGAGCAGTTC	42	TCRBV13-02*01	TCRBD02-01*01	TCRBJ02-01*01
YJ-Y16AIS-tet-TE-3	0.00102145	1	CASGPGQGTEQFF	TTCTCTCTCATTCTGGAGTTGGCTTCCCTTTCTCAGACAGCTGTATATTTCTGTGCCAGCGGTCCGGGACAGGGGACTGAGCAGTTC	39	TCRBV13-03*01	TCRBD01-01*01	TCRBJ02-01*01
YJ-Y16AIS-tet-TE-3	0.00102145	1	CASGSNSPLYF	GGAGCATTTCTCCCTGATTCTGGATTCTGCTAAACAAACCAGACATCTGTGTACTTCTGTGCTAGCGGCAGTAATTCGCCCCTCTAC	33	TCRBV29-01*01	unknown	TCRBJ01-06*01
YJ-Y16AIS-tet-TE-3	0.0020429	2	CASSSGQGYEQYF	TTAGACCTTCAGATCACAGCTCTAAAGCCTGATGACTCGGCCACATACTTCTGTGCCAGCAGCTCGGGACAGGGGTATGAACAGTAC	39	TCRBV02-01*01	TCRBD01-01*01	TCRBJ02-07*01
YJ-Y16AIS-tet-TE-3	0.00306435	3	CASSDRGQGYEQYF	TTCCTCCTGCTGGAATTGGCTTCTCCCTCTCAGACATCTTTGTACTTCTGTGCCAGCAGTGATAGGGGACAGGGGTATGAACAGTAC	42	TCRBV13-01*02	TCRBD01-01*01	TCRBJ02-07*01
YJ-Y16AIS-tet-TE-3	0.0020429	2	CASSPGQGYEQYF	TTAGACCTTCAGATCACAGCTCTAAAGCCTGATGACTCGGCCACATACTTCTGTGCCAGCAGCCCCGGACAGGGGTATGAACAGTAC	39	TCRBV02-01*01	TCRBD01-01*01	TCRBJ02-07*01
YJ-Y16AIS-tet-TE-3	0.0020429	2	CASSQDWGSEQYF	TTAGACCTTCAGATCACAGCTCTAAAGCCTGATGACTCGGCCACATACTTCTGTGCCAGCAGCCAAGACTGGGGGAGTGAACAGTAC	39	TCRBV02-01*01	TCRBD02-01*01	TCRBJ02-07*01
YJ-Y16AIS-tet-TE-3	0.00306435	3	CASGDWGGNTLYF	TTCTCCCTCATTCTGGAGTTGGCTACCCCCTCTCAGACATCAGTGTACTTCTGTGCCAGCGGTGATTGGGGGGGAAATACGCTCTAT	39	TCRBV13-02*01	TCRBD02-01*01	TCRBJ01-03*01
YJ-Y16AIS-tet-TE-3	0.00306435	3	CASSDAWGARDTGQLYF	CTGGAATTGGCTTCTCCCTCTCAGACATCTTTGTACTTCTGTGCCAGCAGTGATGCCTGGGGCGCCCGGGATACCGGGCAGCTCTAC	51	TCRBV13-01*02	TCRBD02-01*01	TCRBJ02-02*01
YJ-Y16AIS-tet-TE-3	0.0020429	2	CASGGPGQPNERLFF	CTCATTCTGGAGTTGGCTACCCCCTCTCAGACATCAGTGTACTTCTGTGCCAGCGGTGGTCCGGGACAGCCCAACGAAAGATTATTT	45	TCRBV13-02*01	TCRBD01-01*01	TCRBJ01-04*01
YJ-Y16AIS-tet-TE-3	0.0020429	2	VLLFLFSNERLFF	TACCTCATGTTAAGCACATTTTTCATACACAGCCCTCCACACTCCTATTGCGTTCTGCTCTTTCTCTTTTCCAACGAAAGATTATTT	39	TCRBV27-01*01	TCRBD02-01*01	TCRBJ01-04*01
YJ-Y16AIS-tet-TE-3	0.00102145	1	LLFLFSNERLFF	TCCTACCTCATGTTAAGCACATTTTTCATACACAGCCCTCCACACTCCTAAGCACTGCTCTTTCTCTTTTCCAACGAAAGATTATTT	36	TCRBV27-01*01	TCRBD02-01*01	TCRBJ01-04*01
YJ-Y16AIS-tet-TE-3	0.0020429	2	CASSFHRDYNSPLYF	CTCAAGATCCAGTCTGCAAAGCAGGGCGACACAGCCACCTATCTCTGTGCCAGCAGTTTCCACAGGGACTATAATTCGCCCCTCTAC	45	TCRBV14-01*01	TCRBD01-01*01	TCRBJ01-06*01
YJ-Y16AIS-tet-TE-3	0.00102145	1	CASGDAGGGNTLYF	TCCCTCATTCTGGAGTTGGCTACCCCCTCTCAGACATCAGTGTACTTCTGTGCCAGCGGTGATGCGGGTGGTGGAAATACGCTCTAT	42	TCRBV13-02*01	unknown	TCRBJ01-03*01
YJ-Y16AIS-tet-TE-3	0.0020429	2	CAWPRDWGTGQLYF	ATCCTAAGCACGGAGAAGCTGCTTCTCAGCCACTCTGGCTTCTACCTCTGTGCCTGGCCCCGGGACTGGGGCACCGGGCAGCTCTAC	42	TCRBV31-01*01	TCRBD02-01*01	TCRBJ02-02*01
YJ-Y16AIS-tet-TE-3	0.00102145	1	CASRRPETLYF	TCATCTTTTTCTCTCACTGTGACATCTGCCCAGAAGAACGAGATGGCCGTTTTTCTCTGTGCCAGCAGGAGACCAGAAACGCTGTAT	33	TCRBV19-01*01	unknown	TCRBJ02-03*01
YJ-Y16AIS-tet-TE-3	0.0020429	2	CARQGVSNERLFF	TTCTCTCTCATTCTGGAGTTGGCTTCCCTTTCTCAGACAGCTGTATATTTCTGTGCCAGACAGGGAGTTTCCAACGAAAGATTATTT	39	TCRBV13-03*01	TCRBD01-01*01	TCRBJ01-04*01
YJ-Y16AIS-tet-TE-3	0.00102145	1	CAWRLGVGNTLYF	TTCATCCTAAGCACGGAGAAGCTGCTTCTCAGCCACTCTGGCTTCTACCTCTGTGCCTGGAGGCTGGGGGTTGGAAATACGCTCTAT	39	TCRBV31-01*01	TCRBD02-01*01	TCRBJ01-03*01
YJ-Y16AIS-tet-TE-3	0.0020429	2	CASSQSINNQAPLF	CTTTTACATATATCTGCCGTGGATCCAGAAGACTCAGCTGTCTATTTTTGTGCCAGCAGCCAAAGCATCAACAACCAGGCTCCGCTT	42	TCRBV05-01*01	unknown	TCRBJ01-05*01
YJ-Y16AIS-tet-TE-3	0.00102145	1	CASSQAPGQNYAEQFF	CATATATCTGCCGTGGATCCAGAAGACTCAGCTGTCTATTTTTGTGCCAGCAGCCAAGCTCCGGGACAGAACTATGCTGAGCAGTTC	48	TCRBV05-01*01	TCRBD01-01*01	TCRBJ02-01*01
YJ-Y16AIS-tet-TE-3	0.00102145	1	CASGVWGGGAEQFF	TCCCTCATTCTGGAGTTGGCTACCCCCTCTCAGACATCAGTGTACTTCTGTGCCAGCGGTGTCTGGGGGGGCGGAGCTGAGCAGTTC	42	TCRBV13-02*01	TCRBD02-01*01	TCRBJ02-01*01
YJ-Y16AIS-tet-TE-3	0.00102145	1	CTCSAGPGNTLYF	ACGGAGCTGAGGCTGCAAGTGGCCAACATGAGCCAGGGCAGAACCTTGTACTGCACCTGCAGTGCGGGACCTGGAAATACGCTCTAT	39	TCRBV01-01*01	unknown	TCRBJ01-03*01
YJ-Y16AIS-tet-TE-3	0.00102145	1	CASSQQGNSGNTLYF	TTACATATATCTGCCGTGGATCCAGAAGACTCAGCTGTCTATTTTTGTGCCAGCAGCCAACAGGGGAATTCTGGAAATACGCTCTAT	45	TCRBV05-01*01	TCRBD01-01*01	TCRBJ01-03*01
YJ-Y16AIS-tet-TE-3	0.00102145	1	CASSQDGQGNTLYF	GACCTTCAGATCACAGCTCTAAAGCCTGATGACTCGGCCACATACTTCTGTGCCAGCAGCCAAGACGGGCAGGGGAACACCTTGTAC	42	TCRBV02-01*01	TCRBD01-01*01	TCRBJ02-04*01
YJ-Y16AIS-tet-TE-3	0.00102145	1	CASSPDRVGNTLYF	ACTCTGAAGATTCAACCTACAGAACCCAAGGACTCAGCTGTGTATCTGTGTGCCAGCAGCCCCGACAGGGTTGGAAATACGCTCTAT	42	TCRBV15-01*01	TCRBD01-01*01	TCRBJ01-03*01
YJ-Y16AIS-tet-TE-3	0.00102145	1	CAWSLRLASSAETLYF	AGCACGGAGAAGCTGCTTCTCAGCCACTCTGGCTTCTACCTCTGTGCCTGGAGTCTAAGACTGGCGTCTAGTGCAGAAACGCTGTAT	48	TCRBV31-01*01	TCRBD02-01*01	TCRBJ02-03*01
YJ-Y16AIS-tet-TE-3	0.00102145	1	CGARVSTGERLFF	TCATCTATGACAGTTTTAAATGCATATCTTGAAGACAGAGGCTTATATCTCTGTGGTGCTAGGGTCAGTACCGGCGAAAGATTATTT	39	TCRBV20-01*01	TCRBD01-01*01	TCRBJ01-04*01
YJ-Y16AIS-tet-TE-3	0.00102145	1	CASSDWGGRDTQYF	TTCCTCCTGCTGGAATTGGCTTCTCCCTCTCAGACATCTTTGTACTTCTGTGCCAGCAGTGACTGGGGGGGCAGAGACACCCAGTAC	42	TCRBV13-01*02	TCRBD02-01*01	TCRBJ02-05*01
YJ-Y16AIS-tet-TE-3	0.00102145	1	CASSPGQGTEVFF	TCCACTCTGAAGATTCAACCTACAGAACCCAAGGACTCAGCTGTGTATCTGTGTGCCAGCAGCCCCGGACAGGGCACAGAAGTCTTC	39	TCRBV15-01*01	TCRBD01-01*01	TCRBJ01-01*01
YJ-Y16AIS-tet-TE-3	0.00102145	1	CGARLAQDTQYF	TTTTCATCTATGACAGTTTTAAATGCATATCTTGAAGACAGAGGCTTATATCTCTGTGGTGCCAGACTGGCCCAAGACACCCAGTAC	36	TCRBV20-01*01	TCRBD02-01*01	TCRBJ02-05*01
YJ-Y16AIS-tet-TE-3	0.00102145	1	CASIDSTEVFF	TCTTTCTGCTCTCTCTACATTGGCTCTGCAGGCCTAGAGTATTCTGCCATGTACCTCTGTGCTAGCATAGACAGCACAGAAGTCTTC	33	TCRBV17-01*01	TCRBD01-01*01	TCRBJ01-01*01
YJ-Y16AIS-tet-TE-3	0.00102145	1	CASGWYNSPLYF	AACTTCTCCCTCATTCTGGAGTTGGCTACCCCCTCTCAGACATCAGTGTACTTCTGTGCCAGCGGGTGGTATAATTCGCCCCTCTAC	36	TCRBV13-02*01	TCRBD02-01*01	TCRBJ01-06*01
YJ-Y16AIS-tet-TE-3	0.00102145	1	CAWSRDWGQDTQYF	ATCCTAAGCACGGAGAAGCTGCTTCTCAGCCACTCTGGCTTCTACCTCTGTGCCTGGAGCCGGGACTGGGGGCAAGACACCCAGTAC	42	TCRBV31-01*01	TCRBD02-01*01	TCRBJ02-05*01
YJ-Y16AIS-tet-TE-3	0.00102145	1	CASSPPRNSGNTLYF	CTAGAAATTCAGTCCTCTGAGGCAGGAGACTCAGCACTGTACCTCTGTGCCAGCAGTCCTCCGAGGAATTCTGGAAATACGCTCTAT	45	TCRBV26-01*01	unknown	TCRBJ01-03*01
YJ-Y16AIS-tet-TE-3	0.00102145	1	CAWSLTGGGTEVFF	ATCCTAAGCACGGAGAAGCTGCTTCTCAGCCACTCTGGCTTCTACCTCTGTGCCTGGAGTCTGACAGGGGGCGGCACAGAAGTCTTC	42	TCRBV31-01*01	TCRBD01-01*01	TCRBJ01-01*01
YJ-Y16AIS-tet-TE-3	0.00102145	1	CASGVWGGGDTLYF	TCCCTCATTCTGGAGTTGGCTACCCCCTCTCAGACATCAGTGTACTTCTGTGCCAGCGGTGTCTGGGGGGGAGGGGACACCTTGTAC	42	TCRBV13-02*01	TCRBD02-01*01	TCRBJ02-04*01
YJ-Y16AIS-tet-TE-3	0.00102145	1	CASSPQQGTEVFF	TTAGACCTTCAGATCACAGCTCTAAAGCCTGATGACTCGGCCACATACTTCTGTGCCAGCAGCCCTCAACAGGGCACAGAAGTCTTC	39	TCRBV02-01*01	TCRBD01-01*01	TCRBJ01-01*01
YJ-Y16AIS-tet-TE-3	0.00102145	1	CASSPGQGTEVFF	TCCACTCTGAAGATTCAACCCACAGAACCCAAGGACTCAGCTGTGTATCTGTGTGCCAGCAGTCCGGGACAGGGCACAGAAGTCTTC	39	TCRBV15-01*01	TCRBD01-01*01	TCRBJ01-01*01
YJ-Y16AIS-tet-TE-3	0.00102145	1	CASSPGQGNTLYF	CTACTTTTACATATATCTGCCGTGGATCCAGAAGACTCAGCTGTCTATTTTTGTGCCAGCAGCCCGGGACAGGGAAACACCTTGTAC	39	TCRBV05-01*01	TCRBD01-01*01	TCRBJ02-04*01
YJ-Y16AIS-tet-TE-3	0.00102145	1	CASPRYTEVFF	GAGGACTTCTCCCTCATTCTGGAGTTGGCTACCCCCTCTCAGACATCAGTGTACTTCTGTGCCAGCCCGAGATACACAGAAGTCTTC	33	TCRBV13-02*01	unknown	TCRBJ01-01*01
YJ-Y16AIS-tet-TE-3	0.00102145	1	CASPRYTEVFF	GAGAACTTCTCCCTCATTCTGGAGTTGGCTACCCCCTCTCAGACATCAGTGTACTTCTGTGCCAGCCCGAGATACACAGAAGTCTTC	33	TCRBV13-02*01	unknown	TCRBJ01-01*01
YJ-Y16AIS-tet-TE-3	0.00102145	1	CARKGDTQYF	GACGGCCAATTCATCCTAAGCACGGAGAAGCTGCTTCTCAGCCACTCTGGCTTCTACCTCTGTGCCCGGAAAGGAGACACCCAGTAC	30	TCRBV31-01*01	TCRBD01-01*01	TCRBJ02-05*01
YJ-Y16AIS-tet-TE-3	0.00102145	1	CASSWTANSDYTF	TTCTCTCTCATTCTGGAGTTGGCTTCCCTTTCTCAGACAGCTGTATATTTCTGTGCCAGCAGTTGGACAGCAAACTCCGACTACACC	39	TCRBV13-03*01	TCRBD01-01*01	TCRBJ01-02*01
YJ-Y16AIS-tet-TE-3	0.00102145	1	CASGDWGGNTLYF	CTTCTCCCTCATTCTGGAGTTGGCTACCCCTCTCAGACATCAGTGTACTTCTGTGCCAGCGGTGATTGGGGGGGAAACACCTTGTAC	39	TCRBV13-02*01	TCRBD02-01*01	TCRBJ02-04*01
YJ-Y16AIS-tet-TE-3	0.00102145	1	CASSLTGAERLFF	TTTTCTCTCACTGTGACATCTGCCCAGAAGAACGAGATGGCCGTTTTTCTCTGTGCCAGCAGTCTTACAGGGGCCGAAAGATTATTT	39	TCRBV19-01*01	TCRBD01-01*01	TCRBJ01-04*01
YJ-Y16AIS-tet-TE-3	0.00102145	1	CASSRDRGSNERLFF	ATGAACATGAGTGCCTTGGAACTGGAGGACTCTGCTATGTACTTCTGTGCCAGCTCACGGGACAGGGGATCCAACGAAAGATTATTT	45	TCRBV12-01*01	TCRBD01-01*01	TCRBJ01-04*01
YJ-Y16AIS-tet-TE-3	0.00102145	1	CASRPGGARYAEQFF	CTCACTGTGACATCTGCCCAGAAGAACGAGATGGCCGTTTTTCTCTGTGCCAGCAGACCTGGGGGGGCGCGATATGCTGAGCAGTTC	45	TCRBV19-01*01	TCRBD02-01*01	TCRBJ02-01*01
YJ-Y16AIS-tet-TE-3	0.00102145	1	CASSPGQGAEVFF	TCCACTCTTAAGATTCAACCTACAGAACCCAAGGTCTCAGCTGTGTATCTGTGTGCCAGCAGCCCCGGACAGGGCGCAGAAGTCTTC	39	TCRBV15-01*01	TCRBD01-01*01	TCRBJ01-01*01
YJ-Y16AIS-tet-TE-3	0.00102145	1	CASGLTGAGTEVFF	TCCCTCATTCTGGAGTTGGCTACCCCCTCTCAGACATCAGTGTACTTCTGTGCCAGCGGCCTCACAGGGGCGGGGACAGAAGTCTTC	42	TCRBV13-02*01	TCRBD01-01*01	TCRBJ01-01*01
YJ-Y16AIS-tet-TE-3	0.00102145	1	CAWSLPGQGSNSDYTF	AGCACGGAGAAGCTGCTTCTCAGCCACTCTGGCTTCTACCTCTGTGCCTGGAGTCTGCCCGGCCAGGGCAGCAACTCCGACTACACC	48	TCRBV31-01*01	TCRBD01-01*01	TCRBJ01-02*01
YJ-Y16AIS-tet-TE-3	0.00102145	1	CASSDVYEQYF	GAAGACTTCTTCCTCCTGCTGGAATTGGCTTCTCCCTCTCAGACATCTTTGTACTTCTGTGCCAGCAGTGATGTCTATGAACAGTAC	33	TCRBV13-01*02	unknown	TCRBJ02-07*01
YJ-Y16AIS-tet-TE-3	0.00102145	1	CASRLQSSYEQYF	TCAACTCTGAAGATCCAGAGCACGCAACCCCAGGACTCAGCGGTGTATCTTTGTGCAAGCCGCTTACAGAGCTCCTATGAACAGTAC	39	TCRBV16-01*01	TCRBD01-01*01	TCRBJ02-07*01
YJ-Y16AIS-tet-TE-3	0.00102145	1	CGARDGGGVFF	TCCTTTTCATCTATGACAGTTTTAAATGCATATCTTGAAGACAGAGGCTTATATCTCTGTGGTGCTAGGGATGGGGGCGGAGTCTTC	33	TCRBV20-01*01	unknown	TCRBJ01-01*01
YJ-Y16AIS-tet-TE-3	0.0040858	4	CASRDWGGRAETLYF	CTGAAGATTCAACCTACAGAACCCAAGGACTCAGCTGTGTATCTGTGTGCCAGCCGGGACTGGGGGGGACGAGCAGAAACGCTGTAT	45	TCRBV15-01*01	TCRBD02-01*01	TCRBJ02-03*01
YJ-Y16AIS-tet-TE-3	0.0020429	2	CASSQQGNSGNTLYF	CTTCAGATCACAGCTCTAAAGCCTGATGACTCGGCCACATACTTCTGTGCCAGCAGCCAACAGGGGAATTCTGGAAATACGCTCTAT	45	TCRBV02-01*01	TCRBD01-01*01	TCRBJ01-03*01
YJ-Y16AIS-tet-TE-3	0.0286006	28	CAEGSNSPLYF	GAGCATTTCTCCCTGATTCTGGATTCTGCTAAAACAAACCAGACATCTGTGTACTTCTGTGCCGAGGGGAGTAATTCGCCCCTCTAC	33	TCRBV29-01*01	TCRBD01-01*01	TCRBJ01-06*01
YJ-Y16AIS-tet-TE-3	0.0469867	46	CAWKLDTQYF	GACGACCAATTCATCCTAAGCACGGAGAAGCTGCTTCTCAGCCACTCTGGCTTCTACCTCTGTGCCTGGAAGTTGGACACCCAGTAC	30	TCRBV31-01*01	unknown	TCRBJ02-05*01
YJ-Y16AIS-tet-TE-3	0.122574	120	CASSPGQGYEQYF	CTACTTTTACATATATCTGCCGTGGATCCAGAAGACTCAGCTGTCTATTTTTGTGCCAGCAGTCCCGGACAGGGCTATGAACAGTAC	39	TCRBV05-01*01	TCRBD01-01*01	TCRBJ02-07*01
YJ-Y16AIS-tet-TE-3	0.113381	111	CASSPGQGYEQYF	TTAGACCTTCAGATCACAGCTCTAAAGCCTGATGACTCGGCCACATACTTCTGTGCCAGCAGCCCGGGACAGGGATATGAACAGTAC	39	TCRBV02-01*01	TCRBD01-01*01	TCRBJ02-07*01
YJ-Y16AIS-tet-TR	0.0211268	3	CGARVGNSDYTF	TTTTCATCTATGACAGTTTTAAATGCATATCTTGAAGACAGAGGCTTATATCTCTGTGGTGCTAGGGTGGGGAACTCCGACTACACC	36	TCRBV20-01*01	TCRBD02-01*01	TCRBJ01-02*01
YJ-Y16AIS-tet-TR	0.00704225	1	CASSLRGISNERLFF	CTAGAAATTCAGTCCTCTGAGGCAGGAGACTCAGCACTGTACCTCTGTGCCAGCAGTCTGAGGGGAATTTCCAACGAAAGATTATTT	45	TCRBV26-01*01	TCRBD01-01*01	TCRBJ01-04*01
YJ-Y16AIS-tet-TR	0.00704225	1	CASSPSGTISNERLFF	AACATGAGTGCCTTGGAACTGGAGGACTCTGCTATGTACTTCTGTGCCAGCTCCCCCTCCGGGACAATCTCCAACGAAAGATTATTT	48	TCRBV12-01*01	TCRBD01-01*01	TCRBJ01-04*01
YJ-Y16AIS-tet-TR	0.0140845	2	CASSLDGGQGLEQYF	CTGAAGATCCAGAGCACGCAACCCCAGGACTCAGCGGTGTATCTTTGTGCAAGCAGCTTAGATGGGGGACAGGGTCTTGAACAGTAC	45	TCRBV16-01*01	TCRBD01-01*01	TCRBJ02-07*01
YJ-Y16AIS-tet-TR	0.00704225	1	HRYFEVPNTGQLYF	GAAATGAACATGAGTGCCTTGGGACTGGAGGACTCTGCTATGTAGGATCACCGGTACTTCGAAGTGCCAAACACCGGGCAGCTCTAC	42	TCRBV12-01*01	unknown	TCRBJ02-02*01
YJ-Y16AIS-tet-TR	0.00704225	1	CASSQDWGTEVFF	TTAGACCTTCAGATCACAGCTCTAAAGCCTGATGACTCGGCCACATACTTCTGTGCCAGCAGCCAAGATTGGGGGACAGAAGTCTTC	39	TCRBV02-01*01	TCRBD02-01*01	TCRBJ01-01*01
YJ-Y16AIS-tet-TR	0.00704225	1	VHPVRSTSQSTLYF	ACTCTGAAGATTCAACCTACAGAACCCAAGGACTCAGCTGTGTATCGAGTTCATCCAGTAAGGTCAACAAGTCAAAGCACCTTGTAC	42	TCRBV15-01*01	TCRBD01-01*01	TCRBJ02-04*01
YJ-Y16AIS-tet-TR	0.00704225	1	CASGDWGGNTLYF	CTTCTCCTCATTCTGGAGTTGGCTACCCCCTCTCAGACATCAGTGTACTTCTGTGCCAGCGGTGATTGGGGGGGAAATACGCTCTAT	39	TCRBV13-02*01	TCRBD02-01*01	TCRBJ01-03*01
YJ-Y16AIS-tet-TR	0.00704225	1	CASGDWGGNTLYF	CTTCTCCCTCATTCTGGAGTTGGCTACCCCCCTCAGACATCAGTGTACTTCTGTGCCAGCGGTGATTGGGGGGGAAATACGCTCTAT	39	TCRBV13-02*01	TCRBD02-01*01	TCRBJ01-03*01
YJ-Y16AIS-tet-TR	0.00704225	1	NNMANTEVFF	GACTATCACTCTGAAATGAACATGAGTGCCTTGGAACTGGAGGACTCTGCTATGTACGCGAACAACATGGCAAACACAGAAGTCTTC	30	TCRBV12-01*01	unknown	TCRBJ01-01*01
YJ-Y16AIS-tet-TR	0.0140845	2	CASSRNQAPLF	TCACCTTGCAGCCTAGAAATTCAGTCCTCTGAGGCAGGAGACTCAGCACTGTACCTCTGTGCCAGCAGTCGAAACCAGGCTCCGCTT	33	TCRBV26-01*01	unknown	TCRBJ01-05*01
YJ-Y16AIS-tet-TR	0.00704225	1	CAWSQGGREEQYF	TTCATCCTAAGCACGGAGAAGCTGCTTCTCAGCCACTCTGGCTTCTACCTCTGTGCCTGGAGTCAGGGTGGCCGCGAGGAACAGTAC	39	TCRBV31-01*01	TCRBD01-01*01	TCRBJ02-07*01
YJ-Y16AIS-tet-TR	0.0211268	3	CASSPGQEQYF	TCCTTCTCCACTCTGAAGATTCAACCTACAGAACCCAAGGACTCAGCTGTGTATCTGTGTGCCAGCAGTCCTGGCCAGGAGCAGTAC	33	TCRBV15-01*01	unknown	TCRBJ02
YJ-Y16AIS-tet-TR	0.0492958	7	CTCSADWGGYAEQFF	CTGAGGCTGCAAGTGGCCAACATGAGCCAGGGCAGAACCTTGTACTGCACCTGCAGTGCAGATTGGGGCGGCTATGCTGAGCAGTTC	45	TCRBV01-01*01	unknown	TCRBJ02-01*01
YJ-Y16AIS-tet-TR	0.00704225	1	CASSIGGTGGYEQYF	CTCACTGTGACATCTGCCCAGAAGAACGAGATGGCCGTTTTTCTCTGTGCCAGCAGTATAGGAGGGACTGGGGGTTATGAACAGTAC	45	TCRBV19-01*01	TCRBD02-01*01	TCRBJ02-07*01
YJ-Y16AIS-tet-TR	0.0140845	2	CAWSLPGQGSNSDYTF	AGCACGGAGAAGCTGCTTCTCAGCCACTCTGGCTTCTACCTCTGTGCCTGGAGTCTGCCCGGCCAGGGCAGCAACTCCGACTACACC	48	TCRBV31-01*01	TCRBD01-01*01	TCRBJ01-02*01
YJ-Y16AIS-tet-TR	0.0140845	2	CTCSGGDINSDYTF	GAGCTGAGGCTGCAAGTGGCCAACATGAGCCAGGGCAGAACCTTGTACTGCACCTGCAGTGGCGGGGACATCAACTCCGACTACACC	42	TCRBV01-01*01	TCRBD01-01*01	TCRBJ01-02*01
YJ-Y16AIS-tet-TR	0.0140845	2	CASGVQGYEQYF	AACTTCTCCCTCATTCTGGAGTTGGCTACCCCCTCTCAGACATCAGTGTACTTCTGTGCCAGCGGTGTACAGGGCTATGAACAGTAC	36	TCRBV13-02*01	TCRBD01-01*01	TCRBJ02-07*01
YJ-Y16AIS-tet-TR	0.0140845	2	CASSLGWGDEQYF	TCCACTCTGAAGATTCAACCTACAGAACCCAAGGACTCAGCTGTGTATCTGTGTGCCAGCAGTTTAGGGTGGGGAGATGAACAGTAC	39	TCRBV15-01*01	TCRBD02-01*01	TCRBJ02-07*01
YJ-Y16AIS-tet-TR	0.0915493	13	CASGADPGSGNTLYF	CTCATTCTGGAGTTGGCTACCCCCTCTCAGACATCAGTGTACTTCTGTGCCAGCGGTGCCGACCCTGGCTCTGGAAATACGCTCTAT	45	TCRBV13-02*01	TCRBD02-01*01	TCRBJ01-03*01
YJ-Y16AIS-tet-TR	0.00704225	1	CASSLGAEVFF	TCACCTTGCAGCCTAGAAATTCAGTCCTCTGAGGCAGGAGACTCAGCACTGTACCTCTGTGCCAGCAGTCTGGGCGCAGAAGTCTTC	33	TCRBV26-01*01	unknown	TCRBJ01-01*01
YJ-Y16AIS-tet-TR	0.0140845	2	CAWSLGFSGNTLYF	ATCCTAAGCACGGAGAAGCTGCTTCTCAGCCACTCTGGCTTCTACCTCTGTGCCTGGAGTCTGGGGTTTTCTGGAAATACGCTCTAT	42	TCRBV31-01*01	unknown	TCRBJ01-03*01
YJ-Y16AIS-tet-TR	0.00704225	1	CAWSLGPTEVFF	CAATTCATCCTAAGCACGGAGAAGCTGCTTCTCAGCCACTCTGGCTTCTACCTCTGTGCCTGGAGTCTCGGCCCCACAGAAGTCTTC	36	TCRBV31-01*01	unknown	TCRBJ01-01*01
YJ-Y16AIS-tet-TR	0.00704225	1	CASSIGGTGGYEQYF	CTCACTGTGACATCTGCCCAGAAGAACGAGATGGCCGGTTTTCTCTGTGCCAGCAGTATAGGAGGGACTGGGGGTTATGAACAGTAC	45	TCRBV19-01*01	TCRBD02-01*01	TCRBJ02-07*01
YJ-Y16AIS-tet-TR	0.00704225	1	RGYVANTEVFF	TCATCTTTTTCTCTCACTGTGACATCTGCCCAGAAGAACGAGATGGCCGTTTTTACTAGAGGCTACGTTGCAAACACAGAAGTCTTC	33	TCRBV19-01*01	unknown	TCRBJ01-01*01
YJ-Y16AIS-tet-TR	0.00704225	1	CAWSPYWGGADTQYF	CTAAGCACGGAGAAGCTGCTTCTCAGCCACTCTGGCTTCTACCTCTGTGCCTGGAGCCCTTACTGGGGGGGCGCGGACACCCAGTAC	45	TCRBV31-01*01	TCRBD02-01*01	TCRBJ02-05*01
YJ-Y16AIS-tet-TR	0.0352113	5	CASSPGQGFEQYF	CTACTTTTACATATATCTGCCGTGGATCCAGAAGACTCAGCTGTCTATTTTTGTGCCAGCAGCCCGGGACAGGGGTTTGAACAGTAC	39	TCRBV05-01*01	TCRBD01-01*01	TCRBJ02-07*01
YJ-Y16AIS-tet-TR	0.00704225	1	CASRGLSAETLYF	TTCTTCCTCCTGCTGGAATTGGCTTCTCCCTCTCAGACATCTTTGTACTTCTGTGCCAGCAGGGGTCTTAGTGCAGAAACGCTGTAT	39	TCRBV13-01*02	unknown	TCRBJ02-03*01
YJ-Y16AIS-tet-TR	0.00704225	1	CASGADPGSGNTLYF	CCTCATTCTGGAGTTGGCTACCCCTCTCAGACATCAGTGTACTTCTGTGCCAGCGGTGCCGACCCTGGCTCTGGAAATACGCTCTAT	45	TCRBV13-02*01	TCRBD02-01*01	TCRBJ01-03*01
YJ-Y16AIS-tet-TR	0.0211268	3	CASSPGTGTEVFF	CTACTTTTACATATATCTGCCGTGGATCCAGAAGACTCAGCTGTCTATTTTTGTGCCAGCAGCCCCGGGACAGGGACAGAAGTCTTC	39	TCRBV05-01*01	TCRBD01-01*01	TCRBJ01-01*01
YJ-Y16AIS-tet-TR	0.028169	4	CASSPTGGSAETLYF	CTTCAGATCACAGCTCTAAAGCCTGATGACTCGGCCACATACTTCTGTGCCAGCAGCCCGACTGGGGGAAGTGCAGAAACGCTGTAT	45	TCRBV02-01*01	TCRBD02-01*01	TCRBJ02-03*01
YJ-Y16AIS-tet-TR	0.0140845	2	CASSQGTANTEVFF	CTTTTACATATATCTGCCGTGGATCCAGAAGACTCAGCTGTCTATTTTTGTGCCAGCAGCCAAGGCACCGCCAACACAGAAGTCTTC	42	TCRBV05-01*01	unknown	TCRBJ01-01*01
YJ-Y16AIS-tet-TR	0.00704225	1	HGHHHMHPNTEVFF	ACCTTGTGGATCGACGAGAGCAGCGCGACCCAGGGCAGAACCTTGTAACACGGGCACCATCATATGCACCCAAACACAGAAGTCTTC	42	TCRBV01-01*01	unknown	TCRBJ01-01*01
YJ-Y16AIS-tet-TR	0.00704225	1	WGVPLYSNTEVFF	TGCAGCCTGGGAATCAGAACGTGCGAAGCAGAAGACTCAGCACTGTACTGCTGGGGTGTACCCCTTTACTCAAACACAGAAGTCTTC	39	TCRBV23-01*01	TCRBD02-01*01	TCRBJ01-01*01
YJ-Y16AIS-tet-TR	0.00704225	1	CASRLGSQDTQYF	CCCACTCTGAAGATTCAACCTACAGAACCCAAGGACTCAGCTGTGCATCTGTGTGCCAGCCGGCTGGGCTCCCAAGACACCCAGTAC	39	TCRBV15-01*01	TCRBD02-01*01	TCRBJ02-05*01
YJ-Y16AIS-tet-TR	0.00704225	1	CASGDWGGNTLYF	CTTCTCCCTCATTCTGGAGTTGGCTACCCCTCTCAGACATCAGTGTACTTCTGTGCCAGCGGTGATTGGGGGGGAAATACGCTCTAT	39	TCRBV13-02*01	TCRBD02-01*01	TCRBJ01-03*01
YJ-Y16AIS-tet-TR	0.00704225	1	RPANNMANTEVFF	CACTCTGAAATGAACATGACCTTGGAACTGGAGGACTCTGCTATGTACCGGCGTCCTGCGAACAACATGGCAAACACAGAAGTCTTC	39	TCRBV12-01*01	unknown	TCRBJ01-01*01
YJ-Y16AIS-tet-TR	0.00704225	1	CASGATEVFF	CAAGAGAACTTCTCCCTCATTCTGGAGTTGGCTACCCCCTCTCAGACATCAGTGTACTTCTGTGCCAGCGGTGCAACAGAAGTCTTC	30	TCRBV13-02*01	TCRBD01-01*01	TCRBJ01-01*01
YJ-Y16AIS-tet-TR	0.0140845	2	CARQGVSNERLFF	TTCTCTCTCATTCTGGAGTTGGCTTCCCTTTCTCAGACAGCTGTATATTTCTGTGCCAGACAGGGAGTTTCCAACGAAAGATTATTT	39	TCRBV13-03*01	TCRBD01-01*01	TCRBJ01-04*01
YJ-Y16AIS-tet-TR	0.112676	16	CASRLGSQDTQYF	TCCACTCTGAAGATTCAACCTACAGAACCCAAGGACTCAGCTGTGTATCTGTGTGCCAGCCGGCTGGGCTCCCAAGACACCCAGTAC	39	TCRBV15-01*01	TCRBD02-01*01	TCRBJ02-05*01
YJ-Y16AIS-tet-TR	0.330986	47	CASGDWGGNTLYF	TTCTCCCTCATTCTGGAGTTGGCTACCCCCTCTCAGACATCAGTGTACTTCTGTGCCAGCGGTGATTGGGGGGGAAATACGCTCTAT	39	TCRBV13-02*01	TCRBD02-01*01	TCRBJ01-03*01
