# Supplementary material for: Increased Nur77 is disconnected from TCR affinity in insulin-specific Tregs
Source: J Immunol. 2026 Jul 2;215(6):vkag136. doi: 10.1093/jimmun/vkag136 (PMC13326740; doi:10.1093/jimmun/vkag136)
Supplement: vkag136_Supplementary_Data [file vkag136_supplementary_data.zip › Selected TCR DNA sequencies.xlsx]

## Sheet: Sheet1
				CDR3β (aa)	Vβ	Dβ	Jβ
	Teff TCRs	4	TTCTCCCTCATTCTGGAGTTGGCTACCCCCTCTCAGACATCAGTGTACTTCTGTGCCAGCGGTGGCTGGGGGGGAAACACCTTGTAC	CASGGWGGNTLYF	13-02*01	02-01*01	02-04*01
		6	TTCTCCACTCTGAAGATTCAACCTACAGAACCCAAGGACTCAGCTGTGTATCTGTGTGCCAGCAGGGACTGGGGGGATGAACAGTAC	CASRDWGDEQYF	15-01*01	02-01*01	02-07*01
		7	TTCTCTCTCATTCTGGAGTTGGCTTCCCTTTCTCAGACAGCTGTATATTTCTGTGCCAGCAGTGCCAAGACAAACTCCGACTACACC	CASSAKTNSDYTF	13-03*01	unknown	01-02*01
		10	CTACTTTTACATATATCTGCCGTGGATCCAGAAGACTCAGCTGTCTATTTTTGTGCCAGCAGCCCGGGACAGGGGAGTGAACAGTAC	CASSPGQGSEQYF	05-01*01	01-01*01	02-07*01
		14	TCTCTCTACATTGGCTCTGCAGGCCTAGAGTATTCTGCCATGTACCTCTGTGCTAGCAGTAGTGGGGGACAGGGGTATGAACAGTAC	CASSSGGQGYEQYF	17-01*01	01-01*01	02-07*01
		15	ACTCTGAAGATCCAGAGCACGCAACCCCAGGACTCAGCGGTGTATCTTTGTGCAAGCAGCTCCCGGCGACAGCCCTATGAACAGTAC	CASSSRRQPYEQYF	16-01*01	01-01*01	02-07*01
		16	GACGACCAATTCATCCTAAGCACGGAGAAGCTGCTTCTCAGCCACTCTGGCTTCTACCTCTGTGCCTGGAAAGGGGATCGATTATTT	CAWKGDRLFF	31-01*01	01-01*01	01-04*01
		17	ATCCTAAGCACGGAGAAGCTGCTTCTCAGCCACTCTGGCTTCTACCTCTGTGCCTGGAGTCTAACTGGGGGGGGTATAGAACAGTAC	CAWSLTGGGIEQYF	31-01*01	02-01*01	02-07*01
		19	ACGGAGCTGAGGCTGCAAGTGGCCAACATGAGCCAGGGCAGAACCTTGTACTGCACCTGCAGTGCAGATACAGGGGGCGAACAGTAC	CTCSADTGGEQYF	01-01*01	01-01*01	02-07*01
	Treg TCRs	1	TTCTCCCTCATTCTGGAGTTGGCTACCCCCTCTCAGACATCAGTGTACTTCTGTGCCAGCGCAGACTGGGGGGGAAACACCTTGTAC	CASADWGGNTLYF	13-02*01	02-01*01	02-04*01
		2	TTCTCCCTCATTCTGGAGTTGGCTACCCCCTCTCAGACATCAGTGTACTTCTGTGCCAGCGGTGATTGGGGGGGAAATACGCTCTAT	CASGDWGGNTLYF	13-02*01	02-01*01	01-03*01
		3	TCCCTCATTCTGGAGTTGGCTACCCCCTCTCAGACATCAGTGTACTTCTGTGCCAGCGGTGAGGCCTGGGGGGGCGCTGAACAGTAC	CASGEAWGGAEQYF	13-02*01	02-01*01	02-07*01
		5	TCCCTCATTCTGGAGTTGGCTACCCCCTCTCAGACATCAGTGTACTTCTGTGCCAGCGGTCTCCGGGACAGGGGAGACACCCAGTAC	CASGLRDRGDTQYF	13-02*01	01-01*01	02-05*01
		8	ATTCAGTCCTCTGAGGCAGGAGACTCAGCACTGTACCTCTGTGCCAGCAGTCTGAGGCCCAGGGGCGATTCTGGAAATACGCTCTAT	CASSLRPRGDSGNTLYF	26-01*01	01-01*01	01-03*01
		9	TTCTCCACTCTGAAGATTCAACCTACAGAACCCAAGGACTCAGCTGTGTATCTGTGTGCCAGCAGTCCAGGGGATTCGCCCCTCTAC	CASSPGDSPLYF	15-01*01	01-01*01	01-06*01
		11	CATTTAGACCTTCAGATCACAGCTCTAAAGCCTGATGACTCGGCCACATACTTCTGTGCCAGCAGCCAAGATGGCACAGAAGTCTTC	CASSQDGTEVFF	02-01*01	02-01*01	01-01*01
		13	TTAGACCTTCAGATCACAGCTCTAAAGCCTGATGACTCGGCCACATACTTCTGTGCCAGCAGCCAAGGACAGGGGTATGAACAGTAC	CASSQGQGYEQYF	02-01*01	01-01*01	02-07*01
		18	TCATCTATGACAGTTTTAAATGCATATCTTGAAGACAGAGGCTTATATCTCTGTGGTGCTAGTGGATATAACAACCAGGCTCCGCTT	CGASGYNNQAPLF	20-01*01	unknown	01-05*01

## Sheet: Sheet2
				CDR3β (aa)	Vβ	Dβ	Jβ
	Teff TCRs	4	TTCTCCCTCATTCTGGAGTTGGCTACCCCCTCTCAGACATCAGTGTACTTCTGTGCCAGCGGTGGCTGGGGGGGAAACACCTTGTAC	CASGGWGGNTLYF	13-02*01	02-01*01	02-04*01
		6	TTCTCCACTCTGAAGATTCAACCTACAGAACCCAAGGACTCAGCTGTGTATCTGTGTGCCAGCAGGGACTGGGGGGATGAACAGTAC	CASRDWGDEQYF	15-01*01	02-01*01	02-07*01
		7	TTCTCTCTCATTCTGGAGTTGGCTTCCCTTTCTCAGACAGCTGTATATTTCTGTGCCAGCAGTGCCAAGACAAACTCCGACTACACC	CASSAKTNSDYTF	13-03*01	unknown	01-02*01
		10	CTACTTTTACATATATCTGCCGTGGATCCAGAAGACTCAGCTGTCTATTTTTGTGCCAGCAGCCCGGGACAGGGGAGTGAACAGTAC	CASSPGQGSEQYF	05-01*01	01-01*01	02-07*01
		14	TCTCTCTACATTGGCTCTGCAGGCCTAGAGTATTCTGCCATGTACCTCTGTGCTAGCAGTAGTGGGGGACAGGGGTATGAACAGTAC	CASSSGGQGYEQYF	17-01*01	01-01*01	02-07*01
		15	ACTCTGAAGATCCAGAGCACGCAACCCCAGGACTCAGCGGTGTATCTTTGTGCAAGCAGCTCCCGGCGACAGCCCTATGAACAGTAC	CASSSRRQPYEQYF	16-01*01	01-01*01	02-07*01
		16	GACGACCAATTCATCCTAAGCACGGAGAAGCTGCTTCTCAGCCACTCTGGCTTCTACCTCTGTGCCTGGAAAGGGGATCGATTATTT	CAWKGDRLFF	31-01*01	01-01*01	01-04*01
		17	ATCCTAAGCACGGAGAAGCTGCTTCTCAGCCACTCTGGCTTCTACCTCTGTGCCTGGAGTCTAACTGGGGGGGGTATAGAACAGTAC	CAWSLTGGGIEQYF	31-01*01	02-01*01	02-07*01
		19	ACGGAGCTGAGGCTGCAAGTGGCCAACATGAGCCAGGGCAGAACCTTGTACTGCACCTGCAGTGCAGATACAGGGGGCGAACAGTAC	CTCSADTGGEQYF	01-01*01	01-01*01	02-07*01
	Treg TCRs	1	TTCTCCCTCATTCTGGAGTTGGCTACCCCCTCTCAGACATCAGTGTACTTCTGTGCCAGCGCAGACTGGGGGGGAAACACCTTGTAC	CASADWGGNTLYF	13-02*01	02-01*01	02-04*01
		2	TTCTCCCTCATTCTGGAGTTGGCTACCCCCTCTCAGACATCAGTGTACTTCTGTGCCAGCGGTGATTGGGGGGGAAATACGCTCTAT	CASGDWGGNTLYF	13-02*01	02-01*01	01-03*01
		3	TCCCTCATTCTGGAGTTGGCTACCCCCTCTCAGACATCAGTGTACTTCTGTGCCAGCGGTGAGGCCTGGGGGGGCGCTGAACAGTAC	CASGEAWGGAEQYF	13-02*01	02-01*01	02-07*01
		5	TCCCTCATTCTGGAGTTGGCTACCCCCTCTCAGACATCAGTGTACTTCTGTGCCAGCGGTCTCCGGGACAGGGGAGACACCCAGTAC	CASGLRDRGDTQYF	13-02*01	01-01*01	02-05*01
		8	ATTCAGTCCTCTGAGGCAGGAGACTCAGCACTGTACCTCTGTGCCAGCAGTCTGAGGCCCAGGGGCGATTCTGGAAATACGCTCTAT	CASSLRPRGDSGNTLYF	26-01*01	01-01*01	01-03*01
		9	TTCTCCACTCTGAAGATTCAACCTACAGAACCCAAGGACTCAGCTGTGTATCTGTGTGCCAGCAGTCCAGGGGATTCGCCCCTCTAC	CASSPGDSPLYF	15-01*01	01-01*01	01-06*01
		11	CATTTAGACCTTCAGATCACAGCTCTAAAGCCTGATGACTCGGCCACATACTTCTGTGCCAGCAGCCAAGATGGCACAGAAGTCTTC	CASSQDGTEVFF	02-01*01	02-01*01	01-01*01
		13	TTAGACCTTCAGATCACAGCTCTAAAGCCTGATGACTCGGCCACATACTTCTGTGCCAGCAGCCAAGGACAGGGGTATGAACAGTAC	CASSQGQGYEQYF	02-01*01	01-01*01	02-07*01
		18	TCATCTATGACAGTTTTAAATGCATATCTTGAAGACAGAGGCTTATATCTCTGTGGTGCTAGTGGATATAACAACCAGGCTCCGCTT	CGASGYNNQAPLF	20-01*01	unknown	01-05*01
