# Supplementary material for: Increased Nur77 is disconnected from TCR affinity in insulin-specific Tregs
Source: J Immunol. 2026 Jul 2;215(6):vkag136. doi: 10.1093/jimmun/vkag136 (PMC13326740; doi:10.1093/jimmun/vkag136)
Supplement: vkag136_Supplementary_Data [file vkag136_supplementary_data.zip › TCRseq Metadata.xlsx]

## Sheet: Sheet1
Sample name	Sample	Sequence type	organism	tissue	cell type	genotype	treatment	batch	molecule
P2Va-Is-TE-tet.fasta	Insulin tetramer+ islet Teff exp1	TCR-Seq	Mus musculus	pancreatic islets	CD4 Teffector	NOD	tetramer+	Exp1	genomic DNA
P2Va-Is-TR-tet.fasta	Insulin tetramer+ islet Treg exp1	TCR-Seq	Mus musculus	pancreatic islets	CD4 Treg	NOD	tetramer+	Exp1	genomic DNA
P2Va-Sp-TE-ms1.fasta	Bulk spleen Teffs ms1	TCR-Seq	Mus musculus	spleen	CD4 Teffector	NOD	bulk	Exp1	genomic DNA
P2Va-Sp-TE-ms2.fasta	Bulk spleen Teffs ms2	TCR-Seq	Mus musculus	spleen	CD4 Teffector	NOD	bulk	Exp1	genomic DNA
P2Va-Sp-TE-ms3.fasta	Bulk spleen Teffs ms3	TCR-Seq	Mus musculus	spleen	CD4 Teffector	NOD	bulk	Exp1	genomic DNA
P2Va-Sp-TE-ms4.fasta	Bulk spleen Teffs ms4	TCR-Seq	Mus musculus	spleen	CD4 Teffector	NOD	bulk	Exp1	genomic DNA
P2Va-Sp-TE-ms6.fasta	Bulk spleen Teffs ms6	TCR-Seq	Mus musculus	spleen	CD4 Teffector	NOD	bulk	Exp1	genomic DNA
P2Va-Sp-TR-ms1.fasta	Bullk spleen Tregs ms1	TCR-Seq	Mus musculus	spleen	CD4 Treg	NOD	bulk	Exp1	genomic DNA
P2Va-Sp-TR-ms2.fasta	Bulk spleen Tregs ms2	TCR-Seq	Mus musculus	spleen	CD4 Treg	NOD	bulk	Exp1	genomic DNA
P2Va-Sp-TR-ms3.fasta	Bulk spleen Tregs ms3	TCR-Seq	Mus musculus	spleen	CD4 Treg	NOD	bulk	Exp1	genomic DNA
P2Va-Sp-TR-ms4.fasta	Bulk spleen Tregs ms4	TCR-Seq	Mus musculus	spleen	CD4 Treg	NOD	bulk	Exp1	genomic DNA
P2Va-Sp-TR-ms6.fasta	Bulk spleen Tregs ms6	TCR-Seq	Mus musculus	spleen	CD4 Treg	NOD	bulk	Exp1	genomic DNA
YJ-P2VaIS-tet-TE.fasta	Insulin tetramer+ islet Teff exp2	TCR-Seq	Mus musculus	pancreatic islets	CD4 Teffector	NOD-Y16A	tetramer+	Ex2	genomic DNA
YJ-P2VaIS-tet-TR.fasta	Insulin tetramer+ islet Treg exp2	TCR-Seq	Mus musculus	pancreatic islets	CD4 Treg	NOD-Y16A	tetramer+	Ex2	genomic DNA
YJ-Y16AIS-tet-TE-1.fasta	Insulin tetramer+ islet Teff Y16A sample 1	TCR-Seq	Mus musculus	pancreatic islets	CD4 Teffector	NOD-Y16A	tetramer+	Ex2	genomic DNA
YJ-Y16AIS-tet-TE-2.fasta	Insulin tetramer+ islet Teff Y16A sample 2	TCR-Seq	Mus musculus	pancreatic islets	CD4 Teffector	NOD-Y16A	tetramer+	Ex2	genomic DNA
YJ-Y16AIS-tet-TE-3.fasta	Insulin tetramer+ islet Teff Y16A sample 3	TCR-Seq	Mus musculus	pancreatic islets	CD4 Teffector	NOD-Y16A	tetramer+	Ex2	genomic DNA
YJ-Y16AIS-tet-TR.fasta	Insulin tetramer+ islet Teg Y16A pooled samples 1-3	TCR-Seq	Mus musculus	pancreatic islets	CD4 Treg	NOD-Y16A	tetramer+	Ex2	genomic DNA
