# Supplementary material for: Increased Nur77 is disconnected from TCR affinity in insulin-specific Tregs
Source: J Immunol. 2026 Jul 2;215(6):vkag136. doi: 10.1093/jimmun/vkag136 (PMC13326740; doi:10.1093/jimmun/vkag136)
Supplement: vkag136_Supplementary_Data [file vkag136_supplementary_data.zip › RearrangementDetails_Experiment1.xlsx]

## Sheet: RearrangementDetails_03-05-2018
sample_name	productive_frequency	templates	amino_acid	rearrangement	cdr3_length	v_resolved	d_resolved	j_resolved
P2Va-Sp-TE-ms2	8.03859e-05	1	AGTRAGTNTGQLYF	AGCCTAGAAATTCAGTCCTCTGAGGCAGGAGACTCAGCACTGTACCGTGCGGGGACTCGGGCTGGTACAAACACCGGGCAGCTCTAC	42	TCRBV26-01*01	TCRBD02-01*01	TCRBJ02-02*01
P2Va-Sp-TE-ms1	8.60067e-05	1	AHTLSTEPNNQAPLF	CTGAAGATTCAACCTACAGACCCCAAGGACTCAGCTGTGTATCCAGCGCACACTTTGTCGACTGAACCTAACAACCAGGCTCCGCTT	45	TCRBV15-01*01	TCRBD02-01*01	TCRBJ01-05*01
P2Va-Is-TE-tet	0.000509165	1	ALTRFGQNTLYF	TCCTACCTCATGTTAAGCACATTTTTCATACACAGCCCTCCACACTCCTGAGGGGCCCTGACTCGCTTTGGTCAAAACACCTTGTAC	36	TCRBV27-01*01	unknown	TCRBJ02-04*01
P2Va-Sp-TE-ms4	8.2672e-05	1	APAVGNSGNTLYF	ACGGAGCTGAGGCTGCAAGTGGCCAACATGAGCCAGGCAGAACCTTGTACTGCACCTGCAGTGGGGAATTCTGGAAATACGCTCTAT	39	TCRBV01-01*01	TCRBD02-01*01	TCRBJ01-03*01
P2Va-Sp-TR-ms6	0.00020429	1	ARTGRNMQPNTGQLYF	ATTCTGGATTCTGCTAAAACAAACCAGACATCTGTGTACTCGGCTCGCACAGGCCGGAATATGCAACCAAACACCGGGCAGCTCTAC	48	TCRBV29-01*01	TCRBD01-01*01	TCRBJ02-02*01
P2Va-Sp-TE-ms4	8.2672e-05	1	CAAAKIRRAEQFF	TTAGACCTTCAGATCACAGCTCTAAAGCCTGATGACTCGGCCACATACTTCTGTGCAGCAGCCAAGATTAGGAGGGCTGAGCAGTTC	39	TCRBV02-01*01	unknown	TCRBJ02-01*01
P2Va-Sp-TE-ms4	8.2672e-05	1	CAAARDKNTEVFF	TTCACTCTGAAAATCCAACCCACAGCACTGGAGGACTCAGCTGTGTACTTCTGTGCAGCAGCCCGGGACAAAAACACAGAAGTCTTC	39	TCRBV03-01*01	TCRBD01-01*01	TCRBJ01-01*01
P2Va-Sp-TE-ms4	8.2672e-05	1	CAAGTGGGPSAETLYF	ACTGTGACATCTGCCCAGAAGAACGAGATGGCCGTTTTTCTCTGTGCCGCCGGGACTGGGGGGGGACCTAGTGCAGAAACGCTGTAT	48	TCRBV19-01*01	TCRBD02-01*01	TCRBJ02-03*01
P2Va-Sp-TE-ms3	8.12084e-05	1	CAAGTGTGYQAPLF	TCCCTCATTCTGGAGTTGGCTACCCCCTCTCAGACATCAGTGTACTTCTGTGCAGCGGGGACCGGGACAGGGTACCAGGCTCCGCTT	42	TCRBV13-02*01	TCRBD01-01*01	TCRBJ01-05*01
P2Va-Sp-TE-ms6	0.00445831	70	CAANLLGTEEVFF	TTTTCTCTCACTGTGACATCTGCCCAGAAGAACGAGATGGCCGTTTTTCTCTGTGCCGCAAACCTTCTCGGGACAGAAGAAGTCTTC	39	TCRBV19-01*01	TCRBD01-01*01	TCRBJ01-01*01
P2Va-Sp-TR-ms6	0.00020429	1	CAANLLGTEEVFF	TTTTCTCTCACTGTGACATCTGCCCAGAAGAACGAGATGGCCGTTTTTCTCTGTGCCGCAAACCTTCTCGGGACAGAAGAAGTCTTC	39	TCRBV19-01*01	TCRBD01-01*01	TCRBJ01-01*01
P2Va-Sp-TE-ms4	8.2672e-05	1	CAARDKNTLYF	GAGAACTTCTCCCTCATTCTGGAGTTGGCTACCCCCTCTCAGACATCAGTGTACTTCTGTGCCGCACGGGACAAAAACACCTTGTAC	33	TCRBV13-02*01	TCRBD01-01*01	TCRBJ02-04*01
P2Va-Sp-TR-ms2	0.000551572	1	CAARGPTGQLYF	TCTTTTTCTCTCACTGTGACATCTGCCCAGAAGAACGAGATGGCCGTTTTTCTCTGTGCCGCCAGGGGGCCCACCGGGCAGCTCTAC	36	TCRBV19-01*01	TCRBD01-01*01	TCRBJ02-02*01
P2Va-Sp-TE-ms2	0.000321543	4	CAATGISNERLFF	TTTTCTCTCACTGTGACATCTGCCCAGAAGAACGAGATGGCCGTTTTTCTCTGTGCCGCTACAGGAATTTCCAACGAAAGATTATTT	39	TCRBV19-01*01	TCRBD01-01*01	TCRBJ01-04*01
P2Va-Sp-TE-ms3	8.12084e-05	1	CAATGISNERLFF	TTTTCTCTCACTGTGACATCTGCCCAGAAGAACGAGATGGCCGTTTTTCTCTGTGCCGCTACAGGAATTTCCAACGAAAGATTATTT	39	TCRBV19-01*01	TCRBD01-01*01	TCRBJ01-04*01
P2Va-Sp-TR-ms2	0.00110314	2	CAATGISNERLFF	TTTTCTCTCACTGTGACATCTGCCCAGAAGAACGAGATGGCCGTTTTTCTCTGTGCCGCTACAGGAATTTCCAACGAAAGATTATTT	39	TCRBV19-01*01	TCRBD01-01*01	TCRBJ01-04*01
P2Va-Sp-TE-ms3	0.000568459	7	CACARDWGGNEQYF	ATCCTAAGCACGGAGAAGCTGCTTCTCAGCCACTCTGGCTTCTACCTCTGTGCCTGTGCTCGGGACTGGGGGGGCAATGAACAGTAC	42	TCRBV31-01*01	TCRBD02-01*01	TCRBJ02-07*01
P2Va-Sp-TE-ms4	8.2672e-05	1	CACARDWGGNEQYF	ATCCTAAGCACGGAGAAGCTGCTTCTCAGCCACTCTGGCTTCTACCTCTGTGCCTGTGCTCGGGACTGGGGGGGCAATGAACAGTAC	42	TCRBV31-01*01	TCRBD02-01*01	TCRBJ02-07*01
P2Va-Sp-TE-ms3	8.12084e-05	1	CACKQDTQYF	GACGACCAATTCATCCTAAGCACGGAGAAGCTGCTTCTCAGCCACTCTGGCTTCTACCTCTGTGCCTGTAAACAAGACACCCAGTAC	30	TCRBV31-01*01	unknown	TCRBJ02-05*01
P2Va-Sp-TE-ms2	8.03859e-05	1	CACPTVSGNTLYF	TTCATCCTAAGCACGGAGAAGCTGCTTCTCAGCCACTCTGGCTTCTACCTCTGTGCCTGTCCCACGGTTTCTGGAAATACGCTCTAT	39	TCRBV31-01*01	unknown	TCRBJ01-03*01
P2Va-Sp-TE-ms2	0.000241158	3	CACSGSQNTLYF	CAATTCATCCTAAGCACGGAGAAGCTGCTTCTCAGCCACTCTGGCTTCTACCTCTGTGCCTGTTCTGGGAGTCAAAACACCTTGTAC	36	TCRBV31-01*01	TCRBD02-01*01	TCRBJ02-04*01
P2Va-Sp-TE-ms6	0.000191071	3	CADPRDWENTLYF	TTCATCCTAAGCACGGAGAAGCTGCTTCTCAGCCACTCTGGCTTCTACCTCTGTGCGGACCCCCGGGACTGGGAAAACACCTTGTAC	39	TCRBV31-01*01	TCRBD02-01*01	TCRBJ02-04*01
P2Va-Sp-TE-ms3	0.000243625	3	CAEGGQGNERLFF	TTCTCCCTGATTCTGGATTCTGCTAAAACAAACCAGACATCTGTGTACTTCTGTGCTGAGGGGGGACAGGGGAACGAAAGATTATTT	39	TCRBV29-01*01	TCRBD01-01*01	TCRBJ01-04*01
P2Va-Sp-TE-ms4	0.000248016	3	CAEGGQSNERLFF	TTCTCCCTGATTCTGGATTCTGCTAAAACAAACCAGACATCTGTGTACTTCTGTGCTGAGGGGGGACAATCCAACGAAAGATTATTT	39	TCRBV29-01*01	unknown	TCRBJ01-04*01
P2Va-Sp-TE-ms1	0.00051604	6	CAGDKISNERLFF	TTCTCTCTCATTCTGGAGTTGGCTTCCCTTTCTCAGACAGCTGTATATTTCTGTGCCGGTGACAAAATTTCCAACGAAAGATTATTT	39	TCRBV13-03*01	TCRBD01-01*01	TCRBJ01-04*01
P2Va-Sp-TE-ms6	0.00012738	2	CAGDRGSERLFF	CATTTCTCCCTGATTCTGGATTCTGCTAAAACAAACCAGACATCTGTGTACTTCTGTGCTGGGGACAGGGGGTCCGAAAGATTATTT	36	TCRBV29-01*01	TCRBD01-01*01	TCRBJ01-04*01
P2Va-Sp-TE-ms3	0.000406042	5	CAGERGISNERLFF	TCCCTGATTCTGGATTCTGCTAAAACAAACCAGACATCTGTGTACTTCTGTGCTGGGGAAAGGGGAATTTCCAACGAAAGATTATTT	42	TCRBV29-01*01	TCRBD01-01*01	TCRBJ01-04*01
P2Va-Sp-TE-ms6	6.36902e-05	1	CAGGGQNTLYF	TCCAAGCTACTTTTACATATATCTGCCGTGGATCCAGAAGACTCAGCTGTCTATTTTTGTGCCGGGGGAGGTCAAAACACCTTGTAC	33	TCRBV05-01*01	unknown	TCRBJ02-04*01
P2Va-Sp-TE-ms4	8.2672e-05	1	CAGGQAGTEVFF	AACTTCTCCCTCATTCTGGAGTTGGCTACCCCCTCTCAGACATCAGTGTACTTCTGTGCCGGAGGACAGGCGGGCACAGAAGTCTTC	36	TCRBV13-02*01	TCRBD01-01*01	TCRBJ01-01*01
P2Va-Sp-TE-ms2	8.03859e-05	1	CAGGQSYNSPLYF	TTCTCTCTCATTCTGGAGTTGGCTTCCCTTTCTCAGACAGCTGTATATTTCTGTGCCGGGGGACAGTCCTATAATTCGCCCCTCTAC	39	TCRBV13-03*01	TCRBD01-01*01	TCRBJ01-06*01
P2Va-Sp-TE-ms3	0.000243625	3	CAGGREQYF	ACGCAAGAAGACTTCTTCCTCCTGCTGGAATTGGCTTCTCCCTCTCAGACATCTTTGTACTTCTGTGCGGGGGGGCGAGAACAGTAC	27	TCRBV13-01*02	TCRBD02-01*01	TCRBJ02-07*01
P2Va-Sp-TE-ms3	0.000324834	4	CAGGSNSPLYF	TCATCTTTTTCTCTCACTGTGACATCTGCCCAGAAGAACGAGATGGCCGTTTTTCTCTGTGCCGGGGGGTCGAATTCGCCCCTCTAC	33	TCRBV19-01*01	TCRBD02-01*01	TCRBJ01-06*01
P2Va-Sp-TE-ms3	8.12084e-05	1	CAGGSQNTLYF	GAGAACTTCTCCCTCATTCTGGAGTTGGCTACCCCCTCTCAGACATCAGTGTACTTCTGTGCCGGGGGAAGCCAAAACACCTTGTAC	33	TCRBV13-02*01	unknown	TCRBJ02-04*01
P2Va-Sp-TE-ms4	8.2672e-05	1	CAGLGGSAETLYF	TTTTCTCTCACTGTGACATCTGCCCAGAAGAACGAGATGGCCGTTTTTCTCTGTGCCGGACTGGGGGGGAGTGCAGAAACGCTGTAT	39	TCRBV19-01*01	TCRBD02-01*01	TCRBJ02-03*01
P2Va-Sp-TE-ms1	0.000602047	7	CAGNERLFF	AAGGACGACCAATTCATCCTAAGCACGGAGAAGCTGCTTCTCAGCCACTCTGGCTTCTACCTCTGTGCCGGGAACGAAAGATTATTT	27	TCRBV31-01*01	unknown	TCRBJ01-04*01
P2Va-Sp-TE-ms3	8.12084e-05	1	CAGNERLFF	AAGGACGACCAATTCATCCTAAGCACGGAGAAGCTGCTTCTCAGCCACTCTGGCTTCTACCTCTGTGCCGGCAACGAAAGATTATTT	27	TCRBV31-01*01	unknown	TCRBJ01-04*01
P2Va-Sp-TE-ms2	8.03859e-05	1	CAGQGPNERLFF	GCTTTTTCTCTCACTGTGACACCTGCCCAGAAGAACGAGATGGCCGTTTTTCTCTGTGCGGGACAGGGGCCCAACGAAAGATTATTT	36	TCRBV19-01*01	TCRBD01-01*01	TCRBJ01-04*01
P2Va-Sp-TE-ms2	0.000160772	2	CAGQGPNERLFF	TCTTTTTCTCTCACTGTGACATCTGCCCAGAAGAACGAGATGGCCGTTTTTCTCTGTGCGGGACAGGGGCCCAACGAAAGATTATTT	36	TCRBV19-01*01	TCRBD01-01*01	TCRBJ01-04*01
P2Va-Sp-TE-ms2	8.03859e-05	1	CAGREVFF	CCTTCAAACTCACCTTGCAGCCTAGAAATTCAGTCCTCTGAGGCAGGAGACTCAGCACTGTACCTCTGTGCGGGGCGGGAAGTCTTC	24	TCRBV26-01*01	unknown	TCRBJ01-01*01
P2Va-Sp-TE-ms4	8.2672e-05	1	CAGRGNTEVFF	GAGAACTTCTCCCTCATTCTGGAGTTGGCTACCCCCTCTCAGACATCAGTGTACTTCTGTGCCGGTCGGGGGAACACAGAAGTCTTC	33	TCRBV13-02*01	unknown	TCRBJ01-01*01
P2Va-Sp-TR-ms2	0.000551572	1	CAGRLGGSAETLYF	TCCCTCATTCTGGAGTTGGCTACCCCCTCTCAGACATCAGTGTACTTCTGTGCCGGGAGACTGGGGGGGAGTGCAGAAACGCTGTAT	42	TCRBV13-02*01	TCRBD02-01*01	TCRBJ02-03*01
P2Va-Sp-TE-ms3	8.12084e-05	1	CAGSHSGDGQAPLF	GACCTTCAGATCACAGCTCTAAAGCCTGATGACTCGGCCACATACTTCTGTGCCGGCAGCCACTCGGGGGACGGTCAGGCTCCGCTT	42	TCRBV02-01*01	unknown	TCRBJ01-05*01
P2Va-Sp-TE-ms6	6.36902e-05	1	CAGSLGQGNNQAPLF	CTGAAAATCCAACCCACAGCACTGGAGGACTCAGCTGTGTACTTCTGTGCCGGCAGCTTAGGACAGGGTAACAACCAGGCTCCGCTT	45	TCRBV03-01*01	TCRBD01-01*01	TCRBJ01-05*01
P2Va-Sp-TE-ms4	8.2672e-05	1	CAGSPDQAPLF	GCTCATTTGAATCTTCGAATCAAGTCTGTAGAGCCGGAGGACTCTGCCGTGTATCTCTGTGCCGGCAGCCCCGACCAGGCTCCGCTT	33	TCRBV04-01*01	unknown	TCRBJ01-05*01
P2Va-Sp-TE-ms3	8.12084e-05	1	CAGSRGGGGDQDTQYF	AGCACGGAGAAGCTGCTTCTCAGCCACTCTGGCTTCTACCTCTGTGCCGGGAGTCGCGGGGGGGGCGGGGACCAAGACACCCAGTAC	48	TCRBV31-01*01	TCRBD02-01*01	TCRBJ02-05*01
P2Va-Sp-TE-ms3	8.12084e-05	1	CAGSRGSWDTQYF	TCCACTCTCAAGATCCAGTCTGCAAAGCAGGGCGACACAGCCACCTATCTCTGTGCCGGCAGTAGGGGGAGTTGGGACACCCAGTAC	39	TCRBV14-01*01	TCRBD01-01*01	TCRBJ02-05*01
P2Va-Sp-TE-ms4	0.000165344	2	CAGSTGNGNTLYF	TTTTCTCTCACTGTGACATCTGCCCAGAAGAACGAGATGGCCGTTTTTCTCTGTGCCGGATCGACAGGGAATGGAAATACGCTCTAT	39	TCRBV19-01*01	TCRBD01-01*01	TCRBJ01-03*01
P2Va-Sp-TR-ms2	0.000551572	1	CAGSVTGGKDTQYF	TTCCTCCTGCTGGAATTGGCTTCTCCCTCTCAGACATCTTTGTACTTCTGTGCCGGCAGTGTGACTGGGGGGAAAGACACCCAGTAC	42	TCRBV13-01*02	TCRBD02-01*01	TCRBJ02-05*01
P2Va-Sp-TE-ms3	0.000243625	3	CAGSWGNQDTQYF	TTCTTCCTCCTGCTGGAATTGGCTTCTCCCTCTCAGACATCTTTGTACTTCTGTGCCGGCTCCTGGGGGAACCAAGACACCCAGTAC	39	TCRBV13-01*02	TCRBD02-01*01	TCRBJ02-05*01
P2Va-Sp-TE-ms4	8.2672e-05	1	CAGTDWGEDTQYF	TTCTCCCTGATTCTGGATTCTGCTAAAACAAACCAGACATCTGTGTACTTCTGTGCTGGCACGGACTGGGGGGAAGACACCCAGTAC	39	TCRBV29-01*01	TCRBD02-01*01	TCRBJ02-05*01
P2Va-Sp-TE-ms6	6.36902e-05	1	CAGTGGNERLFF	CAATTCATCCTAAGCACGGAGAAGCTGCTTCTCAGCCACTCTGGCTTCTACCTCTGTGCCGGGACAGGGGGCAACGAAAGATTATTT	36	TCRBV31-01*01	TCRBD01-01*01	TCRBJ01-04*01
P2Va-Sp-TE-ms3	0.00129933	16	CAIGANSDYTF	TCATCTTTTTCTCTCACTGTGACATCTGCCCAGAAGAACGAGATGGCCGTTTTTCTCTGTGCCATCGGGGCGAACTCCGACTACACC	33	TCRBV19-01*01	unknown	TCRBJ01-02*01
P2Va-Sp-TE-ms4	8.2672e-05	1	CAIGANSDYTF	TCATCTTTTTCTCTCACTGTGACATCTGCCCAGAAGAACGAGATGGCCGTTTTTCTCTGTGCCATCGGGGCGAACTCCGACTACACC	33	TCRBV19-01*01	unknown	TCRBJ01-02*01
P2Va-Sp-TE-ms3	0.000324834	4	CAILDNSQNTLYF	TTTTCTCTCACTGTGACATCTGCCCAGAAGAACGAGATGGCCGTTTTTCTCTGTGCCATCCTGGACAATAGTCAAAACACCTTGTAC	39	TCRBV19-01*01	TCRBD01-01*01	TCRBJ02-04*01
P2Va-Sp-TE-ms4	0.000661376	8	CAINERLFF	AAAGGAACTAACTCCACTCTCAAGATCCAGTCTGCAAAGCAGGGCGACACAGCCACCTATCTCTGTGCCATCAACGAAAGATTATTT	27	TCRBV14-01*01	unknown	TCRBJ01-04*01
P2Va-Sp-TR-ms6	0.00020429	1	CAIPRDRGGNSPLYF	CTCACTGTGACATCTGCCCAGAAGAACGAGATGGCCGTTTTTCTCTGTGCCATCCCCCGGGACAGAGGGGGTAATTCGCCCCTCTAC	45	TCRBV19-01*01	TCRBD01-01*01	TCRBJ01-06*01
P2Va-Sp-TE-ms3	0.000162417	2	CAIQGTNERLFF	AATTTCTCTCTCATTCTGGAGTTGGCTTCCCTTTCTCAGACAGCTGTATATTTCTGTGCCATACAGGGGACCAACGAAAGATTATTT	36	TCRBV13-03*01	TCRBD01-01*01	TCRBJ01-04*01
P2Va-Sp-TE-ms1	8.60067e-05	1	CAIQNTEVFF	AAGTCATCTTTTTCTCTCACTGTGACATCTGCCCAGAAGAACGAGATGGCCGTTTTTCTCTGTGCCATACAAAACACAGAAGTCTTC	30	TCRBV19-01*01	TCRBD01-01*01	TCRBJ01-01*01
P2Va-Sp-TE-ms1	0.000688054	8	CAIRDNAETLYF	AATTTCTCTCTCATTCTGGAGTTGGCTTCCCTTTCTCAGACAGCTGTATATTTCTGTGCCATCAGGGACAACGCAGAAACGCTGTAT	36	TCRBV13-03*01	TCRBD01-01*01	TCRBJ02-03*01
P2Va-Sp-TE-ms1	0.000344027	4	CAIRDQAPLF	AACTCACCTTGCAGCCTAGAAATTCAGTCCTCTGAGGCAGGAGACTCAGCACTGTACCTCTGTGCCATCAGGGACCAGGCTCCGCTT	30	TCRBV26-01*01	unknown	TCRBJ01-05*01
P2Va-Sp-TE-ms4	8.2672e-05	1	CAIWDRGEVFF	TCATCTTTTTCTCTCACTGTGACATCTGCCCAGAAGAACGAGATGGCCGTTTTTCTCTGTGCCATCTGGGACAGGGGAGAAGTCTTC	33	TCRBV19-01*01	TCRBD01-01*01	TCRBJ01-01*01
P2Va-Sp-TE-ms1	8.60067e-05	1	CAKDFSNERLFF	CATTTAGACCTTCAGATCACAGCTCTAAAGCCTGATGACTCGGCCACATACTTCTGTGCCAAAGACTTTTCCAACGAAAGATTATTT	36	TCRBV02-01*01	TCRBD02-01*01	TCRBJ01-04*01
P2Va-Sp-TE-ms3	0.00544096	67	CAKQGASAETLYF	TTCTCTCTCATTCTGGAGTTGGCTTCCCTTTCTCAGACAGCTGTATATTTCTGTGCCAAACAGGGGGCGAGTGCAGAAACGCTGTAT	39	TCRBV13-03*01	TCRBD01-01*01	TCRBJ02-03*01
P2Va-Sp-TE-ms3	8.12084e-05	1	CAKQGASAETLYF	TTTCTCTCTCATTCTGGAGTTGGCTCCCTTTCTCAGACAGCTGTATATTTCTGTGCCAAACAGGGGGCGAGTGCAGAAACGCTGTAT	39	TCRBV13-03*01	TCRBD01-01*01	TCRBJ02-03*01
P2Va-Sp-TE-ms4	0.000165344	2	CAKQGASAETLYF	TTCTCTCTCATTCTGGAGTTGGCTTCCCTTTCTCAGACAGCTGTATATTTCTGTGCCAAACAGGGGGCGAGTGCAGAAACGCTGTAT	39	TCRBV13-03*01	TCRBD01-01*01	TCRBJ02-03*01
P2Va-Sp-TR-ms2	0.00220629	4	CAKQGASAETLYF	TTCTCTCTCATTCTGGAGTTGGCTTCCCTTTCTCAGACAGCTGTATATTTCTGTGCCAAACAGGGGGCTAGTGCAGAAACGCTGTAT	39	TCRBV13-03*01	TCRBD01-01*01	TCRBJ02-03*01
P2Va-Sp-TR-ms3	0.000988631	2	CAKQGASAETLYF	TTCTCTCTCATTCTGGAGTTGGCTTCCCTTTCTCAGACAGCTGTATATTTCTGTGCCAAACAGGGGGCGAGTGCAGAAACGCTGTAT	39	TCRBV13-03*01	TCRBD01-01*01	TCRBJ02-03*01
P2Va-Sp-TE-ms1	0.000172013	2	CAKSRDRGGNTLYF	ATCCTAAGCACGGAGAAGCTGCTTCTCAGCCACTCTGGCTTCTACCTCTGTGCCAAATCCCGGGACAGGGGTGGAAATACGCTCTAT	42	TCRBV31-01*01	TCRBD01-01*01	TCRBJ01-03*01
P2Va-Sp-TE-ms4	0.000165344	2	CALGGMRNTLYF	TTCTGCTCTCTCTACATTGGCTCTGCAGGCCTAGAGTATTCTGCCATGTACCTCTGTGCTCTGGGGGGAATGAGAAACACCTTGTAC	36	TCRBV17-01*01	TCRBD02-01*01	TCRBJ02-04*01
P2Va-Sp-TE-ms3	0.000162417	2	CALRDNNERLFF	AATTTCTCTCTCATTCTGGAGTTGGCTTCCCTTTCTCAGACAGCTGTATATTTCTGTGCCCTCCGGGACAACAACGAAAGATTATTT	36	TCRBV13-03*01	TCRBD01-01*01	TCRBJ01-04*01
P2Va-Sp-TR-ms3	0.00148295	3	CALRDNNERLFF	AATTTCTCTCTCATTCTGGAGTTGGCTTCCCTTTCTCAGACAGCTGTATATTTCTGTGCCCTCCGGGACAACAACGAAAGATTATTT	36	TCRBV13-03*01	TCRBD01-01*01	TCRBJ01-04*01
P2Va-Sp-TE-ms4	0.000165344	2	CALRGLAYEQYF	TTCTGCTCTCTCTACATTGGCTCTGCAGGCCTAGAGTATTCTGCCATGTACCTCTGTGCTCTTCGGGGACTGGCCTATGAACAGTAC	36	TCRBV17-01*01	TCRBD02-01*01	TCRBJ02-07*01
P2Va-Sp-TE-ms4	0.000248016	3	CAMTTNSDYTF	GAGAATTTCTCTCTCATTCTGGAGTTGGCTTCCCTTTCTCAGACAGCTGTATATTTCTGTGCCATGACAACAAACTCCGACTACACC	33	TCRBV13-03*01	TCRBD01-01*01	TCRBJ01-02*01
P2Va-Sp-TE-ms1	8.60067e-05	1	CANRDRGKDTQYF	TTGAATCTTCGAATCCAGGCTGTAGAGCCGGAGGACTCTGCTGTGTATCTCTGTGCCAACCGGGACAGGGGAAAAGACACCCAGTAC	39	TCRBV04-01*01	TCRBD01-01*01	TCRBJ02-05*01
P2Va-Sp-TE-ms1	8.60067e-05	1	CANRDRGKDTQYF	TTGAATCTTCGAAGCAAGGCTGTAGAGCCGGAGGACTCTGCTGTGTATCTCTGTGCCAACCGGGACAGGGGAAAAGACACCCAGTAC	39	TCRBV04-01*01	TCRBD01-01*01	TCRBJ02-05*01
P2Va-Sp-TE-ms1	8.60067e-05	1	CANRDRGKDTQYF	TTGAATCTTCGAATCCAGTCTGTAGAGCCGGAGGACTCTGCTGTGTAGCTCTGTGCCAACCGGGACAGGGGAAAAGACACCCAGTAC	39	TCRBV04-01*01	TCRBD01-01*01	TCRBJ02-05*01
P2Va-Sp-TE-ms1	8.60067e-05	1	CANRDRGKDTQYF	TTGAATCTTCGACTCAAGTCTGTCGAGCCGGAGGACTCTGCTGTGTATCTCTGTGCCAACCGGGACAGGGGAAAAGACACCCAGTAC	39	TCRBV04-01*01	TCRBD01-01*01	TCRBJ02-05*01
P2Va-Sp-TE-ms1	8.60067e-05	1	CANRDRGKDTQYF	TTGACTCTTCGAATCACGTCTGTAGAGCCGGAGGACTCTGCTGTGTATCTCTGTGCCAACCGGGACAGGGGAAAAGACACCCAGTAC	39	TCRBV04-01*01	TCRBD01-01*01	TCRBJ02-05*01
P2Va-Sp-TE-ms1	0.00361228	42	CANRDRGKDTQYF	TTGAATCTTCGAATCAAGTCTGTAGAGCCGGAGGACTCTGCTGTGTATCTCTGTGCCAACCGGGACAGGGGAAAAGACACCCAGTAC	39	TCRBV04-01*01	TCRBD01-01*01	TCRBJ02-05*01
P2Va-Sp-TE-ms1	8.60067e-05	1	CANRDRGKDTQYF	TTGAATCTTCGAATCACGGCTGTAGAGCCGGAGGACTCTGCTGTGTATCTCTGTGCCAACCGGGACAGGGGAAAAGACACCCAGTAC	39	TCRBV04-01*01	TCRBD01-01*01	TCRBJ02-05*01
P2Va-Sp-TE-ms1	8.60067e-05	1	CANRDRGKDTQYF	TTGAAGCTTCGAATCAAGTCTGTAGAGCCGGAGGACTCTGCTGTGTAGCTCTGTGCCAACCGGGACAGGGGAAAAGACACCCAGTAC	39	TCRBV04-01*01	TCRBD01-01*01	TCRBJ02-05*01
P2Va-Sp-TE-ms1	8.60067e-05	1	CANRDRGKDTQYF	TTGAATCTTCGACTCAAGGCTGTAGAGCCGGAGGACTCTGCTGTGTATCTCTGTGCCAACCGGGACAGGGGAAAAGACACCCAGTAC	39	TCRBV04-01*01	TCRBD01-01*01	TCRBJ02-05*01
P2Va-Sp-TE-ms1	8.60067e-05	1	CANRDRGKDTQYF	TTGAATCTTCGAATCACGTCTGTCGAGCCGGAGGACTCTGCTGTGTATCTCTGTGCCAACCGGGACAGGGGAAAAGACACCCAGTAC	39	TCRBV04-01*01	TCRBD01-01*01	TCRBJ02-05*01
P2Va-Sp-TE-ms1	8.60067e-05	1	CANRDRGKDTQYF	TTGAAGCTTCGAATCACGTCTGTAGAGCCGGAGGACTCTGCTGTGTATCTCTGTGCCAACCGGGACAGGGGAAAAGACACCCAGTAC	39	TCRBV04-01*01	TCRBD01-01*01	TCRBJ02-05*01
P2Va-Sp-TE-ms1	8.60067e-05	1	CANRDRGKDTQYF	TTGAATCTTCGAAGCAAGTCTGTAGAGCCGGAGGACTCTGCTGTGTAGCTCTGTGCCAACCGGGACAGGGGAAAAGACACCCAGTAC	39	TCRBV04-01*01	TCRBD01-01*01	TCRBJ02-05*01
P2Va-Sp-TE-ms1	0.000172013	2	CANRDRGKDTQYF	TTGACTCTTCGACTCAAGTCTGTAGAGCCGGAGGACTCTGCTGTGTATCTCTGTGCCAACCGGGACAGGGGAAAAGACACCCAGTAC	39	TCRBV04-01*01	TCRBD01-01*01	TCRBJ02-05*01
P2Va-Sp-TE-ms1	8.60067e-05	1	CANRDRGKDTQYF	TTGACTCTTCGAATCAAGGCTGTAGAGCCGGAGGACTCTGCTGTGTATCTCTGTGCCAACCGGGACAGGGGAAAAGACACCCAGTAC	39	TCRBV04-01*01	TCRBD01-01*01	TCRBJ02-05*01
P2Va-Sp-TE-ms2	8.03859e-05	1	CANRDRGKDTQYF	TTGAATCTTCGAATCAAGTCTGTAGAGCCGGAGGACTCTGCTGTGTATCTCTGTGCCAACCGGGACAGGGGAAAAGACACCCAGTAC	39	TCRBV04-01*01	TCRBD01-01*01	TCRBJ02-05*01
P2Va-Sp-TE-ms3	8.12084e-05	1	CANRDRGKDTQYF	TTGAATCTTCGAATCAAGTCTGTAGAGCCGGAGGACTCTGCTGTGTATCTCTGTGCCAACCGGGACAGGGGAAAAGACACCCAGTAC	39	TCRBV04-01*01	TCRBD01-01*01	TCRBJ02-05*01
P2Va-Sp-TR-ms1	0.0011976	3	CANRDWGPYEQYF	TTCTCTCTCATTCTGGAGTTGGCTTCCCTTTCTCAGACAGCTGTATATTTCTGTGCCAACCGGGACTGGGGCCCTTATGAACAGTAC	39	TCRBV13-03*01	TCRBD02-01*01	TCRBJ02-07*01
P2Va-Sp-TR-ms1	0.00479042	12	CANRVGNERLFF	AATTTCTCTCTCATTCTGGAGTTGGCTTCCCTTTCTCAGACAGCTGTATATTTCTGTGCCAACAGGGTGGGGAACGAAAGATTATTT	36	TCRBV13-03*01	TCRBD02-01*01	TCRBJ01-04*01
P2Va-Sp-TE-ms4	0.000661376	8	CANRVSNERLFF	AATTTCTCTCTCATTCTGGAGTTGGCTTCCCTTTCTCAGACAGCTGTATATTTCTGTGCCAACAGGGTTTCCAACGAAAGATTATTT	36	TCRBV13-03*01	unknown	TCRBJ01-04*01
P2Va-Sp-TR-ms4	0.00100705	1	CANRVSNERLFF	AATTTCTCTCTCATTCTGGAGTTGGCTTCCCTTTCTCAGACAGCTGTATATTTCTGTGCCAACAGGGTTTCCAACGAAAGATTATTT	36	TCRBV13-03*01	unknown	TCRBJ01-04*01
P2Va-Sp-TE-ms6	0.00012738	2	CANTGQLYF	AGCCAAGAGAACTTCTCCCTCATTCTGGAGTTGGCTACCCCCTCTCAGACATCAGTGTTGTTCTGCGCAAACACCGGGCAGCTCTAC	27	TCRBV13-02*01	unknown	TCRBJ02-02*01
P2Va-Sp-TR-ms2	0.000551572	1	CANYRDRGLEQYF	TGCAGCCTAGAAATTCAGTCCTCTGAGGCAGGAGACTCAGCACTGTACCTCTGTGCCAACTACCGGGACAGGGGGCTTGAACAGTAC	39	TCRBV26-01*01	TCRBD01-01*01	TCRBJ02-07*01
P2Va-Sp-TE-ms3	8.12084e-05	1	CAPDNSNERLFF	AACTTCTCCCTCATTCTGGAGTTGGCTACCCCCTCTCAGACATCAGTGTACTTCTGTGCCCCGGACAATTCCAACGAAAGATTATTT	36	TCRBV13-02*01	TCRBD01-01*01	TCRBJ01-04*01
P2Va-Sp-TE-ms3	8.12084e-05	1	CAPGRANTEVFF	TATTTCACTCTGAAAATCCAACCCACAGCACTGGAGGACTCAGCTGTGTACTTCTGTGCCCCGGGGCGGGCAAACACAGAAGTCTTC	36	TCRBV03-01*01	unknown	TCRBJ01-01*01
P2Va-Sp-TE-ms2	0.000160772	2	CAPPGQSYEQYF	AAGCTACTTTTACATATATCTGCCGTGGATCCAGAAGACTCAGCTGTCTATTTTTGTGCCCCCCCGGGACAGTCCTATGAACAGTAC	36	TCRBV05-01*01	TCRBD01-01*01	TCRBJ02-07*01
P2Va-Sp-TE-ms1	8.60067e-05	1	CAPRADNQAPLF	CAGTTCTCCCTGATTCTGGATTCTGCTAACACAAACCAGACATCTGTGTACTTCTGTGCCCCAAGGGCTGACAACCAGGCTCCGCTT	36	TCRBV29-01*01	unknown	TCRBJ01-05*01
P2Va-Sp-TE-ms1	0.00163413	19	CAPRADNQAPLF	CATTTCTCCCTGATTCTGGATTCTGCTAAAACAAACCAGACATCTGTGTACTTCTGTGCCCCAAGGGCTGACAACCAGGCTCCGCTT	36	TCRBV29-01*01	unknown	TCRBJ01-05*01
P2Va-Sp-TE-ms4	0.000165344	2	CAPVYRANSDYTF	TTCATCCTAAGCACGGAGAAGCTGCTTCTCAGCCACTCTGGCTTCTACCTCTGTGCCCCAGTCTACAGGGCAAACTCCGACTACACC	39	TCRBV31-01*01	TCRBD01-01*01	TCRBJ01-02*01
P2Va-Sp-TE-ms4	0.00347222	42	CARCGTGGDEQYF	TTCTCTCTCATTCTGGAGTTGGCTTCCCTTTCTCAGACAGCTGTATATTTCTGTGCCAGGTGTGGGACTGGGGGGGATGAACAGTAC	39	TCRBV13-03*01	TCRBD02-01*01	TCRBJ02-07*01
P2Va-Sp-TR-ms4	0.0020141	2	CARCGTGGDEQYF	TTCTCTCTCATTCTGGAGTTGGCTTCCCTTTCTCAGACAGCTGTATATTTCTGTGCCAGGTGTGGGACTGGGGGGGATGAACAGTAC	39	TCRBV13-03*01	TCRBD02-01*01	TCRBJ02-07*01
P2Va-Sp-TE-ms2	0.000321543	4	CARDNSAETLYF	AATTTCTCTCTCATTCTGGAGTTGGCTTCCCTTTCTCAGACAGCTGTATATTTCTGTGCCAGGGACAATAGTGCAGAAACGCTGTAT	36	TCRBV13-03*01	TCRBD01-01*01	TCRBJ02-03*01
P2Va-Sp-TE-ms4	0.000248016	3	CARDRDSYNSPLYF	TCCCTGATTCTGGATTCTGCTAAAACAAACCAGACATCTGTGTACTTCTGTGCTAGAGACAGGGATTCCTATAATTCGCCCCTCTAC	42	TCRBV29-01*01	TCRBD01-01*01	TCRBJ01-06*01
P2Va-Sp-TE-ms4	8.2672e-05	1	CARDRGDERLFF	AATTTCTCTCTCATTCTGGAGTTGGCTTCCCTTTCTCAGACAGCTGTATATTTCTGTGCCAGGGACAGGGGGGACGAAAGATTATTT	36	TCRBV13-03*01	TCRBD01-01*01	TCRBJ01-04*01
P2Va-Sp-TE-ms2	8.03859e-05	1	CARDRGNERLFF	CATTTCTCCCTGATTCTGGATTCTGCTAAAACAAACCAGACATCTGTGTACTTCTGTGCCCGGGACAGGGGCAACGAAAGATTATTT	36	TCRBV29-01*01	TCRBD01-01*01	TCRBJ01-04*01
P2Va-Sp-TE-ms4	8.2672e-05	1	CARDRGQGTEVFF	TTCTCCCTCATTCTGGAGTTGGCTACCCCCTCTCAGACATCAGTGTACTTCTGTGCCAGGGACAGGGGGCAGGGCACAGAAGTCTTC	39	TCRBV13-02*01	TCRBD01-01*01	TCRBJ01-01*01
P2Va-Sp-TE-ms6	0.00012738	2	CARDRPNERLFF	AATTTCTCTCTCATTCTGGAGTTGGCTTCCCTTTCTCAGACAGCTGTATATTTCTGTGCCAGAGACAGGCCCAACGAAAGATTATTT	36	TCRBV13-03*01	TCRBD01-01*01	TCRBJ01-04*01
P2Va-Sp-TE-ms6	6.36902e-05	1	CARDRPNERLFF	AGAATTTCTCTCATTCTGGAGTTGGCTTCCCTTTCTCAGACAGCTGTATATTTCTGTGCCAGAGACAGGCCCAACGAAAGATTATTT	36	TCRBV13-03*01	TCRBD01-01*01	TCRBJ01-04*01
P2Va-Sp-TE-ms4	0.000165344	2	CARDSDEQYF	CAAGAGAATTTCTCTCTCATTCTGGAGTTGGCTTCCCTTTCTCAGACAGCTGTATATTTCTGTGCCAGGGACAGTGATGAACAGTAC	30	TCRBV13-03*01	TCRBD01-01*01	TCRBJ02-07*01
P2Va-Sp-TE-ms4	0.000165344	2	CARDSQISNERLFF	TCCCTGATTCTGGATTCTGCTAAAACAAACCAGACATCTGTGTACTTCTGTGCCCGGGACAGCCAAATTTCCAACGAAAGATTATTT	42	TCRBV29-01*01	TCRBD01-01*01	TCRBJ01-04*01
P2Va-Sp-TE-ms1	0.00025802	3	CARDWGETLYF	GAGAATTTCTCTCTCATTCTGGAGTTGGCTTCCCTTTCTCAGACAGCTGTATATTTCTGTGCCAGGGACTGGGGAGAAACGCTGTAT	33	TCRBV13-03*01	TCRBD02-01*01	TCRBJ02-03*01
P2Va-Sp-TE-ms1	8.60067e-05	1	CARDWVYEQYF	GTCCTATTCATCCTAAGCACGGAGAAGCTGCTTCTCAGCCACTCTGGCTTCTACCTCTGTGCCAGGGACTGGGTCTATGAACAGTAC	33	TCRBV31-01*01	TCRBD02-01*01	TCRBJ02-07*01
P2Va-Sp-TE-ms1	8.60067e-05	1	CARDWVYEQYF	GACCAATTCCTCCTCAGCACGGAGAAGCTGCTTCTCAGCCACTCTGGCTTCTACCTCTGTGCCAGGGACTGGGTCTATGAACAGTAC	33	TCRBV31-01*01	TCRBD02-01*01	TCRBJ02-07*01
P2Va-Sp-TE-ms1	0.0050744	59	CARDWVYEQYF	GACCAATTCATCCTAAGCACGGAGAAGCTGCTTCTCAGCCACTCTGGCTTCTACCTCTGTGCCAGGGACTGGGTCTATGAACAGTAC	33	TCRBV31-01*01	TCRBD02-01*01	TCRBJ02-07*01
P2Va-Sp-TE-ms1	8.60067e-05	1	CARDWVYEQYF	GACCACTTCCTCCTAAGCACGGAGAAGCTGCTTCTCAGCCACTCTGGCTTCTACCTCTGTGCCAGGGACTGGGTCTATGAACAGTAC	33	TCRBV31-01*01	TCRBD02-01*01	TCRBJ02-07*01
P2Va-Sp-TE-ms1	8.60067e-05	1	CARDWVYEQYF	GACCAATTCCTCCTACGCACGGAGAAGCTGCTTCTCAGCCACTCTGGCTTCTACCTCTGTGCCAGGGACTGGGTCTATGAACAGTAC	33	TCRBV31-01*01	TCRBD02-01*01	TCRBJ02-07*01
P2Va-Sp-TE-ms2	8.03859e-05	1	CARDWVYEQYF	GACCAATTCATCCTAAGCACGGAGAAGCTGCTTCTCAGCCACTCTGGCTTCTACCTCTGTGCCAGGGACTGGGTCTATGAACAGTAC	33	TCRBV31-01*01	TCRBD02-01*01	TCRBJ02-07*01
P2Va-Sp-TR-ms1	0.000399202	1	CARDWVYEQYF	GACCAATTCATCCTAAGCACGGAGAAGCTGCTTCTCAGCCACTCTGGCTTCTACCTCTGTGCCAGGGACTGGGTCTATGAACAGTAC	33	TCRBV31-01*01	TCRBD02-01*01	TCRBJ02-07*01
P2Va-Sp-TR-ms1	0.000399202	1	CARDWVYEQYF	GACCAATTCATCCTCAGCACGGAGAAGCTGCTTCTCAGCCACTCTGGCTTCTACCTCTGTGCCAGGGACTGGGTCTATGAACAGTAC	33	TCRBV31-01*01	TCRBD02-01*01	TCRBJ02-07*01
P2Va-Sp-TE-ms4	8.2672e-05	1	CARENAEVFF	CAAGAGAATTTCTCTCTCATTCTGGAGTTGGCTTCCCTTTCTCAGACAGCTGTATATTTCTGTGCCAGGGAAAACGCAGAAGTCTTC	30	TCRBV13-03*01	unknown	TCRBJ01-01*01
P2Va-Sp-TE-ms4	8.2672e-05	1	CARENTEVFF	CAAGAGAATTTCTCTCTCATTCTGGAGTTGGCTTCCCTTTCTCAGACAGCTGTATATTTCTGTGCCAGGGAAAACACAGAAGTCTTC	30	TCRBV13-03*01	unknown	TCRBJ01-01*01
P2Va-Sp-TE-ms4	0.000165344	2	CARFLLTYERLFF	TTCTCCCTCATTCTGGAGTTGGCTACCCCCTCTCAGACATCAGTGTACTTCTGTGCCAGATTCCTCTTGACGTACGAAAGATTATTT	39	TCRBV13-02*01	unknown	TCRBJ01-04*01
P2Va-Sp-TE-ms6	6.36902e-05	1	CARFRGEVFF	CGGGAGCATTTCTCCCTGATTCTGGATTCTGCTAAAACAAACCAGACATCTGTGTACTTCTGTGCTAGATTCAGGGGAGAAGTCTTC	30	TCRBV29-01*01	TCRBD01-01*01	TCRBJ01-01*01
P2Va-Sp-TE-ms2	8.03859e-05	1	CARGANERLFF	TCATCTTTTTCTCTCACTGTGACATCTGCCCAGAAGACCGAGATGGCCGTTTTTCTCTGTGCCAGGGGGGCCAACGAAAGATTATTT	33	TCRBV19-01*01	unknown	TCRBJ01-04*01
P2Va-Sp-TE-ms3	8.12084e-05	1	CARGDPFGWEQYF	CTCTCCCTCATTCTGGAGTTGGCTACCCCCTCTCAGACATCAGTGTACTTCTGTGCCAGAGGTGATCCCTTCGGGTGGGAACAGTAC	39	TCRBV13-02*01	unknown	TCRBJ02-07*01
P2Va-Sp-TR-ms1	0.000399202	1	CARGDRGGAETLYF	TCTCTCATTCTGGAGTTGGCTTCCCTTTCTCAGACAGCTGTATATTTCTGTGCCAGGGGGGACAGGGGAGGTGCAGAAACGCTGTAT	42	TCRBV13-03*01	TCRBD01-01*01	TCRBJ02-03*01
P2Va-Sp-TE-ms2	8.03859e-05	1	CARGDWGGYEQYF	TTCTCCCTGATTCTGGATTCTGCTAAAACAAACCAGACATCTGTGTACTTCTGTGCTAGAGGGGACTGGGGGGGCTATGAACAGTAC	39	TCRBV29-01*01	TCRBD02-01*01	TCRBJ02-07*01
P2Va-Sp-TR-ms6	0.00020429	1	CARGEAWGGAEQYF	TCCCTCATTCTGGAGTTGGCTCCCCCCGCTCAGACATCAGTGTACTTCTGTGCCCGCGGTGAGGCCTGGGGGGGCGCTGAACAGTAC	42	TCRBV13-02*01	TCRBD02-01*01	TCRBJ02-07*01
P2Va-Sp-TR-ms1	0.0011976	3	CARGEDEQYF	CAAGAGAATTTCTCTCTCATTCTGGAGTTGGCTTCCCTTTCTCAGACAGCTGTATATTTCTGTGCCAGGGGGGAAGATGAACAGTAC	30	TCRBV13-03*01	unknown	TCRBJ02-07*01
P2Va-Sp-TE-ms4	0.000165344	2	CARGGFSNERLFF	TTCTCCCTGATTCTGGATTCTGCTAAAACAAACCAGACATCTGTGTACTTCTGTGCTAGAGGAGGGTTTTCCAACGAAAGATTATTT	39	TCRBV29-01*01	TCRBD01-01*01	TCRBJ01-04*01
P2Va-Sp-TE-ms4	8.2672e-05	1	CARGGLGGRYTLYF	TCCCTCATTCTGGAGTTGGCTACCCCCTCGCAGACATCAGTGTACTTCTGTGCCCGCGGGGGACTGGGGGGGCGGTACACCTTGTAC	42	TCRBV13-02*01	TCRBD02-01*01	TCRBJ02-04*01
P2Va-Sp-TE-ms6	6.36902e-05	1	CARGGLGGRYTLYF	TCCCTCATTCTGGAGGTGGCGACCCCCTCTCAGACATCAGTGTACTTCTGTGCCCGCGGGGGACTGGGGGGGCGGTACACCTTGTAC	42	TCRBV13-02*01	TCRBD02-01*01	TCRBJ02-04*01
P2Va-Sp-TE-ms6	6.36902e-05	1	CARGGLGGRYTLYF	TCCCTCATTCTGGAGTGGGCTACCCCCTCTCAGCCATCAGTGTACTTCTGTGCCCGCGGGGGACTGGGGGGGCGGTACACCTTGTAC	42	TCRBV13-02*01	TCRBD02-01*01	TCRBJ02-04*01
P2Va-Sp-TE-ms6	6.36902e-05	1	CARGGLGGRYTLYF	TCCCTCATGCTGGAGTGGGCTACCCCCTCTCAGACATCAGTGTACTTCTGTGCCCGCGGGGGACTGGGGGGGCGGTACACCTTGTAC	42	TCRBV13-02*01	TCRBD02-01*01	TCRBJ02-04*01
P2Va-Sp-TE-ms6	6.36902e-05	1	CARGGLGGRYTLYF	TCCCTCATTCTGGAGTTGGCTACCCCCGCTCAGACATCAGTGTACTGCTGTGCCCGCGGGGGACTGGGGGGGCGGTACACCTTGTAC	42	TCRBV13-02*01	TCRBD02-01*01	TCRBJ02-04*01
P2Va-Sp-TE-ms6	6.36902e-05	1	CARGGLGGRYTLYF	TCCCTCCTTCTGGAGTTGGCTACCCCCTCTCAGACATCCGTGTACTTCTGTGCCCGCGGGGGACTGGGGGGGCGGTACACCTTGTAC	42	TCRBV13-02*01	TCRBD02-01*01	TCRBJ02-04*01
P2Va-Sp-TE-ms6	6.36902e-05	1	CARGGLGGRYTLYF	TCCCTCATTCTGGAGTTGGCTACCCCCTCGCAGACAGCAGTGTACTTCTGTGCCCGCGGGGGACTGGGGGGGCGGTACACCTTGTAC	42	TCRBV13-02*01	TCRBD02-01*01	TCRBJ02-04*01
P2Va-Sp-TE-ms6	6.36902e-05	1	CARGGLGGRYTLYF	TCCCTCATTCTGGAGGTGGCTACCCCCTCTCAGACATCAGTGTACTTCTGTGCCCGCGGGGGACTGGGGGGGCGGTACACCTTGTAC	42	TCRBV13-02*01	TCRBD02-01*01	TCRBJ02-04*01
P2Va-Sp-TE-ms6	6.36902e-05	1	CARGGLGGRYTLYF	TCCCTCATTCTGGAGGTGGCTACCCCCTCGCAGACATCAGTGTACTTCTGTGCCCGCGGGGGACTGGGGGGGCGGTACACCTTGTAC	42	TCRBV13-02*01	TCRBD02-01*01	TCRBJ02-04*01
P2Va-Sp-TR-ms6	0.00020429	1	CARGGLGGRYTLYF	TCCCTCATGCTGGAGTGGGCTCCCCCCTCTCAGACATCAGTGTACTTCTGTGCCCGCGGGGGACTGGGGGGGCGGTACACCTTGTAC	42	TCRBV13-02*01	TCRBD02-01*01	TCRBJ02-04*01
P2Va-Sp-TE-ms4	8.2672e-05	1	CARGGRGGRYTLYF	TCCCTCATTCTGGAGTTGGCTACCCCCTCTCAGACATCAGTGTACTTCTGTGCCCGCGGGGGACGGGGGGGGCGGTACACCTTGTAC	42	TCRBV13-02*01	TCRBD02-01*01	TCRBJ02-04*01
P2Va-Sp-TE-ms6	0.00012738	2	CARGGRGGRYTLYF	TCCCTCATTCTGGAGTTGGCTACCCCCTCTCAGACATCAGTGTACTTCTGTGCCCGCGGGGGACGGGGGGGGCGGTACACCTTGTAC	42	TCRBV13-02*01	TCRBD02-01*01	TCRBJ02-04*01
P2Va-Sp-TE-ms6	6.36902e-05	1	CARGGRGGRYTLYF	TCCCTCATTCTGGAGGTGGCTACCCCCTCGCAGACATCAGTGTACTTCTGTGCCCGCGGGGGACGGGGGGGGCGGTACACCTTGTAC	42	TCRBV13-02*01	TCRBD02-01*01	TCRBJ02-04*01
P2Va-Sp-TE-ms4	8.2672e-05	1	CARGGTTNERLFF	TTCATCCTAAGCACGGAGAAGCTGCTTCTCAGCCACTCTGGCTTCTACCTCTGTGCCCGAGGGGGGACAACCAACGAAAGATTATTT	39	TCRBV31-01*01	unknown	TCRBJ01-04*01
P2Va-Sp-TE-ms1	8.60067e-05	1	CARGHCGDWGEVEQYF	AAGATTCAACCTACAGAACCCAAGGACTCAGCTGTGTATCTGTGTGCCCGGGGACATTGTGGGGACTGGGGGGAAGTTGAACAGTAC	48	TCRBV15-01*01	TCRBD02-01*01	TCRBJ02-07*01
P2Va-Sp-TE-ms1	8.60067e-05	1	CARGHCGDWGEVEQYF	CAGATTCAACCTACTGACCCCAAGGACTCAGCTGTGTATCTGTGTGCCCGGGGACATTGTGGGGACTGGGGGGAAGTTGAACAGTAC	48	TCRBV15-01*01	TCRBD02-01*01	TCRBJ02-07*01
P2Va-Sp-TR-ms2	0.000551572	1	CARGHNSYNSPLYF	TCCCTCATTCTGGAGTTGGCTACCCCCTCTCAGACATCAGTGTACTTCTGTGCCCGGGGACATAATTCCTATAATTCGCCCCTCTAC	42	TCRBV13-02*01	TCRBD01-01*01	TCRBJ01-06*01
P2Va-Sp-TE-ms3	8.12084e-05	1	CARGLNSQNTLYF	TTCTTCCTCCTGCTGGAATTGGCTTCTCCCTCTCAGACATCTTTGTACTTCTGTGCCAGAGGCCTCAATAGTCAAAACACCTTGTAC	39	TCRBV13-01*02	unknown	TCRBJ02-04*01
P2Va-Sp-TE-ms2	8.03859e-05	1	CARGNERLFF	CGGGAGCATTTCTCCCTGATTCTGGATTCTGCTAAAACAAACCAGACATCTGTGTACTTCTGTGCTAGGGGGAACGAAAGATTATTT	30	TCRBV29-01*01	unknown	TCRBJ01-04*01
P2Va-Sp-TR-ms1	0.000399202	1	CARGNNSPLYF	GAGCATTTCTCCCTGATTCTGGATTCTGCTAAAACAAACCAGACATCTGTGTACTTCTGTGCCAGGGGGAATAATTCGCCCCTCTAC	33	TCRBV29-01*01	TCRBD01-01*01	TCRBJ01-06*01
P2Va-Sp-TE-ms3	0.000243625	3	CARGPGGGGGEQYF	TCCCTCATTCTGGAGTTGGCTACCCCCTCTCAGACATCAGTGTACTTCTGTGCCCGCGGGCCGGGGGGGGGCGGAGGTGAACAGTAC	42	TCRBV13-02*01	TCRBD02-01*01	TCRBJ02-07*01
P2Va-Sp-TE-ms3	8.12084e-05	1	CARGPGGGGGEQYF	TCCCTCATTCTGGAGGTGGCTACCCCCTCTCAGACATCAGTGTACTTCTGTGCCCGCGGTCCGGGGGGGGGCGGAGGTGAACAGTAC	42	TCRBV13-02*01	TCRBD02-01*01	TCRBJ02-07*01
P2Va-Sp-TE-ms3	8.12084e-05	1	CARGPGGGGGEQYF	TCCCTCATTCTGGAGTTGGCTACCCCCTCTCAGACAGCAGTGTACTTCTGTGCCCGCGGTCCGGGGGGGGGCGGAGGTGAACAGTAC	42	TCRBV13-02*01	TCRBD02-01*01	TCRBJ02-07*01
P2Va-Sp-TE-ms6	6.36902e-05	1	CARGQGTETLYF	CATTTCTCCCTGATTCTGGATTCTGCTAAAACAAACCAGACATCTGTGTACTTCTGTGCTAGAGGACAGGGCACAGAAACGCTGTAT	36	TCRBV29-01*01	TCRBD01-01*01	TCRBJ02-03*01
P2Va-Sp-TE-ms2	0.000241158	3	CARGQYEQYF	AAAGCTCATTTGAATCTTCGAATCAAGTCTGTAGAGCCGGAGGACTCTGCTGTGTATCTCTGTGCCAGGGGACAGTATGAACAGTAC	30	TCRBV04-01*01	TCRBD01-01*01	TCRBJ02-07*01
P2Va-Sp-TE-ms2	8.03859e-05	1	CARGSGPWYTEVFF	TCCCTGATTCTGGATTCTGCTAAAACAAACCAGACATCTGTGTACTTCTGTGCTAGGGGGTCCGGGCCGTGGTACACAGAAGTCTTC	42	TCRBV29-01*01	unknown	TCRBJ01-01*01
P2Va-Sp-TE-ms1	0.000172013	2	CARGSNERLFF	TCATCTTTTTCTCTCACTGTGACATCTGCCCAGAAGAACGAGATGGCCGTTTTTCTCTGTGCCAGAGGTTCCAACGAAAGATTATTT	33	TCRBV19-01*01	TCRBD01-01*01	TCRBJ01-04*01
P2Va-Sp-TE-ms2	8.03859e-05	1	CARGSNERLFF	TCATCTTTTTCTCTCAGTGTGACATCTGCCCAGAAGATCGAGATGGCCGTTTTTCTCTGTGCCAGGGGGTCCAACGAAAGATTATTT	33	TCRBV19-01*01	unknown	TCRBJ01-04*01
P2Va-Sp-TE-ms2	8.03859e-05	1	CARGSNERLFF	GCAGCTTTTTCTCTCACTGTGACATCTGCCCAGAAGAACGAGATGGCCGTTTTTCTCTGTGCCAGGGGGTCCAACGAAAGATTATTT	33	TCRBV19-01*01	unknown	TCRBJ01-04*01
P2Va-Sp-TE-ms2	8.03859e-05	1	CARGSNERLFF	GTCATCTTTTTCTCTCACTGTGACATCTGCCAGAAGAACGAGATGGCCGTTTTTCTCTGTGCCAGGGGGTCCAACGAAAGATTATTT	33	TCRBV19-01*01	unknown	TCRBJ01-04*01
P2Va-Sp-TE-ms2	8.03859e-05	1	CARGSNERLFF	TCATCTTTTTCTCTCACTGTGACATCTGCCCAGAAGCACGAGATGGCCGGTTTTCTCTGTGCCAGGGGGTCCAACGAAAGATTATTT	33	TCRBV19-01*01	unknown	TCRBJ01-04*01
P2Va-Sp-TE-ms2	8.03859e-05	1	CARGSNERLFF	AGTCATCTTTTTCTCACTGTGACATCTGCCCAGAAGAACGAGATGGCCGTTTTTCTCTGTGCCAGGGGGTCCAACGAAAGATTATTT	33	TCRBV19-01*01	unknown	TCRBJ01-04*01
P2Va-Sp-TE-ms2	0.00763666	95	CARGSNERLFF	TCATCTTTTTCTCTCACTGTGACATCTGCCCAGAAGAACGAGATGGCCGTTTTTCTCTGTGCCAGGGGGTCCAACGAAAGATTATTT	33	TCRBV19-01*01	unknown	TCRBJ01-04*01
P2Va-Sp-TE-ms3	0.000243625	3	CARGSNERLFF	TCATCTTTTTCTCTCACTGTGACATCTGCCCAGAAGAACGAGATGGCCGTTTTTCTCTGTGCCAGGGGGTCCAACGAAAGATTATTT	33	TCRBV19-01*01	unknown	TCRBJ01-04*01
P2Va-Sp-TR-ms2	0.00717044	13	CARGSNERLFF	TCATCTTTTTCTCTCACTGTGACATCTGCCCAGAAGAACGAGATGGCCGTTTTTCTCTGTGCCAGGGGGTCCAACGAAAGATTATTT	33	TCRBV19-01*01	unknown	TCRBJ01-04*01
P2Va-Sp-TR-ms3	0.000988631	2	CARGSNERLFF	TCATCTTTTTCTCTCACTGTGACATCTGCCCAGAAGAACGAGATGGCCGTTTTTCTCTGTGCCAGGGGGTCCAACGAAAGATTATTT	33	TCRBV19-01*01	unknown	TCRBJ01-04*01
P2Va-Sp-TR-ms4	0.0020141	2	CARGTGGCAEQFF	TTGAATCTTCGAATCAAGTCTGTAGAGCCGGAGGACTCTGCTGTGTATCTCTGTGCCAGGGGGACAGGAGGATGTGCTGAGCAGTTC	39	TCRBV04-01*01	TCRBD01-01*01	TCRBJ02-01*01
P2Va-Sp-TE-ms1	8.60067e-05	1	CARGYNSPLYF	GAGCATTTCTCCCTGATTCTGGATTCTGCTAAAACAAACCAGACATCTGTGTACTTCTGTGCTAGGGGATATAATTCGCCCCTCTAC	33	TCRBV29-01*01	unknown	TCRBJ01-06*01
P2Va-Sp-TE-ms4	8.2672e-05	1	CARLGASAETLYF	TTCTCTCTCATTCTGGAGTTGGCTTCCCTTTCTCAGACAGCTGTATATTTCTGTGCCAGACTGGGGGCTAGTGCAGAAACGCTGTAT	39	TCRBV13-03*01	TCRBD02-01*01	TCRBJ02-03*01
P2Va-Sp-TE-ms6	6.36902e-05	1	CARLGEDTQYF	GAGCATTTCTCCCTGATTCTGGATTCTGCTAAAACAAACCAGACATCTGTGTACTTCTGTGCTAGACTGGGAGAAGACACCCAGTAC	33	TCRBV29-01*01	TCRBD02-01*01	TCRBJ02-05*01
P2Va-Sp-TE-ms1	0.000172013	2	CARLGGNQDTQYF	TTTTCTCTCACTGTGACATCTGCCCAGAAGAACGAGATGGCCGTTTTTCTCTGTGCCAGACTGGGGGGTAACCAAGACACCCAGTAC	39	TCRBV19-01*01	TCRBD02-01*01	TCRBJ02-05*01
P2Va-Sp-TE-ms3	8.12084e-05	1	CARLWDSERLFF	AACTCCACTCTCAAGATCCAGTCTGCAAAGCAGGGCGACACAGCCACCTATCTCTGTGCCAGGCTTTGGGACAGCGAAAGATTATTT	36	TCRBV14-01*01	TCRBD01-01*01	TCRBJ01-04*01
P2Va-Sp-TE-ms2	8.03859e-05	1	CARMGGNTEVFF	AATTTCTCTCTCATTCTGGAGTTGGCTTCCCTTTCTCAGACAGCTGTATATTTCTGTGCCAGGATGGGGGGAAACACAGAAGTCTTC	36	TCRBV13-03*01	TCRBD02-01*01	TCRBJ01-01*01
P2Va-Sp-TE-ms4	0.000165344	2	CARNYAEQFF	TCATCCTTCTCCACTCTGAAGATTCAACCTACAGAACCCAAGGACTCAGCTGTGTATCTGTGTGCGCGGAACTATGCTGAGCAGTTC	30	TCRBV15-01*01	unknown	TCRBJ02-01*01
P2Va-Sp-TE-ms2	0.000241158	3	CARNYEQYF	TCAAACTCACCTTGCAGCCTAGAAATTCAGTCCTCTGAGGCAGGAGACTCAGCACTGTACCTCTGTGCCAGGAACTATGAACAGTAC	27	TCRBV26-01*01	unknown	TCRBJ02-07*01
P2Va-Sp-TE-ms1	0.000172013	2	CARPGQNERLFF	AACTCCACTCTCAAGATCCAGTCTGCAAAGCAGGGCGACACAGCCACCTATCTCTGTGCCAGGCCGGGACAAAACGAAAGATTATTT	36	TCRBV14-01*01	TCRBD01-01*01	TCRBJ01-04*01
P2Va-Sp-TE-ms4	0.000165344	2	CARQAPLF	CCCAATCAGTCGCACTCAACTCTGAAGATCCAGAGCACGCAACCCCAGGACTCAGCGGTGTATCTTTGTGCAAGGCAGGCTCCGCTT	24	TCRBV16-01*01	unknown	TCRBJ01-05*01
P2Va-Sp-TE-ms3	0.000162417	2	CARQAVSNERLFF	TTCTCTCTCATTCTGGAGTTGGCTTCCCTTTCTCAGACAGCTGTATATTTCTGTGCCAGACAGGCCGTTTCCAACGAAAGATTATTT	39	TCRBV13-03*01	TCRBD01-01*01	TCRBJ01-04*01
P2Va-Sp-TE-ms1	8.60067e-05	1	CARQGARGAETLYF	TCTCTCATTCTGGAGTTGGCTTCCCTTTCTCAGACAGCTGTATATTTCTGTGCCAGACAGGGGGCGCGGGGTGCAGAAACGCTGTAT	42	TCRBV13-03*01	TCRBD01-01*01	TCRBJ02-03*01
P2Va-Sp-TR-ms1	0.000399202	1	CARQGSNERLFF	CCTTGCAGCCTAGAAATTCAGTCCTCTGAGGCAGGAGACTCAGCACTGTACCTCTGTGCCAGACAGGGGTCCAACGAAAGATTATTT	36	TCRBV26-01*01	TCRBD01-01*01	TCRBJ01-04*01
P2Va-Sp-TE-ms4	0.000165344	2	CARQGTSAETLYF	TTAGACCTTCAGATCACAGCTCTAAAGCCTGATGACTCGGCCACATACTTCTGTGCCAGACAGGGGACTAGTGCAGAAACGCTGTAT	39	TCRBV02-01*01	TCRBD01-01*01	TCRBJ02-03*01
P2Va-Sp-TE-ms2	8.03859e-05	1	CARQGVSNERLFF	TTCTCTCTCATTCTGGAGTTGGCTTCCCTTTCTCAGACAGCTGTATATTTCTGTGCCAGACAGGGGGTTTCCAACGAAAGATTATTT	39	TCRBV13-03*01	TCRBD01-01*01	TCRBJ01-04*01
P2Va-Sp-TE-ms3	0.00129933	16	CARRDRGNTGQLYF	TTCCTCCTGCTGGAATTGGCTTCTCCCTCTCAGACATCTTTGTACTTCTGTGCCAGAAGGGACAGGGGAAACACCGGGCAGCTCTAC	42	TCRBV13-01*02	TCRBD01-01*01	TCRBJ02-02*01
P2Va-Sp-TE-ms3	0.000243625	3	CARRDWGGYEQFF	TTCTCCCTCATTCTGGAGTTGGCTACCCCCTCTCAGACATCAGTGTACTTCTGTGCCAGGAGGGACTGGGGGGGTTATGAGCAGTTC	39	TCRBV13-02*01	TCRBD02-01*01	TCRBJ02-01*01
P2Va-Sp-TE-ms4	8.2672e-05	1	CARREDTQYF	GACTATCACTCTGAAATGAACATGAGTGCCTTGGAACTGGAGGACTCTGCTATGTACTTCTGTGCCAGAAGAGAGGACACCCAGTAC	30	TCRBV12-01*01	unknown	TCRBJ02-05*01
P2Va-Sp-TE-ms1	8.60067e-05	1	CARSLSTGPNERLFF	CTGATTCTGGATTCTGCTCAAACAAACCAGACATCTGTGTACTTCTGTGCTCGCAGTCTCTCGACAGGCCCCAACGAAAGATTATTT	45	TCRBV29-01*01	TCRBD01-01*01	TCRBJ01-04*01
P2Va-Sp-TE-ms6	6.36902e-05	1	CARSRDWGGYEQYF	CTTTTACATATATCTGCCGTGGATCCAGAAGACTCAGCTGTCTATTTTTGTGCCCGCAGCCGGGACTGGGGGGGGTATGAACAGTAC	42	TCRBV05-01*01	TCRBD02-01*01	TCRBJ02-07*01
P2Va-Sp-TE-ms6	6.36902e-05	1	CARSSRWGGDEQYF	CTTTTACATATATCTGCCGTGGATCCAGAAGACTCAGCTGTCTATTTTTGTGCCCGCAGCTCTCGCTGGGGGGGGGATGAACAGTAC	42	TCRBV05-01*01	TCRBD02-01*01	TCRBJ02-07*01
P2Va-Sp-TE-ms4	8.2672e-05	1	CARSSYEQYF	AAGTCATCTTTTTCTCTCACTGTGACATCTGCCCAGAAGAACGAGATGGCCGTTTTTCTCTGTGCCAGGAGCTCCTATGAACAGTAC	30	TCRBV19-01*01	unknown	TCRBJ02-07*01
P2Va-Sp-TE-ms4	8.2672e-05	1	CARSYVEQYF	GACGACCAATTCATCCTAAGCACGGAGAAGCTGCTTCTCAGCCACTCTGGCTTCTACCTCTGTGCCCGGAGTTACGTTGAACAGTAC	30	TCRBV31-01*01	unknown	TCRBJ02-07*01
P2Va-Sp-TE-ms1	0.0012901	15	CARTDSAETLYF	AATTTCTCTCTCATTCTGGAGTTGGCTTCCCTTTCTCAGACAGCTGTATATTTCTGTGCCAGGACAGATAGTGCAGAAACGCTGTAT	36	TCRBV13-03*01	TCRBD01-01*01	TCRBJ02-03*01
P2Va-Sp-TE-ms1	8.60067e-05	1	CARTGDTEVFF	GAGAATTTCTCTCTCATTCTGGAGTTGGCTTCCCTTTCTCAGACAGCTGTATATTTCTGTGCCAGGACAGGGGACACAGAAGTCTTC	33	TCRBV13-03*01	TCRBD01-01*01	TCRBJ01-01*01
P2Va-Sp-TE-ms3	8.12084e-05	1	CARTGGAGTEVFF	TCCACTCTGAAGATTCAACCTACAGAACCCAAGGACTCAGCTGTGTATCTGTGTGCCAGGACAGGGGGCGCGGGCACAGAAGTCTTC	39	TCRBV15-01*01	TCRBD01-01*01	TCRBJ01-01*01
P2Va-Sp-TR-ms2	0.00110314	2	CARTGGAREQYF	CATTTGAATCTTCGAATCAAGTCTGTAGAGCCGGAGGACTCTGCTGTGTATCTCTGTGCCAGGACTGGGGGGGCGCGTGAACAGTAC	36	TCRBV04-01*01	TCRBD02-01*01	TCRBJ02-07*01
P2Va-Sp-TR-ms2	0.000551572	1	CARTGGAREQYF	CATTTGAATCTTCGAATCAAGTCTGTAGAGCCGGAGGACTCTGCTGCGTATCTCTGTGCCAGGACTGGGGGGGCGCGTGAACAGTAC	36	TCRBV04-01*01	TCRBD02-01*01	TCRBJ02-07*01
P2Va-Sp-TR-ms1	0.000399202	1	CARTGGTEVFF	GAGAATTTCTCTCTCATTCTGGAGTTGGCTTCCCTTTCTCAGACAGCTGTATATTTCTGTGCCAGGACAGGGGGCACAGAAGTCTTC	33	TCRBV13-03*01	TCRBD01-01*01	TCRBJ01-01*01
P2Va-Sp-TE-ms6	0.000573212	9	CARTGNNNQAPLF	TTTTCTCTCACTGTGACATCTGCCCAGAAGAACGAGATGGCCGTTTTTCTCTGTGCCAGGACAGGGAATAACAACCAGGCTCCGCTT	39	TCRBV19-01*01	TCRBD01-01*01	TCRBJ01-05*01
P2Va-Sp-TE-ms2	8.03859e-05	1	CARTISNERLFF	CCTTGCAGCCTAGAAATTCAGTCCTCTGAGGCAGGAGACTCAGCACTGTACCTCTGTGCCAGGACAATTTCCAACGAAAGATTATTT	36	TCRBV26-01*01	TCRBD01-01*01	TCRBJ01-04*01
P2Va-Sp-TE-ms1	8.60067e-05	1	CARVLGSQNTLYF	TTCTCTCTCATTCTGGAGTTGGCTTCCCTTTCTCAGACAGCTGTATATTTCTGTGCCAGAGTCCTGGGTAGTCAAAACACCTTGTAC	39	TCRBV13-03*01	TCRBD02-01*01	TCRBJ02-04*01
P2Va-Sp-TE-ms1	0.00025802	3	CARVQDSSYEQYF	TGCAGCTTGGAAATCAGTTCCTCTGAGGCTGGAGACTCAGTGTTATACCTCTGTGCCAGAGTCCAGGACAGTTCCTATGAACAGTAC	39	TCRBV22-01*01	TCRBD01-01*01	TCRBJ02-07*01
P2Va-Sp-TE-ms2	8.03859e-05	1	CARWTANTEVFF	CCTTGCAGCCTAGAAATTCAGTCCTCTGAGGCAGGAGACTCAGCACTGTACCTCTGTGCCAGATGGACAGCAAACACAGAAGTCTTC	36	TCRBV26-01*01	TCRBD01-01*01	TCRBJ01-01*01
P2Va-Sp-TR-ms2	0.00165472	3	CARWTANTEVFF	CCTTGCAGCCTAGAAATTCAGTCCTCTGAGGCAGGAGACTCAGCACTGTACCTCTGTGCCAGATGGACAGCAAACACAGAAGTCTTC	36	TCRBV26-01*01	TCRBD01-01*01	TCRBJ01-01*01
P2Va-Sp-TE-ms2	8.03859e-05	1	CARYSYNSPLYF	CATTTCTCCCTGATTCTGGATTCTGCTAAAACAAACCAGACATCTGTGTACTTCTGTGCTAGGTATTCCTATAATTCGCCCCTCTAC	36	TCRBV29-01*01	unknown	TCRBJ01-06*01
P2Va-Is-TE-tet	0.00509165	10	CASADWGGNTLYF	TTCTCCCTCATTCTGGAGTTGGCTACCCCCTCTCAGACATCAGTGTACTTCTGTGCCAGCGCAGACTGGGGGGGAAACACCTTGTAC	39	TCRBV13-02*01	TCRBD02-01*01	TCRBJ02-04*01
P2Va-Is-TE-tet	0.000509165	1	CASADWGGNTLYF	TTCTCCCTCATTCTGGAGGTGGCTACCCCCTCTCAGACATCAGTGTACTTCTGTGCCAGCGCAGACTGGGGGGGAAACACCTTGTAC	39	TCRBV13-02*01	TCRBD02-01*01	TCRBJ02-04*01
P2Va-Is-TR-tet	0.16568	28	CASADWGGNTLYF	TTCTCCCTCATTCTGGAGTTGGCTACCCCCTCTCAGACATCAGTGTACTTCTGTGCCAGCGCAGACTGGGGGGGAAACACCTTGTAC	39	TCRBV13-02*01	TCRBD02-01*01	TCRBJ02-04*01
P2Va-Is-TR-tet	0.00591716	1	CASADWGGNTLYF	TGCTCCCTCCTTCTGGAGTTGGCTACCCCCTCTCAGACATCAGTGTACTTCTGTGCCAGCGCAGACTGGGGGGGAAACACCTTGTAC	39	TCRBV13-02*01	TCRBD02-01*01	TCRBJ02-04*01
P2Va-Is-TR-tet	0.00591716	1	CASADWGGNTLYF	TTCTCCCTCCTTCTGGAGGTGGCTACCCCCTCTCAGACATCAGTGTACTTCTGTGCCAGCGCAGACTGGGGGGGAAACACCTTGTAC	39	TCRBV13-02*01	TCRBD02-01*01	TCRBJ02-04*01
P2Va-Is-TR-tet	0.00591716	1	CASADWGGNTLYF	TGCTCCCTCATTCTGGAGTTGGCTACCCCCTCTCAGACCTCAGTGTACTTCTGTGCCAGCGCAGACTGGGGGGGAAACACCTTGTAC	39	TCRBV13-02*01	TCRBD02-01*01	TCRBJ02-04*01
P2Va-Is-TR-tet	0.00591716	1	CASADWGGNTLYF	TTCTCCCTCATTCTGGAGAGGGCTACCCCCTCTCAGACATCAGTGTACTTCTGTGCCAGCGCAGACTGGGGGGGAAACACCTTGTAC	39	TCRBV13-02*01	TCRBD02-01*01	TCRBJ02-04*01
P2Va-Is-TR-tet	0.00591716	1	CASADWGGNTLYF	TTCTCCCTCATGCTGGAGTGGGCTACCCCCTCTCAGACATCAGTGTACTTCTGTGCCAGCGCAGACTGGGGGGGAAACACCTTGTAC	39	TCRBV13-02*01	TCRBD02-01*01	TCRBJ02-04*01
P2Va-Is-TR-tet	0.00591716	1	CASADWGGNTLYF	TTCTCCCTCCTGCTGGAGTTGGCTACCCCCTCTCAGACATCAGTGTACTTCTGTGCCAGCGCAGACTGGGGGGGAAACACCTTGTAC	39	TCRBV13-02*01	TCRBD02-01*01	TCRBJ02-04*01
P2Va-Sp-TE-ms1	0.00025802	3	CASADWGGNTLYF	TTCTCCCTCATTCTGGAGTTGGCTACCCCCTCTCAGACATCAGTGTACTTCTGTGCCAGCGCAGACTGGGGGGGAAACACCTTGTAC	39	TCRBV13-02*01	TCRBD02-01*01	TCRBJ02-04*01
P2Va-Sp-TE-ms2	8.03859e-05	1	CASADWGGNTLYF	TTCTCCCTCATTCTGGAGTTGGCTACCCCCTCTCAGACATCAGTGTACTTCTGTGCCAGCGCAGACTGGGGGGGAAACACCTTGTAC	39	TCRBV13-02*01	TCRBD02-01*01	TCRBJ02-04*01
P2Va-Sp-TR-ms1	0.00319361	8	CASADWGGNTLYF	TTCTCCCTCATTCTGGAGTTGGCTACCCCCTCTCAGACATCAGTGTACTTCTGTGCCAGCGCAGACTGGGGGGGAAACACCTTGTAC	39	TCRBV13-02*01	TCRBD02-01*01	TCRBJ02-04*01
P2Va-Sp-TR-ms2	0.000551572	1	CASADWGGNTLYF	TTCTCCCTCATTCTGGAGTTGGCTACCCCCTCTCAGACATCAGTGTACTTCTGTGCCAGCGCAGACTGGGGGGGAAACACCTTGTAC	39	TCRBV13-02*01	TCRBD02-01*01	TCRBJ02-04*01
P2Va-Sp-TE-ms2	8.03859e-05	1	CASADWGLDTQYF	TTCTCCCTCATTCTGGAGTTGGCTACCCCCTCTCAGACATCAGTGTACTTCTGTGCCAGCGCCGACTGGGGGTTGGACACCCAGTAC	39	TCRBV13-02*01	TCRBD02-01*01	TCRBJ02-05*01
P2Va-Sp-TE-ms3	0.000162417	2	CASADYEQYF	CAAGAGAACTTCTCCCTCATTCTGGAGTTGGCTACCCCCTCTCAGACATCAGTGTACTTCTGTGCCAGCGCCGACTATGAACAGTAC	30	TCRBV13-02*01	unknown	TCRBJ02-07*01
P2Va-Sp-TE-ms4	8.2672e-05	1	CASAGLGGGAETLYF	CTCCTGCTGGAATTGGCTTCTCCCTCTCAGACATCTTTGTACTTCTGTGCCAGCGCCGGACTGGGGGGGGGAGCAGAAACGCTGTAT	45	TCRBV13-01*02	TCRBD02-01*01	TCRBJ02-03*01
P2Va-Sp-TR-ms3	0.000494315	1	CASAGLGSAETLYF	AGCCTAGAAATTCAGTCCTCTGAGGCAGGAGACTCAGCACTGTACCTCTGTGCCAGCGCGGGACTGGGTAGTGCAGAAACGCTGTAT	42	TCRBV26-01*01	TCRBD02-01*01	TCRBJ02-03*01
P2Va-Sp-TR-ms2	0.00110314	2	CASAGPNERLFF	CCTTGCAGCCTAGAAATTCAGTCCTCTGAGGCAGGAGACTCAGCACTGTACCTCTGTGCCAGCGCGGGCCCCAACGAAAGATTATTT	36	TCRBV26-01*01	unknown	TCRBJ01-04*01
P2Va-Sp-TE-ms4	8.2672e-05	1	CASAGQGADERLFF	TCCCTGATTCTGGATTCTGCTAAAACAAACCAGACATCTGTGTACTTCTGTGCTAGCGCGGGACAGGGGGCAGACGAAAGATTATTT	42	TCRBV29-01*01	TCRBD01-01*01	TCRBJ01-04*01
P2Va-Sp-TE-ms3	8.12084e-05	1	CASAHNYAEQFF	AACTTCTCCCTCATTCTGGAGTTGGCTACCCCCTCTCAGACATCAGTGTACTTCTGTGCCAGCGCACATAACTATGCTGAGCAGTTC	36	TCRBV13-02*01	TCRBD01-01*01	TCRBJ02-01*01
P2Va-Sp-TE-ms4	8.2672e-05	1	CASAHWGGWDTQYF	TCCCTCATTCTGGAGTTGGCTACCCCCTCTCAGACATCAGTGTACTTCTGTGCCAGCGCCCACTGGGGGGGCTGGGACACCCAGTAC	42	TCRBV13-02*01	TCRBD02-01*01	TCRBJ02-05*01
P2Va-Sp-TE-ms4	0.00107474	13	CASALDWGANTLYF	TCCCTCATTCTGGAGTTGGCTACCCCCTCTCAGACATCAGTGTACTTCTGTGCCAGCGCCCTCGACTGGGGGGCAAACACCTTGTAC	42	TCRBV13-02*01	TCRBD02-01*01	TCRBJ02-04*01
P2Va-Sp-TE-ms4	0.000165344	2	CASALDWGKNTLYF	TCCCTCATTCTGGAGTTGGCTACCCCCTCTCAGACATCAGTGTACTTCTGTGCCAGCGCCCTGGACTGGGGAAAAAACACCTTGTAC	42	TCRBV13-02*01	TCRBD02-01*01	TCRBJ02-04*01
P2Va-Sp-TE-ms4	0.00041336	5	CASALEGYDTQYF	TTCTCCCTCATTCTGGAGTTGGCTACCCCCTCTCAGACATCAGTGTACTTCTGTGCCAGCGCACTTGAGGGGTATGACACCCAGTAC	39	TCRBV13-02*01	TCRBD01-01*01	TCRBJ02-05*01
P2Va-Sp-TE-ms2	8.03859e-05	1	CASALQGSGETLYF	TCCCTCATTCTGGAGTTGGCTACCCCCTCTCAGACATCAGTGTACTTCTGTGCCAGCGCCCTACAGGGGTCGGGGGAAACGCTGTAT	42	TCRBV13-02*01	TCRBD01-01*01	TCRBJ02-03*01
P2Va-Sp-TE-ms4	8.2672e-05	1	CASALRGGQNTLYF	TCCCTCATTCTGGAGTTGGCTACCCCCTCTCAGACATCAGTGTACTTCTGTGCCAGCGCCCTGAGGGGGGGTCAAAACACCTTGTAC	42	TCRBV13-02*01	unknown	TCRBJ02-04*01
P2Va-Sp-TE-ms6	6.36902e-05	1	CASALTGYYAEQFF	TCCCTCATTCTGGAGTTGGCTACCCCCTCTCAGACATCAGTGTACTTCTGTGCCAGCGCCCTCACAGGGTACTATGCTGAGCAGTTC	42	TCRBV13-02*01	TCRBD01-01*01	TCRBJ02-01*01
P2Va-Sp-TE-ms4	0.00272817	33	CASAPGQNSDYTF	TTCTCTCTCATTCTGGAGTTGGCTTCCCTTTCTCAGACAGCTGTATATTTCTGTGCCAGCGCACCGGGACAGAACTCCGACTACACC	39	TCRBV13-03*01	TCRBD01-01*01	TCRBJ01-02*01
P2Va-Sp-TE-ms2	0.000401929	5	CASAPGSSDYTF	AACTTCTCCCTCATTCTGGAGTTGGCTACCCCCTCTCAGACATCAGTGTACTTCTGTGCCAGCGCCCCAGGGAGCTCCGACTACACC	36	TCRBV13-02*01	TCRBD01-01*01	TCRBJ01-02*01
P2Va-Sp-TE-ms3	0.000162417	2	CASAPGSSDYTF	AACTTCTCCCTCATTCTGGAGTTGGCTACCCCCTCTCAGACATCAGTGTACTTCTGTGCCAGCGCCCCAGGGAGCTCCGACTACACC	36	TCRBV13-02*01	TCRBD01-01*01	TCRBJ01-02*01
P2Va-Sp-TR-ms2	0.00772201	14	CASAPGSSDYTF	AACTTCTCCCTCATTCTGGAGTTGGCTACCCCCTCTCAGACATCAGTGTACTTCTGTGCCAGCGCCCCAGGGAGCTCCGACTACACC	36	TCRBV13-02*01	TCRBD01-01*01	TCRBJ01-02*01
P2Va-Sp-TR-ms2	0.000551572	1	CASAPGSSDYTF	AATTTCTCTCTCATTCTGGAGTTGGCTTCCCTTTCTCAGACATCAGTGTACTTCTGTGCCAGCGCCCCAGGGAGCTCCGACTACACC	36	TCRBV13-03*01	TCRBD01-01*01	TCRBJ01-02*01
P2Va-Sp-TE-ms4	8.2672e-05	1	CASAQGATETLYF	TTCTCCCTCATTCTGGAGTTGGCTACCCCCTCTCAGACATCAGTGTACTTCTGTGCCAGCGCACAGGGGGCGACAGAAACGCTGTAT	39	TCRBV13-02*01	TCRBD01-01*01	TCRBJ02-03*01
P2Va-Sp-TE-ms2	8.03859e-05	1	CASAQGFYAEQFF	TTCTCCCTCATTCTGGAGTTGGCTACCCCCTCTCAGACATCAGTGTACTTCTGTGCCAGCGCCCAGGGTTTCTATGCTGAGCAGTTC	39	TCRBV13-02*01	TCRBD01-01*01	TCRBJ02-01*01
P2Va-Sp-TR-ms1	0.000798403	2	CASAQRISNERLFF	TCCCTCATTCTGGAGTTGGCTACCCCCTCTCAGACATCAGTGTACTTCTGTGCCAGCGCCCAAAGAATTTCCAACGAAAGATTATTT	42	TCRBV13-02*01	unknown	TCRBJ01-04*01
P2Va-Sp-TE-ms4	8.2672e-05	1	CASARDRGRDTQYF	TCCCTGATTCTGGATTCTGCTAAAACAAACCAGACATCTGTGTACTTCTGTGCTAGCGCCCGGGACAGGGGGAGGGACACCCAGTAC	42	TCRBV29-01*01	TCRBD01-01*01	TCRBJ02-05*01
P2Va-Sp-TE-ms2	8.03859e-05	1	CASARLGGRTYAEQFF	ATTCTGGAGTTGGCTACCCCCTCTCAGACATCAGTGTACTTCTGTGCCAGCGCTCGACTGGGGGGGCGCACGTATGCTGAGCAGTTC	48	TCRBV13-02*01	TCRBD02-01*01	TCRBJ02-01*01
P2Va-Sp-TR-ms4	0.0020141	2	CASARLGSSYEQYF	TCCCTCATTCTGGAGTTGGCTACCCCCTCTCAGACATCAGTGTACTTCTGTGCCAGCGCTAGACTGGGGAGCTCCTATGAACAGTAC	42	TCRBV13-02*01	TCRBD02-01*01	TCRBJ02-07*01
P2Va-Sp-TE-ms1	8.60067e-05	1	CASARNYAEQFF	AACTTCTCCCTCATTCTGGAGTTGGCTACCCCCTCTCAGACATCAGTGTACTTCTGTGCCAGCGCCAGAAACTATGCTGAGCAGTTC	36	TCRBV13-02*01	TCRBD01-01*01	TCRBJ02-01*01
P2Va-Sp-TE-ms3	0.000568459	7	CASARPNSGNTLYF	TCCCTCATTCTGGAGTTGGCTACCCCCTCTCAGACATCAGTGTACTTCTGTGCCAGCGCCCGACCGAATTCTGGAAATACGCTCTAT	42	TCRBV13-02*01	unknown	TCRBJ01-03*01
P2Va-Sp-TE-ms1	0.00025802	3	CASARQGSGNTLYF	TCCCTCATTCTGGAGTTGGCTACCCCCTCTCAGACATCAGTGTACTTCTGTGCCAGCGCCCGACAGGGTTCTGGAAATACGCTCTAT	42	TCRBV13-02*01	TCRBD01-01*01	TCRBJ01-03*01
P2Va-Sp-TE-ms2	8.03859e-05	1	CASARTGGGSDYTF	TCCCTCATTCTGGAGTTGGCTACCCCCTCTCAGACATCAGTGTACTTCTGTGCCAGCGCCCGTACAGGGGGGGGCTCCGACTACACC	42	TCRBV13-02*01	TCRBD01-01*01	TCRBJ01-02*01
P2Va-Sp-TE-ms3	8.12084e-05	1	CASASLGGGQNTLYF	CTCACTGTGACATCTGCCCAGAAGAACGAGATGGCCGTTTTTCTCTGTGCCAGCGCCTCACTGGGGGGAGGGCAAAACACCTTGTAC	45	TCRBV19-01*01	TCRBD02-01*01	TCRBJ02-04*01
P2Va-Sp-TE-ms2	0.000241158	3	CASASPGTKQYF	AACTTCTCCCTCATTCTGGAGTTGGCTACCCCCTCTCAGACATCAGTGTACTTCTGTGCCAGCGCCTCCCCCGGGACAAAACAGTAC	36	TCRBV13-02*01	TCRBD01-01*01	TCRBJ02-07*01
P2Va-Sp-TE-ms2	0.000401929	5	CASASPYAEQFF	AACTTCTCCCTCATTCTGGAGTTGGCTACCCCCTCTCAGACATCAGTGTACTTCTGTGCCAGCGCGAGCCCCTATGCTGAGCAGTTC	36	TCRBV13-02*01	unknown	TCRBJ02-01*01
P2Va-Sp-TE-ms2	0.00104502	13	CASASSNERLFF	AACTTCTCCCTCATTCTGGAGTTGGCTACCCCCTCTCAGACATCAGTGTACTTCTGTGCCAGCGCCAGTTCCAACGAAAGATTATTT	36	TCRBV13-02*01	TCRBD01-01*01	TCRBJ01-04*01
P2Va-Sp-TE-ms3	0.00308592	38	CASASTGYNSPLYF	TCCCTCATTCTGGAGTTGGCTACCCCCTCTCAGACATCAGTGTACTTCTGTGCCAGCGCCTCGACAGGATATAATTCGCCCCTCTAC	42	TCRBV13-02*01	TCRBD01-01*01	TCRBJ01-06*01
P2Va-Sp-TE-ms4	0.000165344	2	CASASTGYNSPLYF	TCCCTCATTCTGGAGTTGGCTACCCCCTCTCAGACATCAGTGTACTTCTGTGCCAGCGCCTCGACAGGATATAATTCGCCCCTCTAC	42	TCRBV13-02*01	TCRBD01-01*01	TCRBJ01-06*01
P2Va-Sp-TE-ms3	0.000162417	2	CASATEYEQYF	TCATCTTTTTCTCTCACTGTGACATCTGCCCAGAAGAACGAGATGGCCGTTTTTCTCTGTGCCAGCGCGACAGAATATGAACAGTAC	33	TCRBV19-01*01	TCRBD01-01*01	TCRBJ02-07*01
P2Va-Sp-TE-ms4	8.2672e-05	1	CASAVLGGGSYERLFF	ATTCTGGAGTTGGCTACCCCCTCTCAGACATCAGTGTACTTCTGTGCCAGCGCCGTATTAGGCGGGGGGAGTTACGAAAGATTATTT	48	TCRBV13-02*01	TCRBD02-01*01	TCRBJ01-04*01
P2Va-Sp-TR-ms2	0.00441258	8	CASAVWGREQYF	AACTTCTCCCTCATTCTGGAGTTGGCTACCCCCTCTCAGACATCAGTGTACTTCTGTGCCAGCGCCGTGTGGGGACGAGAACAGTAC	36	TCRBV13-02*01	unknown	TCRBJ02-07*01
P2Va-Sp-TE-ms4	0.000578704	7	CASAWVSYEQYF	AACTTCTCCCTCATTCTGGAGTTGGCTACCCCCTCTCAGACATCAGTGTACTTCTGTGCCAGCGCCTGGGTCTCCTATGAACAGTAC	36	TCRBV13-02*01	TCRBD02-01*01	TCRBJ02-07*01
P2Va-Sp-TE-ms2	0.000160772	2	CASAYWGEEQYF	TCTTTTTCTCTCACTGTGACATCTGCCCAGAAGAACGAGATGGCCGTTTTTCTCTGTGCCAGCGCCTACTGGGGGGAAGAACAGTAC	36	TCRBV19-01*01	TCRBD02-01*01	TCRBJ02-07*01
P2Va-Sp-TE-ms1	8.60067e-05	1	CASCLGGRREQYF	TTCTCTCTCATTCTGGAGTTGGCTTCCCTTTCTCAGACAGCTGTATATTTCTGTGCCAGCTGCCTGGGGGGGCGCCGGGAACAGTAC	39	TCRBV13-03*01	TCRBD02-01*01	TCRBJ02-07*01
P2Va-Sp-TE-ms2	0.000160772	2	CASCRDWGQDTQYF	GAAATGAACATGAGTGCCTTGGAACTGGAGGACTCTGCTATGTACTTCTGTGCCAGCTGCCGGGACTGGGGCCAAGACACCCAGTAC	42	TCRBV12-01*01	TCRBD02-01*01	TCRBJ02-05*01
P2Va-Sp-TR-ms1	0.000399202	1	CASDDWGGGDTQYF	TCCCTCATTCTGGAGTTGGCTACCCCCTCTCAGACATCAGTGTACTTCTGTGCCAGCGACGACTGGGGGGGCGGAGACACCCAGTAC	42	TCRBV13-02*01	TCRBD02-01*01	TCRBJ02-05*01
P2Va-Sp-TE-ms6	0.000318451	5	CASDLGFVAETLYF	TCCCTCATTCTGGAGTTGGCTACCCCCTCTCAGACATCAGTGTACTTCTGTGCCAGCGACCTGGGGTTTGTTGCAGAAACGCTGTAT	42	TCRBV13-02*01	TCRBD02-01*01	TCRBJ02-03*01
P2Va-Sp-TE-ms2	8.03859e-05	1	CASDRDGYAEQFF	TGCTTCCTCCTGCTGGACTTGGCTTCTCCCTCTCAGACATCTTTGTACTTCTGTGCCAGCGACCGGGACGGCTATGCTGAGCAGTTC	39	TCRBV13-01*02	unknown	TCRBJ02-01*01
P2Va-Sp-TE-ms2	8.03859e-05	1	CASDRDGYAEQFF	TGCTTCCTCCTGCTGGAATTGGCGTCTCCCTCTCAGACATCTTTGTACTTCTGTGCCAGCGACCGGGACGGCTATGCTGAGCAGTTC	39	TCRBV13-01*02	unknown	TCRBJ02-01*01
P2Va-Sp-TE-ms2	8.03859e-05	1	CASDRDGYAEQFF	TTCTTCCTCCTGCTGGACTTGGCTGCTCCCTCTCAGACATCTTTGTACTTCTGTGCCAGCGACCGGGACGGCTATGCTGAGCAGTTC	39	TCRBV13-01*02	unknown	TCRBJ02-01*01
P2Va-Sp-TE-ms2	0.0028135	35	CASDRDGYAEQFF	TTCTTCCTCCTGCTGGAATTGGCTTCTCCCTCTCAGACATCTTTGTACTTCTGTGCCAGCGACCGGGACGGCTATGCTGAGCAGTTC	39	TCRBV13-01*02	unknown	TCRBJ02-01*01
P2Va-Sp-TE-ms3	0.000406042	5	CASDRDGYAEQFF	TTCTTCCTCCTGCTGGAATTGGCTTCTCCCTCTCAGACATCTTTGTACTTCTGTGCCAGCGACCGGGACGGCTATGCTGAGCAGTTC	39	TCRBV13-01*02	unknown	TCRBJ02-01*01
P2Va-Sp-TE-ms3	8.12084e-05	1	CASDRDGYAEQFF	TTCTCCCTCATTCTGGAGTTGGCTACCCCCTCTCAGACATCAGTGTACTTCTGTGCCAGCGACCGGGACGGCTATGCTGAGCAGTTC	39	TCRBV13-02*01	unknown	TCRBJ02-01*01
P2Va-Sp-TE-ms4	0.000165344	2	CASDRGASYEQYF	TTCTCCCTCATTCTGGAGTTGGCTACCCCCTCTCAGACATCAGTGTACTTCTGTGCCAGCGATCGGGGGGCGAGCTATGAACAGTAC	39	TCRBV13-02*01	TCRBD02-01*01	TCRBJ02-07*01
P2Va-Sp-TE-ms1	8.60067e-05	1	CASDRLGGNTLYF	TTCTCCCTCATTCTGGAGTTGGCTACCCCCTCTCAGACATCAGTGTACTTCTGTGCCAGCGATCGACTGGGGGGGAACACCTTGTAC	39	TCRBV13-02*01	TCRBD02-01*01	TCRBJ02-04*01
P2Va-Sp-TE-ms2	0.000884244	11	CASDWGGDEQYF	GACTTCTTCCTCCTGCTGGAATTGGCTTCTCCCTCTCAGACATCTTTGTACTTCTGTGCCAGCGACTGGGGGGGCGATGAACAGTAC	36	TCRBV13-01*02	TCRBD02-01*01	TCRBJ02-07*01
P2Va-Sp-TE-ms2	0.000562701	7	CASDWVHYEQYF	AACTTCTCCCTCATTCTGGAGTTGGCTACCCCCTCTCAGACATCAGTGTACTTCTGTGCCAGTGACTGGGTGCACTATGAACAGTAC	36	TCRBV13-02*01	TCRBD02-01*01	TCRBJ02-07*01
P2Va-Sp-TE-ms3	0.00357317	44	CASEDWGGDYEQYF	TCCCTCATTCTGGAGTTGGCTACCCCCTCTCAGACATCAGTGTACTTCTGTGCCAGCGAGGACTGGGGGGGGGACTATGAACAGTAC	42	TCRBV13-02*01	TCRBD02-01*01	TCRBJ02-07*01
P2Va-Sp-TE-ms3	8.12084e-05	1	CASEDWGGDYEQYF	TCCCTCATTCTGGAGGTGGCTACCCCCGCTCAGACATCAGTGTACTTCTGTGCCAGCGAGGACTGGGGGGGGGACTATGAACAGTAC	42	TCRBV13-02*01	TCRBD02-01*01	TCRBJ02-07*01
P2Va-Sp-TE-ms1	8.60067e-05	1	CASEEGNSYNSPLYF	CTCATTCTGGAGTTGGCTACCCCCTCTCAGACATCAGTGTACTTCTGTGCCAGCGAGGAGGGGAATTCCTATAATTCGCCCCTCTAC	45	TCRBV13-02*01	TCRBD01-01*01	TCRBJ01-06*01
P2Va-Sp-TR-ms2	0.00110314	2	CASEGGGEQYF	GAGAACTTCTCCCTCATTCTGGAGTTGGCTACCCCCTCTCAGACATCAGTGTACTTCTGTGCCAGCGAAGGGGGCGGGGAACAGTAC	33	TCRBV13-02*01	TCRBD01-01*01	TCRBJ02-07*01
P2Va-Sp-TE-ms2	0.000401929	5	CASELLSNERLFF	TTTTCTCTCACTGTGACATCTGCCCAGAAGAACGAGATGGCCGTTTTTCTCTGTGCCAGCGAGCTTCTTTCCAACGAAAGATTATTT	39	TCRBV19-01*01	unknown	TCRBJ01-04*01
P2Va-Sp-TR-ms1	0.00159681	4	CASEQGYAEQFF	CCTTGCAGCCTAGAAATTCAGTCCTCTGAGGCAGGAGACTCAGCACTGTACCTCTGTGCCAGCGAACAGGGGTATGCTGAGCAGTTC	36	TCRBV26-01*01	TCRBD01-01*01	TCRBJ02-01*01
P2Va-Sp-TR-ms1	0.000399202	1	CASEQGYAEQFF	CCTTGCAGCCTAGAACTTCAGTCCTCTGAGGCAGGAGACTCAGCACTGTACCTCTGTGCCAGCGAACAGGGGTATGCTGAGCAGTTC	36	TCRBV26-01*01	TCRBD01-01*01	TCRBJ02-01*01
P2Va-Sp-TE-ms6	6.36902e-05	1	CASETDNERLFF	TCTTTTTCTCTCACTGTGACATCTGCCCAGAAGAACGAGATGGCCGTTTTTCTCTGTGCCAGCGAGACAGACAACGAAAGATTATTT	36	TCRBV19-01*01	TCRBD01-01*01	TCRBJ01-04*01
P2Va-Sp-TE-ms6	0.00012738	2	CASEVSAETLYF	TCTTTTTCTCTCACTGTGACATCTGCCCAGAAGAACGAGATGGCCGTTTTTCTCTGTGCCAGCGAGGTCAGTGCAGAAACGCTGTAT	36	TCRBV19-01*01	TCRBD01-01*01	TCRBJ02-03*01
P2Va-Sp-TR-ms2	0.000551572	1	CASFDRGYAEQFF	TCCACTCTCAAGATCCAGTCTGCAAAGCAGGGCGACACAGCCACCTATCCCTGTGCCAGCTTCGACAGGGGCTATGCTGAGCAGTTC	39	TCRBV14-01*01	TCRBD01-01*01	TCRBJ02-01*01
P2Va-Sp-TE-ms4	0.000165344	2	CASFGVEQYF	CAAGAGAATTTCTCTCTCATTCTGGAGTTGGCTTCCCTTTCTCAGACAGCTGTATATTTCTGTGCCAGCTTCGGGGTTGAACAGTAC	30	TCRBV13-03*01	unknown	TCRBJ02-07*01
P2Va-Sp-TE-ms1	8.60067e-05	1	CASFLGEDTQYF	GACTTCTTCCTCCTGCTGGAATTGGCTTCTCCCTCTCAGACATCTTTGTACTTCTGTGCCAGCTTCCTGGGGGAAGACACCCAGTAC	36	TCRBV13-01*02	TCRBD02-01*01	TCRBJ02-05*01
P2Va-Sp-TE-ms4	0.000165344	2	CASFRDRAGNTLYF	TCTCTCATTCTGGAGTTGGCTTCCCTTTCTCAGACAGCTGTATATTTCTGTGCCAGCTTCCGGGACAGGGCTGGAAATACGCTCTAT	42	TCRBV13-03*01	TCRBD01-01*01	TCRBJ01-03*01
P2Va-Sp-TE-ms1	8.60067e-05	1	CASFSQNTLYF	TCATATTTCACTCTGAAAATCCAACCCACAGCACTGGAGGACTCAGCTGTGTACTTCTGTGCCAGCTTCAGTCAAAACACCTTGTAC	33	TCRBV03-01*01	unknown	TCRBJ02-04*01
P2Va-Sp-TE-ms1	0.00025802	3	CASGAAGGSNERLFF	CTCATTCTGGAGTTGGCTACCCCCTCTCAGACATCAGTGTACTTCTGTGCCAGCGGTGCCGCAGGGGGTTCCAACGAAAGATTATTT	45	TCRBV13-02*01	TCRBD01-01*01	TCRBJ01-04*01
P2Va-Sp-TE-ms1	8.60067e-05	1	CASGADNSAETLYF	TCCCTCATTCTGGAGTTGGCTACCCCCTCTCAGACATCAGTGTACTTCTGTGCCAGCGGTGCGGACAATAGTGCAGAAACGCTGTAT	42	TCRBV13-02*01	TCRBD01-01*01	TCRBJ02-03*01
P2Va-Sp-TE-ms2	0.0011254	14	CASGADNSAETLYF	TCCCTCATTCTGGAGTTGGCTACCCCCTCTCAGACATCAGTGTACTTCTGTGCCAGCGGTGCGGACAATAGTGCAGAAACGCTGTAT	42	TCRBV13-02*01	TCRBD01-01*01	TCRBJ02-03*01
P2Va-Sp-TR-ms1	0.000798403	2	CASGADNSAETLYF	TCCCTCATTCTGGAGTTGGCTACCCCCTCTCAGACATCAGTGTACTTCTGTGCCAGCGGTGCGGACAATAGTGCAGAAACGCTGTAT	42	TCRBV13-02*01	TCRBD01-01*01	TCRBJ02-03*01
P2Va-Sp-TR-ms2	0.000551572	1	CASGADNSAETLYF	TCCCTCATTCTGGAGTTGGCTACCCCCTCTCAGACATCAGTGTACTTCTGTGCCAGCGGTGCGGACAATAGTGCAGAAACGCTGTAT	42	TCRBV13-02*01	TCRBD01-01*01	TCRBJ02-03*01
P2Va-Sp-TR-ms3	0.000494315	1	CASGADNSAETLYF	TCCCTCATTCTGGAGTTGGCTACCCCCTCTCAGACATCAGTGTACTTCTGTGCCAGCGGTGCCGACAATAGTGCAGAAACGCTGTAT	42	TCRBV13-02*01	TCRBD01-01*01	TCRBJ02-03*01
P2Va-Sp-TE-ms3	0.00129933	16	CASGADNSNERLFF	TCCCTCATTCTGGAGTTGGCTACCCCCTCTCAGACATCAGTGTACTTCTGTGCCAGCGGTGCGGACAATTCCAACGAAAGATTATTT	42	TCRBV13-02*01	TCRBD01-01*01	TCRBJ01-04*01
P2Va-Sp-TE-ms1	0.000688054	8	CASGADSSAETLYF	TCCCTCATTCTGGAGTTGGCTACCCCCTCTCAGACATCAGTGTACTTCTGTGCCAGCGGTGCCGACAGTAGTGCAGAAACGCTGTAT	42	TCRBV13-02*01	TCRBD01-01*01	TCRBJ02-03*01
P2Va-Sp-TE-ms2	0.000160772	2	CASGADSSAETLYF	TCCCTCATTCTGGAGTTGGCTACCCCCTCTCAGACATCAGTGTACTTCTGTGCCAGCGGTGCCGACAGTAGTGCAGAAACGCTGTAT	42	TCRBV13-02*01	TCRBD01-01*01	TCRBJ02-03*01
P2Va-Sp-TR-ms6	0.00081716	4	CASGADSSAETLYF	TCCCTCATTCTGGAGTTGGCTACCCCCTCTCAGACATCAGTGTACTTCTGTGCCAGCGGTGCGGACAGTAGTGCAGAAACGCTGTAT	42	TCRBV13-02*01	TCRBD01-01*01	TCRBJ02-03*01
P2Va-Sp-TE-ms4	0.000909392	11	CASGADWGSSSYEQYF	ATTCTGGAGTTGGCTACCCCCTCTCAGACATCAGTGTACTTCTGTGCCAGCGGTGCGGACTGGGGGTCTAGCTCCTATGAACAGTAC	48	TCRBV13-02*01	TCRBD02-01*01	TCRBJ02-07*01
P2Va-Sp-TE-ms4	0.000248016	3	CASGAEALYF	CAAGAGAACTTCTCCCTCATTCTGGAGTTGGCTACCCCCTCTCAGACATCAGTGTACTTCTGTGCCAGCGGTGCCGAGGCGCTGTAT	30	TCRBV13-02*01	TCRBD01-01*01	TCRBJ02-03*01
P2Va-Sp-TE-ms6	6.36902e-05	1	CASGAEQYF	AGCCAAGAGAACTTCTCCCTCATTCTGGAGTTGGCTACCCCCTCTCAGACATCAGTGTACTTCTGTGCCAGCGGGGCCGAACAGTAC	27	TCRBV13-02*01	unknown	TCRBJ02-07*01
P2Va-Sp-TE-ms2	0.000160772	2	CASGAETLYF	CAAGAGAACTTCTCCCTCATTCTGGAGTTGGCTACCCCCTCTCAGACATCAGTGTACTTCTGTGCCAGCGGTGCAGAAACGCTGTAT	30	TCRBV13-02*01	unknown	TCRBJ02-03*01
P2Va-Sp-TE-ms6	6.36902e-05	1	CASGAETLYF	CAAGAGAACTTCTCCCTCATTCTGGAGTTGGCTACCCCCTCTCAGACATCAGTGTACTTCTGTGCCAGCGGTGCAGAAACGCTGTAT	30	TCRBV13-02*01	unknown	TCRBJ02-03*01
P2Va-Sp-TE-ms1	0.000172013	2	CASGAFNSPLYF	AACTTCTCCCTCATTCTGGAGTTGGCTACCCCCTCTCAGACATCAGTGTACTTCTGTGCCAGCGGTGCCTTTAATTCGCCCCTCTAC	36	TCRBV13-02*01	TCRBD02-01*01	TCRBJ01-06*01
P2Va-Sp-TE-ms3	8.12084e-05	1	CASGAGGRETLYF	TTCTCCCTCATTCTGGAGTTGGCTACCCCCTCTCAGACATCAGTGTACTTCTGTGCCAGCGGTGCTGGGGGCAGAGAAACGCTGTAT	39	TCRBV13-02*01	TCRBD02-01*01	TCRBJ02-03*01
P2Va-Sp-TE-ms2	8.03859e-05	1	CASGAGLGQDTQYF	TCCCTCATTCTGGAGTTGGCTACCCCCTCTCAGACATCAGTGTACTTCTGTGCCAGCGGTGCGGGACTGGGGCAAGACACCCAGTAC	42	TCRBV13-02*01	TCRBD02-01*01	TCRBJ02-05*01
P2Va-Sp-TE-ms3	8.12084e-05	1	CASGAGQGTEVFF	TTCTCCCTCATTCTGGAGTTGGCTACCCCCTCTCAGACATCAGTGTACTTCTGTGCCAGCGGTGCGGGACAGGGCACAGAAGTCTTC	39	TCRBV13-02*01	TCRBD01-01*01	TCRBJ01-01*01
P2Va-Sp-TE-ms2	0.000241158	3	CASGAGSQDTQYF	TTCTCCCTCATTCTGGAGTTGGCTACCCCCTCTCAGACATCAGTGTACTTCTGTGCCAGCGGTGCAGGGAGCCAAGACACCCAGTAC	39	TCRBV13-02*01	TCRBD01-01*01	TCRBJ02-05*01
P2Va-Sp-TR-ms2	0.00110314	2	CASGAGSYEQYF	AACTTCTCCCTCATTCTGGAGTTGGCTACCCCCTCTCAGACATCAGTGTACTTCTGTGCCAGCGGTGCGGGGTCCTATGAACAGTAC	36	TCRBV13-02*01	unknown	TCRBJ02-07*01
P2Va-Sp-TE-ms4	8.2672e-05	1	CASGAGTGAGDTQYF	CTCATTCTGGAGTTGGCTACCCCCTCTCAGACATCAGTGTACCTCTGTGCCAGCGGTGCTGGGACAGGGGCAGGGGACACCCAGTAC	45	TCRBV13-02*01	TCRBD01-01*01	TCRBJ02-05*01
P2Va-Sp-TE-ms4	8.2672e-05	1	CASGAGTGAGDTQYF	CTCATTCTGGAGTTGGCTACCCCCTCTCAGACATCAGTGTACTTCTGTGCCAGCGGTGCTGGGACAGGGGCAGGGGACACCCAGTAC	45	TCRBV13-02*01	TCRBD01-01*01	TCRBJ02-05*01
P2Va-Sp-TE-ms6	6.36902e-05	1	CASGAGTGVEQYF	TTCTCCCTCATTCTGGAGTTGGCTACCCCCTCTCAGACATCAGTGTACTTCTGTGCCAGCGGTGCCGGGACAGGGGTGGAACAGTAC	39	TCRBV13-02*01	TCRBD01-01*01	TCRBJ02-07*01
P2Va-Sp-TE-ms6	6.36902e-05	1	CASGAGWQNTLYF	TTCTCCCTCATTCTGGAGTTGGCTACCCCCTCTCAGACATCAGTGTACTTCTGTGCCAGCGGAGCAGGGTGGCAAAACACCTTGTAC	39	TCRBV13-02*01	TCRBD01-01*01	TCRBJ02-04*01
P2Va-Sp-TE-ms4	8.2672e-05	1	CASGAHANTEVFF	TTCTCCCTCATTCTGGAGTTGGCTACCCCCTCTCAGACATCAGTGTACTTCTGTGCCAGCGGTGCCCATGCAAACACAGAAGTCTTC	39	TCRBV13-02*01	unknown	TCRBJ01-01*01
P2Va-Sp-TE-ms2	0.000160772	2	CASGAKTGGAEDTQYF	ATTCTGGAGTTGGCTACCCCCTCTCAGACATCAGTGTACTTCTGTGCCAGCGGTGCCAAGACTGGGGGGGCAGAAGACACCCAGTAC	48	TCRBV13-02*01	TCRBD02-01*01	TCRBJ02-05*01
P2Va-Sp-TE-ms6	6.36902e-05	1	CASGALAQDTQYF	TTCTCCCTCATTCTGGAGTTGGCTACCCCCTCTCAGACATCAGTGTACTTCTGTGCCAGCGGTGCACTGGCCCAAGACACCCAGTAC	39	TCRBV13-02*01	TCRBD02-01*01	TCRBJ02-05*01
P2Va-Sp-TE-ms3	0.000162417	2	CASGANQDTQYF	AACTTCTCCCTCATTCTGGAGTTGGCTACCCCCTCTCAGACATCAGTGTACTTCTGTGCCAGCGGTGCGAACCAAGACACCCAGTAC	36	TCRBV13-02*01	unknown	TCRBJ02-05*01
P2Va-Sp-TE-ms1	8.60067e-05	1	CASGANYAEQFF	AACTTCTCCCTCATTCTGGAGTTGGCTACCCCCTCTCAGACATCAGTGTACTTCTGTGCCAGCGGTGCTAACTATGCTGAGCAGTTC	36	TCRBV13-02*01	unknown	TCRBJ02-01*01
P2Va-Sp-TE-ms1	0.00120409	14	CASGAPGGGYEQYF	TCCCTCATTCTGGAGTTGGCTACCCCCTCTCAGACATCAGTGTACTTCTGTGCCAGCGGTGCCCCCGGGGGGGGTTATGAACAGTAC	42	TCRBV13-02*01	TCRBD02-01*01	TCRBJ02-07*01
P2Va-Sp-TE-ms1	0.000172013	2	CASGAPGGGYEQYF	TCCCTCCTTCTGGAGGTGGCTACCCCCTCTCAGACATCAGTGTACTTCTGTGCCAGCGGTGCCCCCGGGGGGGGTTATGAACAGTAC	42	TCRBV13-02*01	TCRBD02-01*01	TCRBJ02-07*01
P2Va-Sp-TE-ms1	8.60067e-05	1	CASGAPGGGYEQYF	TCCCTCATGCTGGAGGTGGCTACCCCCTCTCAGACATCAGTGTACTTCTGTGCCAGCGGTGCCCCCGGGGGGGGTTATGAACAGTAC	42	TCRBV13-02*01	TCRBD02-01*01	TCRBJ02-07*01
P2Va-Sp-TE-ms1	8.60067e-05	1	CASGAPGGGYEQYF	TCCCTCATTCTGGAGTGGGCGACCCCCTCTCAGACATCAGTGTACTTCTGTGCCAGCGGTGCCCCCGGGGGGGGTTATGAACAGTAC	42	TCRBV13-02*01	TCRBD02-01*01	TCRBJ02-07*01
P2Va-Sp-TE-ms1	8.60067e-05	1	CASGAPGGGYEQYF	TCCCTCCTTCTGGCGTTGGCTACCCCCTCTCAGACATCAGTGTACTTCTGTGCCAGCGGTGCCCCCGGGGGGGGTTATGAACAGTAC	42	TCRBV13-02*01	TCRBD02-01*01	TCRBJ02-07*01
P2Va-Sp-TE-ms1	8.60067e-05	1	CASGAPGGGYEQYF	TCCCTCATTCTGGCGGTGGCTACCCCCTCTCAGACATCAGTGTACTTCTGTGCCAGCGGTGCCCCCGGGGGGGGTTATGAACAGTAC	42	TCRBV13-02*01	TCRBD02-01*01	TCRBJ02-07*01
P2Va-Sp-TE-ms1	8.60067e-05	1	CASGAPGGGYEQYF	TCCCTCATTCTGGAGGTGGCTACCCCCTCTCAGACATCAGTGTACTTCTGTGCCAGCGGTGCCCCCGGGGGGGGTTATGAACAGTAC	42	TCRBV13-02*01	TCRBD02-01*01	TCRBJ02-07*01
P2Va-Sp-TE-ms4	0.000165344	2	CASGAPGQGNERLFF	CTCATTCTGGAGTTGGCTACCCCCTCTCAGACATCAGTGTACTTCTGTGCCAGCGGTGCCCCGGGACAGGGGAACGAAAGATTATTT	45	TCRBV13-02*01	TCRBD01-01*01	TCRBJ01-04*01
P2Va-Sp-TE-ms4	0.000578704	7	CASGAPGQGNERLFF	CTCATTCTGGAGTTGGCTACCCCCTCTCAGACATCAGTGTACTTCTGTGCCAGCGGTGCCCCGGGACAGGGCAACGAAAGATTATTT	45	TCRBV13-02*01	TCRBD01-01*01	TCRBJ01-04*01
P2Va-Sp-TE-ms2	8.03859e-05	1	CASGAPGQRVFF	AACTTCTCCCTCATTCTGGAGTTGGCTACCCCCTCTCAGACATCAGTGTACTTCTGTGCCAGCGGTGCGCCGGGACAGAGAGTCTTC	36	TCRBV13-02*01	TCRBD01-01*01	TCRBJ01-01*01
P2Va-Sp-TE-ms3	8.12084e-05	1	CASGAPNSPLYF	AACTTCTCCCTCATTCTGGAGTTGGCTACCCCCTCTCAGACATCAGTGTACTTCTGTGCCAGCGGTGCCCCTAATTCGCCCCTCTAC	36	TCRBV13-02*01	unknown	TCRBJ01-06*01
P2Va-Sp-TE-ms4	8.2672e-05	1	CASGAPSRDLDTQYF	CTCATTCTGGAGTTGGCTACCCCCTCTCAGACATCAGTGTACTTCTGTGCCAGCGGTGCCCCCTCCCGGGACTTAGACACCCAGTAC	45	TCRBV13-02*01	TCRBD02-01*01	TCRBJ02-05*01
P2Va-Sp-TR-ms1	0.000798403	2	CASGAPTGGKGTQYF	CTCATTCTGGAGTTGGCTACCCCCTCTCAGACATCAGTGTACTTCTGTGCCAGCGGTGCCCCGACTGGGGGGAAGGGCACCCAGTAC	45	TCRBV13-02*01	TCRBD02-01*01	TCRBJ02-05*01
P2Va-Sp-TE-ms4	0.00041336	5	CASGAQAPLF	CAAGAGAACTTCTCCCTCATTCTGGAGTTGGCTACCCCCTCTCAGACATCAGTGTACTTCTGTGCCAGCGGTGCCCAGGCTCCGCTT	30	TCRBV13-02*01	unknown	TCRBJ01-05*01
P2Va-Sp-TR-ms2	0.000551572	1	CASGARKQDTQYF	TTCTCCCTCATTCTGGAGTTGGCTACCCCCTCTCAGACATCAGTGTACTTCTGTGCCAGCGGTGCCAGAAAACAAGACACCCAGTAC	39	TCRBV13-02*01	TCRBD01-01*01	TCRBJ02-05*01
P2Va-Sp-TE-ms2	0.000160772	2	CASGARLGGRTYEQYF	ATTCTGGAGTTGGCTACCCCCTCTCAGACATCAGTGTACTTCTGTGCCAGCGGTGCCCGACTGGGGGGAAGAACCTATGAACAGTAC	48	TCRBV13-02*01	TCRBD02-01*01	TCRBJ02-07*01
P2Va-Sp-TE-ms6	0.00165595	26	CASGARQEQYF	GAGAACTTCTCCCTCATTCTGGAGTTGGCTACCCCCTCTCAGACATCAGTGTACTTCTGTGCCAGCGGTGCCAGACAAGAACAGTAC	33	TCRBV13-02*01	TCRBD01-01*01	TCRBJ02-07*01
P2Va-Sp-TE-ms6	6.36902e-05	1	CASGARQEQYF	AGAGAACTTCTCCCTCATTCTGGAGTTGGCTACCCCTCTCAGACATCAGTGTACTTCTGTGCCAGCGGTGCCAGACAAGAACAGTAC	33	TCRBV13-02*01	TCRBD01-01*01	TCRBJ02-07*01
P2Va-Is-TE-tet	0.00152749	3	CASGARRTVSGNTLYF	ATTCTGGAGTTGGCTACCCCCTCTCAGACATCAGTGTACTTCTGTGCCAGCGGGGCCCGGAGGACAGTTTCTGGAAATACGCTCTAT	48	TCRBV13-02*01	TCRBD01-01*01	TCRBJ01-03*01
P2Va-Sp-TE-ms2	0.000160772	2	CASGARSEQYF	GAGAACTTCTCCCTCATTCTGGAGTTGGCTACCCCCTCTCAGACATCAGTGTACTTCTGTGCCAGCGGTGCCAGGAGTGAACAGTAC	33	TCRBV13-02*01	TCRBD01-01*01	TCRBJ02-07*01
P2Va-Sp-TE-ms4	0.000744048	9	CASGARSEQYF	GAGAACTTCTCCCTCATTCTGGAGTTGGCTACCCCCTCTCAGACATCAGTGTACTTCTGTGCCAGCGGTGCCCGGAGTGAACAGTAC	33	TCRBV13-02*01	unknown	TCRBJ02-07*01
P2Va-Sp-TE-ms4	8.2672e-05	1	CASGARSEQYF	AGAGAACTTCTCCCTCATTCTGGAGTTGGCTACCCCTCTCAGACATCAGTGTACTTCTGTGCCAGCGGTGCCCGGAGTGAACAGTAC	33	TCRBV13-02*01	unknown	TCRBJ02-07*01
P2Va-Sp-TE-ms1	0.00180614	21	CASGASGGGNERLFF	CTCATTCTGGAGTTGGCTACCCCCTCTCAGACATCAGTGTACTTCTGTGCCAGCGGTGCCTCAGGGGGAGGCAACGAAAGATTATTT	45	TCRBV13-02*01	TCRBD01-01*01	TCRBJ01-04*01
P2Va-Sp-TR-ms1	0.00159681	4	CASGASGGGNERLFF	CTCATTCTGGAGTTGGCTACCCCCTCTCAGACATCAGTGTACTTCTGTGCCAGCGGTGCCTCAGGGGGAGGCAACGAAAGATTATTT	45	TCRBV13-02*01	TCRBD01-01*01	TCRBJ01-04*01
P2Va-Sp-TE-ms1	0.00180614	21	CASGASNTGQLYF	TTCTCCCTCATTCTGGAGTTGGCTACCCCCTCTCAGACATCAGTGTACTTCTGTGCCAGCGGGGCTTCAAACACCGGGCAGCTCTAC	39	TCRBV13-02*01	unknown	TCRBJ02-02*01
P2Va-Sp-TE-ms1	8.60067e-05	1	CASGASNTGQLYF	TTCTCCCTCATTCTGGAGTTGGCTACCCCCTCCCAGACATCAGTGTACTTCTGTGCCAGCGGGGCATCAAACACCGGGCAGCTCTAC	39	TCRBV13-02*01	unknown	TCRBJ02-02*01
P2Va-Sp-TE-ms1	8.60067e-05	1	CASGASNTGQLYF	TTCTCCCTCATTCTGGAGTTGGCTACCCCCTCTCAGACATCAGTGTACTTCTGTGCCAGCGGGGCATCAAACACCGGGCAGCTCTAC	39	TCRBV13-02*01	unknown	TCRBJ02-02*01
P2Va-Sp-TE-ms2	0.000160772	2	CASGASNTGQLYF	TTCTCCCTCATTCTGGAGTTGGCTACCCCCTCTCAGACATCAGTGTACTTCTGTGCCAGCGGGGCTTCAAACACCGGGCAGCTCTAC	39	TCRBV13-02*01	unknown	TCRBJ02-02*01
P2Va-Sp-TE-ms2	8.03859e-05	1	CASGASNTGQLYF	TTCTCCCTCATTCTGGAGTTGGCTACCCCCTCTCAGACATCAGTGTACTTCTGTGCCAGCGGTGCCTCAAACACCGGGCAGCTCTAC	39	TCRBV13-02*01	TCRBD02-01*01	TCRBJ02-02*01
P2Va-Sp-TE-ms3	0.000568459	7	CASGASNTGQLYF	TTCTCCCTCATTCTGGAGTTGGCTACCCCCTCTCAGACATCAGTGTACTTCTGTGCCAGCGGTGCCTCAAACACCGGGCAGCTCTAC	39	TCRBV13-02*01	TCRBD02-01*01	TCRBJ02-02*01
P2Va-Sp-TE-ms3	8.12084e-05	1	CASGASNTGQLYF	TTCTCTCTCATTCTGGAGTTGGCTTCCCTTTCTCAGACATCAGTGTACTTCTGTGCCAGCGGTGCCTCAAACACCGGGCAGCTCTAC	39	TCRBV13-02*01	TCRBD02-01*01	TCRBJ02-02*01
P2Va-Sp-TE-ms4	0.000496032	6	CASGASNTGQLYF	TTCTCCCTCATTCTGGAGTTGGCTACCCCCTCTCAGACATCAGTGTACTTCTGTGCCAGCGGTGCCTCAAACACCGGGCAGCTCTAC	39	TCRBV13-02*01	TCRBD02-01*01	TCRBJ02-02*01
P2Va-Sp-TE-ms4	0.00082672	10	CASGASNTGQLYF	TTCTCCCTCATTCTGGAGTTGGCTACCCCCTCTCAGACATCAGTGTACTTCTGTGCCAGCGGTGCATCAAACACCGGGCAGCTCTAC	39	TCRBV13-02*01	TCRBD01-01*01	TCRBJ02-02*01
P2Va-Sp-TR-ms1	0.0011976	3	CASGASNTGQLYF	TTCTCCCTCATTCTGGAGTTGGCTACCCCCTCTCAGACATCAGTGTACTTCTGTGCCAGCGGTGCCTCAAACACCGGGCAGCTCTAC	39	TCRBV13-02*01	TCRBD02-01*01	TCRBJ02-02*01
P2Va-Sp-TR-ms1	0.000399202	1	CASGASNTGQLYF	TTCTCCCTCATTCTGGAGTTGGCTACCCCCTCTCAGACATCAGTGTACTTCTGTGCCAGCGGGGCTTCAAACACCGGGCAGCTCTAC	39	TCRBV13-02*01	unknown	TCRBJ02-02*01
P2Va-Sp-TR-ms2	0.000551572	1	CASGASNTGQLYF	TTCTCCCTCATTCTGGAGTTGGCTACCCCCTCTCAGACATCAGTGTACTTCTGTGCCAGCGGTGCCTCAAACACCGGGCAGCTCTAC	39	TCRBV13-02*01	TCRBD02-01*01	TCRBJ02-02*01
P2Va-Sp-TR-ms4	0.00100705	1	CASGASNTGQLYF	CTTCTCCCTCATTCTGGAGTTGGCTACCCCTCTCAGACATCAGTGTACTTCTGTGCCAGCGGTGCATCAAACACCGGGCAGCTCTAC	39	TCRBV13-02*01	TCRBD01-01*01	TCRBJ02-02*01
P2Va-Sp-TR-ms4	0.00100705	1	CASGASNTGQLYF	TTCTCCCTCATTCTGGAGGTGGCTACCCCCTCTCAGACATCAGTGTACTTCTGTGCCAGCGGGGCATCAAACACCGGGCAGCTCTAC	39	TCRBV13-02*01	unknown	TCRBJ02-02*01
P2Va-Sp-TR-ms4	0.0332326	33	CASGASNTGQLYF	TTCTCCCTCATTCTGGAGTTGGCTACCCCCTCTCAGACATCAGTGTACTTCTGTGCCAGCGGTGCATCAAACACCGGGCAGCTCTAC	39	TCRBV13-02*01	TCRBD01-01*01	TCRBJ02-02*01
P2Va-Sp-TE-ms2	8.03859e-05	1	CASGAWDWGYAEQFF	CTCATTCTGGAGTTGGCTACCCCCTCTCAGACATCAGTGTACTTCTGTGCCAGCGGTGCGTGGGACTGGGGCTATGCTGAGCAGTTC	45	TCRBV13-02*01	TCRBD02-01*01	TCRBJ02-01*01
P2Va-Sp-TE-ms4	8.2672e-05	1	CASGAWTGLEQYF	TTCTCCCTCATTCTGGAGTTGGCTATCCCCTCTCAGACATCAGTGTACTTCTGTGCCAGCGGTGCCTGGACTGGGCTCGAACAGTAC	39	TCRBV13-02*01	TCRBD02-01*01	TCRBJ02-07*01
P2Va-Sp-TE-ms4	0.000165344	2	CASGAWTGLEQYF	TTCTCCCTCATTCTGGAGTTGGCTACCCCCTCTCAGACATCAGTGTACTTCTGTGCCAGCGGTGCCTGGACTGGGCTCGAACAGTAC	39	TCRBV13-02*01	TCRBD02-01*01	TCRBJ02-07*01
P2Va-Sp-TE-ms3	0.001949	24	CASGAWTGVEQYF	TTCTCCCTCATTCTGGAGTTGGCTACCCCCTCTCAGACATCAGTGTACTTCTGTGCCAGCGGTGCTTGGACAGGGGTTGAACAGTAC	39	TCRBV13-02*01	TCRBD01-01*01	TCRBJ02-07*01
P2Va-Sp-TE-ms3	0.000162417	2	CASGDADEQYF	GAGAACTTCTCCCTCATTCTGGAGTTGGCTACCCCCTCTCAGACATCAGTGTACTTCTGTGCCAGCGGTGATGCTGATGAACAGTAC	33	TCRBV13-02*01	TCRBD02-01*01	TCRBJ02-07*01
P2Va-Sp-TE-ms2	0.000241158	3	CASGDADGQASGNTLYF	CTGGAGTTGGCTACCCCCTCTCAGACATCAGTGTACTTCTGTGCCAGCGGTGATGCAGACGGACAGGCTTCTGGAAATACGCTCTAT	51	TCRBV13-02*01	TCRBD01-01*01	TCRBJ01-03*01
P2Va-Sp-TE-ms2	0.000160772	2	CASGDADSSGNTLYF	CTCATTCTGGAGTTGGCTACCCCCTCTCAGACATCAGTGTACTTCTGTGCCAGCGGTGATGCGGACAGTTCTGGAAATACGCTCTAT	45	TCRBV13-02*01	TCRBD01-01*01	TCRBJ01-03*01
P2Va-Sp-TE-ms4	8.2672e-05	1	CASGDADWGGEGDTQYF	CTGGAGTTGGCTACCCCCTCTCAGACATCAGTGTACTTCTGTGCCAGCGGTGATGCAGACTGGGGGGGCGAGGGGGACACCCAGTAC	51	TCRBV13-02*01	TCRBD02-01*01	TCRBJ02-05*01
P2Va-Sp-TE-ms6	0.000318451	5	CASGDADWGVPSYEQYF	CTGGAGTTGGCTACCCCCTCTCAGACATCAGTGTACTTCTGTGCCAGCGGTGATGCAGACTGGGGGGTCCCCTCCTATGAACAGTAC	51	TCRBV13-02*01	TCRBD02-01*01	TCRBJ02-07*01
P2Va-Sp-TE-ms2	8.03859e-05	1	CASGDAEGRISGNTLYF	CTGGAGTTGGCTACCCCCTCTCAGACATCAGTGTACTTCTGTGCCAGCGGTGATGCGGAGGGGAGGATTTCTGGAAATACGCTCTAT	51	TCRBV13-02*01	TCRBD01-01*01	TCRBJ01-03*01
P2Va-Sp-TE-ms4	0.000248016	3	CASGDAEWGGPAEQFF	ATTCTGGAGTTGGCTACCCCCTCTCAGACATCAGTGTACTTCTGTGCCAGCGGTGATGCAGAGTGGGGGGGACCTGCTGAGCAGTTC	48	TCRBV13-02*01	TCRBD02-01*01	TCRBJ02-01*01
P2Va-Sp-TE-ms1	8.60067e-05	1	CASGDAGDPVFF	AACTTCTCCCTCATTCTGGAGTTGGCTACCCCCTCTCAGACATCAGTGTACTTCTGTGCCAGCGGTGATGCAGGAGACCCGGTCTTC	36	TCRBV13-02*01	TCRBD01-01*01	TCRBJ01-01*01
P2Va-Sp-TE-ms2	0.000160772	2	CASGDAGEAPLF	AACTTCTCCCTCATTCTGGAGTTGGCTACCCCCTCTCAGACATCAGTGTACTTCTGTGCCAGCGGTGATGCAGGGGAGGCTCCGCTT	36	TCRBV13-02*01	TCRBD01-01*01	TCRBJ01-05*01
P2Va-Sp-TE-ms3	0.00170538	21	CASGDAGGGNEQYF	TCCCTCATTCTGGAGTTGGCTACCCCCTCTCAGACATCAGTGTACTTCTGTGCCAGCGGTGATGCGGGGGGCGGCAATGAACAGTAC	42	TCRBV13-02*01	TCRBD02-01*01	TCRBJ02-07*01
P2Va-Sp-TR-ms6	0.00020429	1	CASGDAGGGNERLFF	CTCATTCTGGAGTTGGCTACCCCCTCTCAGACATCAGTGTACTTCTGTGCCAGCGGTGATGCGGGGGGTGGCAACGAAAGATTATTT	45	TCRBV13-02*01	TCRBD02-01*01	TCRBJ01-04*01
P2Va-Sp-TE-ms1	8.60067e-05	1	CASGDAGGGNTLYF	TCCCTCATTCTGGAGTTGGCTACCCCCTCTCAGACATCAGTGTACTTCTGTGCCAGCGGTGATGCAGGGGGGGGGAACACCTTGTAC	42	TCRBV13-02*01	unknown	TCRBJ02-04*01
P2Va-Sp-TE-ms1	0.000172013	2	CASGDAGGGNTLYF	TCCCTCATTCTGGAGTTGGCTACCCCCTCTCAGACATCAGTGTACTTCTGTGCCAGCGGTGATGCTGGGGGAGGAAACACCTTGTAC	42	TCRBV13-02*01	TCRBD02-01*01	TCRBJ02-04*01
P2Va-Sp-TE-ms1	0.00025802	3	CASGDAGGGNTLYF	TCCCTCATTCTGGAGTTGGCTACCCCCTCTCAGACATCAGTGTACTTCTGTGCCAGCGGTGATGCAGGGGGAGGAAATACGCTCTAT	42	TCRBV13-02*01	TCRBD01-01*01	TCRBJ01-03*01
P2Va-Sp-TE-ms1	0.00025802	3	CASGDAGGGNTLYF	TCCCTCATTCTGGAGTTGGCTACCCCCTCTCAGACATCAGTGTACTTCTGTGCCAGCGGTGATGCAGGGGGCGGAAACACCTTGTAC	42	TCRBV13-02*01	TCRBD01-01*01	TCRBJ02-04*01
P2Va-Sp-TE-ms2	8.03859e-05	1	CASGDAGGGNTLYF	TCCCTCATTCTGGAGGTGGCGACCCCCTCTCAGACATCAGTGTACTTCTGTGCCAGCGGTGATGCAGGGGGAGGAAACACCTTGTAC	42	TCRBV13-02*01	TCRBD01-01*01	TCRBJ02-04*01
P2Va-Sp-TE-ms2	0.0022508	28	CASGDAGGGNTLYF	TCCCTCATTCTGGAGTTGGCTACCCCCTCTCAGACATCAGTGTACTTCTGTGCCAGCGGTGATGCAGGGGGAGGAAACACCTTGTAC	42	TCRBV13-02*01	TCRBD01-01*01	TCRBJ02-04*01
P2Va-Sp-TE-ms3	0.000406042	5	CASGDAGGGNTLYF	TCCCTCATTCTGGAGTTGGCTACCCCCTCTCAGACATCAGTGTACTTCTGTGCCAGCGGTGATGCAGGGGGAGGAAATACGCTCTAT	42	TCRBV13-02*01	TCRBD01-01*01	TCRBJ01-03*01
P2Va-Sp-TE-ms3	0.000162417	2	CASGDAGGGNTLYF	TCCCTCATTCTGGAGTTGGCTACCCCCTCTCAGACATCAGTGTACTTCTGTGCCAGCGGTGATGCTGGGGGAGGAAACACCTTGTAC	42	TCRBV13-02*01	TCRBD02-01*01	TCRBJ02-04*01
P2Va-Sp-TE-ms3	8.12084e-05	1	CASGDAGGGNTLYF	TCCCTCATTCTGGAGTTGGCTACCCCCTCTCAGACATCAGTGTACTTCTGTGCCAGCGGTGATGCGGGGGGGGGAAACACCTTGTAC	42	TCRBV13-02*01	TCRBD02-01*01	TCRBJ02-04*01
P2Va-Sp-TE-ms3	8.12084e-05	1	CASGDAGGGNTLYF	TCCCTCATTCTGGAGTTGGCTACCCCCTCTCAGACATCAGTGTACTTCTGTGCCAGCGGTGATGCAGGGGGAGGAAACACCTTGTAC	42	TCRBV13-02*01	TCRBD01-01*01	TCRBJ02-04*01
P2Va-Sp-TE-ms4	8.2672e-05	1	CASGDAGGGNTLYF	TCCCTCATTCTGGAGTTGGCTACCCCCTCTCAGACATCAGTGTACTTCTGTGCCAGCGGTGATGCTGGGGGAGGAAACACCTTGTAC	42	TCRBV13-02*01	TCRBD02-01*01	TCRBJ02-04*01
P2Va-Sp-TE-ms4	0.000165344	2	CASGDAGGGNTLYF	TCCCTCATTCTGGAGTTGGCTACCCCCTCTCAGACATCAGTGTACTTCTGTGCCAGCGGTGATGCAGGGGGCGGAAATACGCTCTAT	42	TCRBV13-02*01	TCRBD01-01*01	TCRBJ01-03*01
P2Va-Sp-TE-ms4	8.2672e-05	1	CASGDAGGGNTLYF	TCCCTCATTCTGGAGTTGGCTACCCCCTCTCAGACATCAGTGTACTTCTGTGCCAGCGGTGATGCAGGGGGGGGAAACACCTTGTAC	42	TCRBV13-02*01	unknown	TCRBJ02-04*01
P2Va-Sp-TE-ms6	6.36902e-05	1	CASGDAGGGNTLYF	TCCCTCATTCTGGAGTTGGCTACCCCCTCTCAGACATCAGTGTACTTCTGTGCCAGCGGTGATGCGGGGGGGGGAAATACGCTCTAT	42	TCRBV13-02*01	TCRBD02-01*01	TCRBJ01-03*01
P2Va-Sp-TR-ms1	0.00199601	5	CASGDAGGGNTLYF	TCCCTCATTCTGGAGTTGGCTACCCCCTCTCAGACATCAGTGTACTTCTGTGCCAGCGGTGATGCTGGGGGAGGAAACACCTTGTAC	42	TCRBV13-02*01	TCRBD02-01*01	TCRBJ02-04*01
P2Va-Sp-TR-ms1	0.00279441	7	CASGDAGGGNTLYF	TCCCTCATTCTGGAGTTGGCTACCCCCTCTCAGACATCAGTGTACTTCTGTGCCAGCGGTGATGCTGGGGGGGGAAACACCTTGTAC	42	TCRBV13-02*01	TCRBD02-01*01	TCRBJ02-04*01
P2Va-Sp-TR-ms1	0.000399202	1	CASGDAGGGNTLYF	TCCCTCATTCTGGAGTTGGCTACCCCCTCTCAGACATCAGTGTACTTCTGTGCCAGCGGTGATGCTGGTGGGGGAAACACCTTGTAC	42	TCRBV13-02*01	TCRBD02-01*01	TCRBJ02-04*01
P2Va-Sp-TR-ms1	0.000399202	1	CASGDAGGGNTLYF	TCCCTCATTCTGGAGTTGGCTACCCCCTCTCAGACATCAGTGTACTTCTGTGCCAGCGGTGATGCCGGGGGTGGAAACACCTTGTAC	42	TCRBV13-02*01	unknown	TCRBJ02-04*01
P2Va-Sp-TR-ms2	0.0104799	19	CASGDAGGGNTLYF	TCCCTCATTCTGGAGTTGGCTACCCCCTCTCAGACATCAGTGTACTTCTGTGCCAGCGGTGATGCAGGGGGAGGAAACACCTTGTAC	42	TCRBV13-02*01	TCRBD01-01*01	TCRBJ02-04*01
P2Va-Sp-TR-ms2	0.000551572	1	CASGDAGGGNTLYF	TCCCTCATTCTGGAGTTGGCTACCCCCTCTCAGACATCAGTGTACTTCTGTGCCAGCGGTGATGCGGGGGGGGGAAACACCTTGTAC	42	TCRBV13-02*01	TCRBD02-01*01	TCRBJ02-04*01
P2Va-Sp-TR-ms2	0.000551572	1	CASGDAGGGNTLYF	TCCCTCATTCTGGAGTTGGCTACCCCCTCTCAGACATCAGTGTACTTCTGTGCCAGCGGTGATGCAGGGGGGGGAAATACGCTCTAT	42	TCRBV13-02*01	TCRBD01-01*01	TCRBJ01-03*01
P2Va-Sp-TR-ms4	0.0020141	2	CASGDAGGGNTLYF	TCCCTCATTCTGGAGTTGGCTACCCCCTCTCAGACATCAGTGTACTTCTGTGCCAGCGGTGATGCAGGGGGCGGAAATACGCTCTAT	42	TCRBV13-02*01	TCRBD01-01*01	TCRBJ01-03*01
P2Va-Sp-TE-ms1	8.60067e-05	1	CASGDAGGGTEVFF	TCCCTCATTCTGGAGTTGGCTACCCCCTCTCAGACATCAGTGTACTTCTGTGCCAGCGGTGATGCAGGGGGTGGGACAGAAGTCTTC	42	TCRBV13-02*01	TCRBD01-01*01	TCRBJ01-01*01
P2Va-Sp-TE-ms1	8.60067e-05	1	CASGDAGGGTEVFF	TCCCTCATTCTGGAGTTGGCTACCCCCTCTCAGACATCAGTGTACTTCTGTGCCAGCGGTGATGCAGGGGGCGGCACAGAAGTCTTC	42	TCRBV13-02*01	TCRBD01-01*01	TCRBJ01-01*01
P2Va-Sp-TE-ms2	8.03859e-05	1	CASGDAGGGTEVFF	TCCCTCATTCTGGAGTTGGCTACCCCCTCTCAGACATCAGTGTACTTCTGTGCCAGCGGTGATGCAGGGGGCGGCACAGAAGTCTTC	42	TCRBV13-02*01	TCRBD01-01*01	TCRBJ01-01*01
P2Va-Sp-TE-ms3	8.12084e-05	1	CASGDAGGGTEVFF	TCCCTCATTCTGGAGTTGGCTACCCCCTCTCAGACATCAGTGTACTTCTGTGCCAGCGGTGATGCAGGGGGCGGCACAGAAGTCTTC	42	TCRBV13-02*01	TCRBD01-01*01	TCRBJ01-01*01
P2Va-Sp-TE-ms3	0.000162417	2	CASGDAGGGTEVFF	TCCCTCATTCTGGAGTTGGCTACCCCCTCTCAGACATCAGTGTACTTCTGTGCCAGCGGTGATGCGGGGGGGGGCACAGAAGTCTTC	42	TCRBV13-02*01	TCRBD02-01*01	TCRBJ01-01*01
P2Va-Sp-TE-ms6	0.00012738	2	CASGDAGGGTEVFF	TCCCTCATTCTGGAGTTGGCTACCCCCTCTCAGACATCAGTGTACTTCTGTGCCAGCGGTGATGCAGGGGGCGGCACAGAAGTCTTC	42	TCRBV13-02*01	TCRBD01-01*01	TCRBJ01-01*01
P2Va-Sp-TE-ms6	0.00012738	2	CASGDAGGGTEVFF	TCCCTCATTCTGGAGTTGGCTACCCCCTCTCAGACATCAGTGTACTTCTGTGCCAGCGGTGATGCGGGGGGCGGCACAGAAGTCTTC	42	TCRBV13-02*01	TCRBD02-01*01	TCRBJ01-01*01
P2Va-Sp-TR-ms1	0.000399202	1	CASGDAGGGTEVFF	TCCCTCATTCTGGAGTTGGCTACCCCCTCTCAGACATCAGTGTACTTCTGTGCCAGCGGTGATGCAGGGGGGGGCACAGAAGTCTTC	42	TCRBV13-02*01	unknown	TCRBJ01-01*01
P2Va-Sp-TR-ms1	0.000399202	1	CASGDAGGGTEVFF	TCCCTCATTCTGGAGTTGGCTACCCCCTCTCAGACATCAGTGTACTTCTGTGCCAGCGGTGATGCAGGGGGAGGGACAGAAGTCTTC	42	TCRBV13-02*01	TCRBD01-01*01	TCRBJ01-01*01
P2Va-Sp-TR-ms2	0.000551572	1	CASGDAGGGTEVFF	TCCCTCATTCTGGAGTTGGCTACCCCCTCTCAGACATCAGTGTACTTCTGTGCCAGCGGTGATGCAGGGGGCGGCACAGAAGTCTTC	42	TCRBV13-02*01	TCRBD01-01*01	TCRBJ01-01*01
P2Va-Sp-TE-ms1	8.60067e-05	1	CASGDAGGNYAEQFF	CTCATTCTGGAGTTGGCTACCCCCTCTCAGACATCAGTGTACTTCTGTGCCAGCGGTGATGCAGGGGGGAACTATGCTGAGCAGTTC	45	TCRBV13-02*01	TCRBD01-01*01	TCRBJ02-01*01
P2Va-Sp-TE-ms2	0.000160772	2	CASGDAGGQAPLF	TTCTCCCTCATTCTGGAGTTGGCTACCCCCTCTCAGACATCAGTGTACTTCTGTGCCAGCGGTGATGCAGGGGGCCAGGCTCCGCTT	39	TCRBV13-02*01	TCRBD01-01*01	TCRBJ01-05*01
P2Va-Sp-TE-ms2	8.03859e-05	1	CASGDAGGQAPLF	TTCTCCCTCATTCTGGAGGTGGCTACCCCCTCTCAGACATCAGTGTACTTCTGTGCCAGCGGTGATGCAGGGGGCCAGGCTCCGCTT	39	TCRBV13-02*01	TCRBD01-01*01	TCRBJ01-05*01
P2Va-Sp-TE-ms3	8.12084e-05	1	CASGDAGGWGGGDTQYF	CTGGAGTTGGCTACCCCCTCTCAGACATCAGTGTACTTCTGTGCCAGCGGTGATGCAGGGGGCTGGGGGGGTGGAGACACCCAGTAC	51	TCRBV13-02*01	TCRBD02-01*01	TCRBJ02-05*01
P2Va-Sp-TE-ms2	0.000160772	2	CASGDAGHSAETLYF	CTCATTCTGGAGTTGGCTACCCCCTCTCAGACATCAGTGTACTTCTGTGCCAGCGGTGATGCAGGGCATAGTGCAGAAACGCTGTAT	45	TCRBV13-02*01	TCRBD01-01*01	TCRBJ02-03*01
P2Va-Sp-TE-ms3	0.000162417	2	CASGDAGISNERLFF	CTCATTCTGGAGTTGGCTACCCCCTCTCAGACATCAGTGTACTTCTGTGCCAGCGGTGATGCAGGAATTTCCAACGAAAGATTATTT	45	TCRBV13-02*01	TCRBD01-01*01	TCRBJ01-04*01
P2Va-Sp-TE-ms2	0.000160772	2	CASGDAGKNERLFF	TCCCTCATTCTGGAGTTGGCTACCCCCTCTCAGACATCAGTGTACTTCTGTGCCAGCGGTGATGCAGGGAAGAACGAAAGATTATTT	42	TCRBV13-02*01	TCRBD01-01*01	TCRBJ01-04*01
P2Va-Sp-TE-ms3	8.12084e-05	1	CASGDAGKNERLFF	TCCCTCATTCTGGAGTTGGCTACCCCCTCTCAGACATCAGTGTACTTCTGTGCCAGCGGTGATGCAGGGAAGAACGAAAGATTATTT	42	TCRBV13-02*01	TCRBD01-01*01	TCRBJ01-04*01
P2Va-Sp-TE-ms2	8.03859e-05	1	CASGDAGLGDEQYF	TCTCTCATTCTGGAGTTGGCTACCCCCTCTCAGACATCAGTGTACTTCTGTGCCAGCGGTGATGCGGGACTGGGGGATGAACAGTAC	42	TCRBV13-02*01	TCRBD02-01*01	TCRBJ02-07*01
P2Va-Sp-TE-ms2	8.03859e-05	1	CASGDAGLSYNSPLYF	ATTCTGGAGTTGGCTACCCCCTCTCAGACATCAGTGTACTTCTGTGCCAGCGGTGATGCGGGTCTTTCCTATAATTCGCCCCTCTAC	48	TCRBV13-02*01	unknown	TCRBJ01-06*01
P2Va-Sp-TE-ms4	0.000248016	3	CASGDAGNWEGQDTQYF	CTGGAGTTGGCTACCCCCTCTCAGACATCAGTGTACTTCTGTGCCAGCGGTGATGCAGGGAACTGGGAGGGCCAAGACACCCAGTAC	51	TCRBV13-02*01	TCRBD02-01*01	TCRBJ02-05*01
P2Va-Sp-TE-ms2	0.000482315	6	CASGDAGQAPLF	AACTTCTCCCTCATTCTGGAGTTGGCTACCCCCTCTCAGACATCAGTGTACTTCTGTGCCAGCGGTGATGCCGGGCAGGCTCCGCTT	36	TCRBV13-02*01	unknown	TCRBJ01-05*01
P2Va-Sp-TR-ms3	0.000988631	2	CASGDAGQHNERLFF	CTCATTCTGGAGTTGGCTACCCCCTCTCAGACATCAGTGTACTTCTGTGCCAGCGGTGATGCGGGACAACACAACGAAAGATTATTT	45	TCRBV13-02*01	TCRBD01-01*01	TCRBJ01-04*01
P2Va-Sp-TE-ms2	0.000241158	3	CASGDAGREGDTQYF	CTCATTCTGGAGTTGGCTACCCCCTCTCAGACATCAGTGTACTTCTGTGCCAGCGGTGATGCAGGCAGGGAGGGGGACACCCAGTAC	45	TCRBV13-02*01	TCRBD01-01*01	TCRBJ02-05*01
P2Va-Sp-TE-ms2	8.03859e-05	1	CASGDAGREQYF	AACTTCTCCCTCATTCTGGAGTTGGCTACCCCCTCTCAGACATCAGTGTACTTCTGTGCCAGCGGTGATGCGGGGAGGGAACAGTAC	36	TCRBV13-02*01	unknown	TCRBJ02-07*01
P2Va-Sp-TE-ms4	0.000165344	2	CASGDAGREQYF	AACTTCTCCCTCATTCTGGAGTTGGCTACCCCCTCTCAGACATCAGTGTACTTCTGTGCCAGCGGTGATGCAGGGAGGGAACAGTAC	36	TCRBV13-02*01	TCRBD01-01*01	TCRBJ02-07*01
P2Va-Sp-TR-ms2	0.00110314	2	CASGDAGREQYF	AACTTCTCCCTCATTCTGGAGTTGGCTACCCCCTCTCAGACATCAGTGTACTTCTGTGCCAGCGGTGATGCGGGGAGGGAACAGTAC	36	TCRBV13-02*01	unknown	TCRBJ02-07*01
P2Va-Sp-TE-ms1	8.60067e-05	1	CASGDAGRGDEQYF	TCCCTCATTCTGGAGGTGGCTACCCCCTCTCAGACATCAGTGTACTTCTGTGCCAGCGGTGATGCGGGCAGGGGCGATGAACAGTAC	42	TCRBV13-02*01	TCRBD01-01*01	TCRBJ02-07*01
P2Va-Sp-TE-ms1	8.60067e-05	1	CASGDAGRGDEQYF	TCCCTCCTTCTGGAGGTGGCTACCCCCTCTCAGACATCAGTGTACTTCTGTGCCAGCGGTGATGCGGGCAGGGGCGATGAACAGTAC	42	TCRBV13-02*01	TCRBD01-01*01	TCRBJ02-07*01
P2Va-Sp-TE-ms1	0.000688054	8	CASGDAGRGDEQYF	TCCCTCATTCTGGAGTTGGCTACCCCCTCTCAGACATCAGTGTACTTCTGTGCCAGCGGTGATGCGGGCAGGGGCGATGAACAGTAC	42	TCRBV13-02*01	TCRBD01-01*01	TCRBJ02-07*01
P2Va-Sp-TE-ms4	0.000909392	11	CASGDAGRGDTQYF	TCCCTCATTCTGGAGTTGGCTACCCCCTCTCAGACATCAGTGTACTTCTGTGCCAGCGGTGATGCTGGCAGGGGGGACACCCAGTAC	42	TCRBV13-02*01	TCRBD01-01*01	TCRBJ02-05*01
P2Va-Sp-TR-ms4	0.0040282	4	CASGDAGRGDTQYF	TCCCTCATTCTGGAGTTGGCTACCCCCTCTCAGACATCAGTGTACTTCTGTGCCAGCGGTGATGCTGGCAGGGGGGACACCCAGTAC	42	TCRBV13-02*01	TCRBD01-01*01	TCRBJ02-05*01
P2Va-Sp-TE-ms1	0.000172013	2	CASGDAGSPLYF	AACTTCTCCCTCATTCTGGAGTTGGCTACCCCCTCTCAGACATCAGTGTACTTCTGTGCCAGCGGTGATGCGGGGTCGCCCCTCTAC	36	TCRBV13-02*01	unknown	TCRBJ01-06*01
P2Va-Sp-TE-ms2	8.03859e-05	1	CASGDAGSPLYF	AACTTCTCCCTCATTCTGGAGTTGGCTACCCCCTCTCAGACATCAGTGTACTTCTGTGCCAGCGGTGATGCAGGGTCGCCCCTCTAC	36	TCRBV13-02*01	TCRBD01-01*01	TCRBJ01-06*01
P2Va-Sp-TE-ms3	0.000406042	5	CASGDAGSPLYF	AACTTCTCCCTCATTCTGGAGTTGGCTACCCCCTCTCAGACATCAGTGTACTTCTGTGCCAGCGGTGATGCCGGATCGCCCCTCTAC	36	TCRBV13-02*01	unknown	TCRBJ01-06*01
P2Va-Sp-TE-ms3	8.12084e-05	1	CASGDAGSPLYF	AACTTCTCCCTCATTCTGGAGTTGGCTACCCCCTCTCAGACATCAGTGTACTTCTGTGCCAGCGGTGATGCCGGTTCGCCCCTCTAC	36	TCRBV13-02*01	unknown	TCRBJ01-06*01
P2Va-Sp-TE-ms3	8.12084e-05	1	CASGDAGSPLYF	AACTTCTCCCTCATTCTGGAGTTGGCTACCCCCTCTCAGACATCAGTGTACTTCTGTGCCAGCGGTGATGCAGGATCGCCCCTCTAC	36	TCRBV13-02*01	TCRBD01-01*01	TCRBJ01-06*01
P2Va-Sp-TE-ms4	8.2672e-05	1	CASGDAGSPLYF	AACTTCTCCCTCATTCTGGAGTTGGCTACCCCCTCTCAGACATCAGTGTACTTCTGTGCCAGCGGTGATGCAGGTTCGCCCCTCTAC	36	TCRBV13-02*01	TCRBD01-01*01	TCRBJ01-06*01
P2Va-Sp-TE-ms6	6.36902e-05	1	CASGDAGSPLYF	AACTTCTCCCTCATTCTGGAGTTGGCTACCCCCTCTCAGACATCAGTGTACTTCTGTGCCAGCGGTGATGCTGGTTCGCCCCTCTAC	36	TCRBV13-02*01	TCRBD02-01*01	TCRBJ01-06*01
P2Va-Sp-TE-ms6	6.36902e-05	1	CASGDAGSPLYF	AACTTCTCCCTCATTCTGGAGTTGGCTACCCCCTCTCAGACATCAGTGTACTTCTGTGCCAGCGGTGATGCGGGTTCGCCCCTCTAC	36	TCRBV13-02*01	unknown	TCRBJ01-06*01
P2Va-Sp-TE-ms6	6.36902e-05	1	CASGDAGSPLYF	AACTTCTCCCTCATTCTGGAGTTGGCTACCCCCTCTCAGACATCAGTGTACTTCTGTGCCAGCGGTGATGCGGGGTCGCCCCTCTAC	36	TCRBV13-02*01	unknown	TCRBJ01-06*01
P2Va-Sp-TE-ms6	6.36902e-05	1	CASGDAGSPLYF	GAACTTCTCCCTCATTCTGGAGTTGGCTACCCCTCTCAGACATCAGTGTACTTCTGTGCCAGCGGTGATGCGGGGTCGCCCCTCTAC	36	TCRBV13-02*01	unknown	TCRBJ01-06*01
P2Va-Sp-TE-ms3	8.12084e-05	1	CASGDAGTANTGQLYF	ATTCTGGAGTTGGCTACCCCCTCTCAGACATCAGTGTACTTCTGTGCCAGCGGTGATGCGGGGACAGCAAACACCGGGCAGCTCTAC	48	TCRBV13-02*01	TCRBD01-01*01	TCRBJ02-02*01
P2Va-Sp-TE-ms3	8.12084e-05	1	CASGDAGTEVFF	AACTTCTCCCTCATTCTGGAGTTGGCTACCCCCTCTCAGACATCAGTGTACTTCTGTGCCAGCGGTGACGCGGGCACAGAAGTCTTC	36	TCRBV13-02*01	unknown	TCRBJ01-01*01
P2Va-Sp-TR-ms6	0.00020429	1	CASGDAGTGTEVFF	TCCCTCATTCTGGAGTTGGCTACCCCCTCTCAGACATCAGTGTACTTCTGTGCCAGCGGTGATGCAGGGACAGGGACAGAAGTCTTC	42	TCRBV13-02*01	TCRBD01-01*01	TCRBJ01-01*01
P2Va-Sp-TE-ms1	8.60067e-05	1	CASGDAGTGVEQYF	TCCCTCATTCTGGAGGTGGCTACCCCCTCTCAGACATCAGTGTACTTCTGTGCCAGCGGTGATGCGGGGACTGGGGTTGAACAGTAC	42	TCRBV13-02*01	TCRBD02-01*01	TCRBJ02-07*01
P2Va-Sp-TE-ms1	0.000172013	2	CASGDAGTGVEQYF	TCCCTCATTCTGGAGTTGGCTACCCCCTCTCAGACATCAGTGTACTTCTGTGCCAGCGGTGATGCGGGGACTGGGGTTGAACAGTAC	42	TCRBV13-02*01	TCRBD02-01*01	TCRBJ02-07*01
P2Va-Sp-TE-ms2	8.03859e-05	1	CASGDAGTPLYF	AACTTCTCCCTCATTCTGGAGTTGGCTACCCCCTCTCAGACATCAGTGTACTTCTGTGCCAGCGGTGATGCAGGGACGCCCCTCTAC	36	TCRBV13-02*01	TCRBD01-01*01	TCRBJ01-06*01
P2Va-Sp-TE-ms6	6.36902e-05	1	CASGDAGTPLYF	AACTTCTCCCTCATTCTGGAGTTGGCTACCCCCTCTCAGACATCAGTGTACTTCTGTGCCAGCGGTGATGCAGGGACGCCCCTCTAC	36	TCRBV13-02*01	TCRBD01-01*01	TCRBJ01-06*01
P2Va-Sp-TE-ms4	0.000330688	4	CASGDAGWGNTLYF	TCCCTCATTCTGGAGTTGGCTACCCCCTCTCAGACATCAGTGTACTTCTGTGCCAGCGGTGATGCTGGGTGGGGAAACACCTTGTAC	42	TCRBV13-02*01	TCRBD02-01*01	TCRBJ02-04*01
P2Va-Sp-TE-ms6	0.000191071	3	CASGDAGWGNTLYF	TCCCTCATTCTGGAGTTGGCTACCCCCTCTCAGACATCAGTGTACTTCTGTGCCAGCGGTGATGCGGGCTGGGGGAACACCTTGTAC	42	TCRBV13-02*01	TCRBD02-01*01	TCRBJ02-04*01
P2Va-Sp-TE-ms6	0.000382141	6	CASGDAGWGNTLYF	TCCCTCATTCTGGAGTTGGCTACCCCCTCTCAGACATCAGTGTACTTCTGTGCCAGCGGTGATGCAGGCTGGGGGAACACCTTGTAC	42	TCRBV13-02*01	TCRBD02-01*01	TCRBJ02-04*01
P2Va-Sp-TE-ms6	6.36902e-05	1	CASGDAGWGNTLYF	CTCCCTCATTCTGGAGTTGGCTACCCCTCTCAGACATCAGTGTACTTCTGTGCCAGCGGTGATGCAGGCTGGGGGAACACCTTGTAC	42	TCRBV13-02*01	TCRBD02-01*01	TCRBJ02-04*01
P2Va-Sp-TE-ms4	0.000165344	2	CASGDAHDSSAETLYF	ATTCTGGAGTTGGCTACCCCCTCTCAGACATCAGTGTACTTCTGTGCCAGCGGTGATGCGCACGACTCTAGTGCAGAAACGCTGTAT	48	TCRBV13-02*01	TCRBD02-01*01	TCRBJ02-03*01
P2Va-Sp-TE-ms4	8.2672e-05	1	CASGDAHGGANERLFF	ATTCTGGAGTTGGCTACCCCCTCTCAGACATCAGTGTACTTCTGTGCCAGCGGTGATGCCCATGGGGGCGCCAACGAAAGATTATTT	48	TCRBV13-02*01	unknown	TCRBJ01-04*01
P2Va-Sp-TE-ms2	8.03859e-05	1	CASGDAHNSNERLFF	CTCATTCTGGAGTTGGCTACCCCCTCTCAGACATCAGTGTACTTCTGTGCCAGCGGTGATGCACACAATTCCAACGAAAGATTATTT	45	TCRBV13-02*01	TCRBD01-01*01	TCRBJ01-04*01
P2Va-Sp-TE-ms2	8.03859e-05	1	CASGDALGDSAETLYF	ATTCTGGAGTTGGCTACCCCCTCTCAGACATCAGTGTACTTCTGTGCCAGCGGTGATGCACTGGGGGACAGTGCAGAAACGCTGTAT	48	TCRBV13-02*01	TCRBD02-01*01	TCRBJ02-03*01
P2Va-Sp-TE-ms1	8.60067e-05	1	CASGDALGEGEDTQYF	CTTCTGGAGTTGGCTACCCCCTCTCAGACATCAGTGTACTTCTGTGCCAGCGGTGATGCACTGGGGGAGGGAGAAGACACCCAGTAC	48	TCRBV13-02*01	TCRBD02-01*01	TCRBJ02-05*01
P2Va-Sp-TE-ms1	0.000344027	4	CASGDALGEGEDTQYF	ATTCTGGAGTTGGCTACCCCCTCTCAGACATCAGTGTACTTCTGTGCCAGCGGTGATGCACTGGGGGAGGGAGAAGACACCCAGTAC	48	TCRBV13-02*01	TCRBD02-01*01	TCRBJ02-05*01
P2Va-Sp-TE-ms2	8.03859e-05	1	CASGDALGGIDTQYF	CTCATTCTGGAGTTGGCTACCCCCTCTCAGACATCAGTGTACTTCTGTGCCAGCGGTGATGCCCTGGGGGGGATCGACACCCAGTAC	45	TCRBV13-02*01	TCRBD02-01*01	TCRBJ02-05*01
P2Va-Sp-TE-ms3	0.00048725	6	CASGDALGGRDEQYF	CTCATTCTGGAGTTGGCTACCCCCTCTCAGACATCAGTGTACTTCTGTGCCAGCGGTGATGCACTGGGGGGGCGTGATGAACAGTAC	45	TCRBV13-02*01	TCRBD02-01*01	TCRBJ02-07*01
P2Va-Sp-TE-ms3	0.000162417	2	CASGDALGGRDEQYF	CTCATTCTGGAGTTGGCTACCCCCTCTCAGACATCAGTGTACTTCTGTGCCAGCGGTGATGCCCTGGGGGGGCGCGATGAACAGTAC	45	TCRBV13-02*01	TCRBD02-01*01	TCRBJ02-07*01
P2Va-Sp-TE-ms4	0.000165344	2	CASGDALGGRDEQYF	CTCATTCTGGAGTTGGCTACCCCCTCTCAGACATCAGTGTACTTCTGTGCCAGCGGTGATGCCCTGGGGGGGCGCGATGAACAGTAC	45	TCRBV13-02*01	TCRBD02-01*01	TCRBJ02-07*01
P2Va-Sp-TE-ms1	0.000172013	2	CASGDALGGRDTLYF	CTCATTCTGGAGTTGGCTACCCCCTCTCAGACATCAGTGTACTTCTGTGCCAGCGGTGATGCCCTGGGGGGGCGCGACACCTTGTAC	45	TCRBV13-02*01	TCRBD02-01*01	TCRBJ02-04*01
P2Va-Sp-TE-ms1	8.60067e-05	1	CASGDALGGRDTQYF	CTCATTCTGGAGTTGGCTACCCCCTCTCAGACATCAGTGTACTTCTGTGCCAGCGGTGATGCACTGGGGGGGCGCGACACCCAGTAC	45	TCRBV13-02*01	TCRBD02-01*01	TCRBJ02-05*01
P2Va-Sp-TE-ms3	0.00178658	22	CASGDALGGRDTQYF	CTCATTCTGGAGTTGGCTACCCCCTCTCAGACATCAGTGTACTTCTGTGCCAGCGGTGATGCACTGGGGGGGCGGGACACCCAGTAC	45	TCRBV13-02*01	TCRBD02-01*01	TCRBJ02-05*01
P2Va-Sp-TE-ms4	0.000165344	2	CASGDALGGRDTQYF	CTCATTCTGGAGTTGGCTACCCCCTCTCAGACATCAGTGTACTTCTGTGCCAGCGGTGATGCACTGGGGGGGCGGGACACCCAGTAC	45	TCRBV13-02*01	TCRBD02-01*01	TCRBJ02-05*01
P2Va-Sp-TE-ms1	8.60067e-05	1	CASGDALGLGEDTQYF	ATTCTGGAGGTGGCTACCCCCTCTCAGACATCAGTGTACTTCTGTGCCAGCGGTGATGCCCTGGGACTGGGGGAAGACACCCAGTAC	48	TCRBV13-02*01	TCRBD02-01*01	TCRBJ02-05*01
P2Va-Sp-TE-ms1	0.000860067	10	CASGDALGLGEDTQYF	ATTCTGGAGTTGGCTACCCCCTCTCAGACATCAGTGTACTTCTGTGCCAGCGGTGATGCCCTGGGACTGGGGGAAGACACCCAGTAC	48	TCRBV13-02*01	TCRBD02-01*01	TCRBJ02-05*01
P2Va-Sp-TE-ms1	8.60067e-05	1	CASGDALGLGEDTQYF	CTGCTGGAGTTGGCTACCCCCTCTCAGACATCAGTGTACTTCTGTGCCAGCGGTGATGCCCTGGGACTGGGGGAAGACACCCAGTAC	48	TCRBV13-02*01	TCRBD02-01*01	TCRBJ02-05*01
P2Va-Sp-TR-ms1	0.00319361	8	CASGDALGLGEDTQYF	ATTCTGGAGTTGGCTACCCCCTCTCAGACATCAGTGTACTTCTGTGCCAGCGGTGATGCCCTGGGACTGGGGGAAGACACCCAGTAC	48	TCRBV13-02*01	TCRBD02-01*01	TCRBJ02-05*01
P2Va-Sp-TR-ms6	0.00081716	4	CASGDALGPSSYEQYF	ATTCTGGAGTTGGCTACCCCCTCTCAGACATCAGTGTACTTCTGTGCCAGCGGTGATGCACTGGGGCCGAGCTCCTATGAACAGTAC	48	TCRBV13-02*01	TCRBD02-01*01	TCRBJ02-07*01
P2Va-Sp-TR-ms6	0.00020429	1	CASGDALGPSSYEQYF	ATTCTGGAGGTGGCTACCCCCTCTCAGACATCAGTGTACTTCTGTGCCAGCGGTGATGCACTGGGGCCGAGCTCCTATGAACAGTAC	48	TCRBV13-02*01	TCRBD02-01*01	TCRBJ02-07*01
P2Va-Sp-TE-ms2	8.03859e-05	1	CASGDAPGGEQYF	TTCTCCCTCATTCTGGAGTTGGCTACCCCCTCTCAGACATCAGTGTACTTCTGTGCCAGCGGTGATGCACCAGGGGGGGAACAGTAC	39	TCRBV13-02*01	TCRBD01-01*01	TCRBJ02-07*01
P2Va-Sp-TE-ms2	0.000241158	3	CASGDAPGGKQFF	TTCTCCCTCATTCTGGAGTTGGCTACCCCCTCTCAGACATCAGTGTACTTCTGTGCCAGCGGTGATGCTCCTGGGGGGAAGCAGTTC	39	TCRBV13-02*01	TCRBD02-01*01	TCRBJ02-01*01
P2Va-Sp-TE-ms2	0.000241158	3	CASGDAPGGTLYF	TTCTCCCTCATTCTGGAGTTGGCTACCCCCTCTCAGACATCAGTGTACTTCTGTGCCAGCGGTGATGCTCCGGGGGGCACCTTGTAC	39	TCRBV13-02*01	TCRBD02-01*01	TCRBJ02-04*01
P2Va-Sp-TE-ms4	8.2672e-05	1	CASGDAPGLEGRDTLYF	CTGGAGTTGGCTACCCCCTCTCAGACATCAGTGTACTTCTGTGCCAGCGGTGATGCCCCGGGACTGGAGGGGCGCGACACCTTGTAC	51	TCRBV13-02*01	TCRBD02-01*01	TCRBJ02-04*01
P2Va-Sp-TE-ms2	8.03859e-05	1	CASGDAPGLGGRDTLYF	CTGGAGTTGGCTACCCCCTCTCAGACATCAGTGTACTTCTGTGCCAGCGGTGATGCCCCGGGACTGGGGGGGCGCGACACCTTGTAC	51	TCRBV13-02*01	TCRBD02-01*01	TCRBJ02-04*01
P2Va-Sp-TE-ms4	8.2672e-05	1	CASGDAPGLGGRDTLYF	CTGGAGTTGGCTACCCCCTCTCAGACATCAGTGTACTTCTGTGCCAGCGGTGATGCCCCGGGACTGGGGGGGCGCGACACCTTGTAC	51	TCRBV13-02*01	TCRBD02-01*01	TCRBJ02-04*01
P2Va-Sp-TE-ms1	0.00103208	12	CASGDAPWGEQYF	TTCTCCCTCATTCTGGAGTTGGCTACCCCCTCTCAGACATCAGTGTACTTCTGTGCCAGCGGTGATGCTCCCTGGGGAGAACAGTAC	39	TCRBV13-02*01	TCRBD02-01*01	TCRBJ02-07*01
P2Va-Sp-TE-ms1	8.60067e-05	1	CASGDAQGASAETLYF	ATTCTGGAGTTGGCTACCCCCTCTCAGACATCAGTGTACTTCTGTGCCAGCGGTGATGCACAGGGGGCTAGTGCAGAAACGCTGTAT	48	TCRBV13-02*01	TCRBD01-01*01	TCRBJ02-03*01
P2Va-Sp-TE-ms4	8.2672e-05	1	CASGDAQNNNQAPLF	CTCATTCTGGAGTTGGCTACCCCCTCTCAGACATCAGTGTACTTCTGTGCCAGCGGTGACGCGCAGAATAACAACCAGGCTCCGCTT	45	TCRBV13-02*01	TCRBD01-01*01	TCRBJ01-05*01
P2Va-Sp-TE-ms3	0.000406042	5	CASGDARDEQYF	AACTTCTCCCTCATTCTGGAGTTGGCTACCCCCTCTCAGACATCAGTGTACTTCTGTGCCAGCGGTGATGCCAGGGATGAACAGTAC	36	TCRBV13-02*01	TCRBD01-01*01	TCRBJ02-07*01
P2Va-Sp-TE-ms3	8.12084e-05	1	CASGDARDEQYF	GAACTTCTCCCTCATTCTGGAGTTGGCTACCCCTCTCAGACATCAGTGTACTTCTGTGCCAGCGGTGATGCCAGGGATGAACAGTAC	36	TCRBV13-02*01	TCRBD01-01*01	TCRBJ02-07*01
P2Va-Sp-TE-ms2	0.000241158	3	CASGDARDNYEQYF	TCCCTCATTCTGGAGTTGGCTACCCCCTCTCAGACATCAGTGTACTTCTGTGCCAGCGGTGATGCGAGGGACAACTATGAACAGTAC	42	TCRBV13-02*01	TCRBD01-01*01	TCRBJ02-07*01
P2Va-Sp-TE-ms4	0.00041336	5	CASGDARDWGGDAEQFF	CTGGAGTTGGCTACCCCCTCTCAGACATCAGTGTACTTCTGTGCCAGCGGTGATGCGAGGGACTGGGGGGGCGACGCTGAGCAGTTC	51	TCRBV13-02*01	TCRBD02-01*01	TCRBJ02-01*01
P2Va-Sp-TE-ms4	8.2672e-05	1	CASGDARDWGGEGNAEQFF	TTGGCTACCCCCTCTCAGACATCAGTGTACTTCTGTGCCAGCGGTGATGCAAGGGACTGGGGGGGCGAGGGGAATGCTGAGCAGTTC	57	TCRBV13-02*01	TCRBD02-01*01	TCRBJ02-01*01
P2Va-Sp-TE-ms4	8.2672e-05	1	CASGDARDWGGWAEQFF	CTGGAGTTGGCTACCCCCTCTCAGACATCAGTGTACTTCTGTGCCAGCGGTGATGCAAGAGACTGGGGGGGCTGGGCTGAGCAGTTC	51	TCRBV13-02*01	TCRBD02-01*01	TCRBJ02-01*01
P2Va-Sp-TE-ms4	0.000165344	2	CASGDARDWGGWAEQFF	CTGGAGTTGGCTACCCCCTCTCAGACATCAGTGTACTTCTGTGCCAGCGGTGATGCACGGGACTGGGGGGGCTGGGCTGAGCAGTTC	51	TCRBV13-02*01	TCRBD02-01*01	TCRBJ02-01*01
P2Va-Sp-TE-ms2	8.03859e-05	1	CASGDARDWGNYAEQFF	CTGGAGTTGGCTACCCCCTCTCAGACATCAGTGTACTTCTGTGCCAGCGGTGATGCAAGGGACTGGGGGAACTATGCTGAGCAGTTC	51	TCRBV13-02*01	TCRBD02-01*01	TCRBJ02-01*01
P2Va-Sp-TE-ms2	0.000160772	2	CASGDARDWGNYAEQFF	CTGGAGTTGGCTACCCCCTCTCAGACATCAGTGTACTTCTGTGCCAGCGGTGATGCACGGGACTGGGGGAACTATGCTGAGCAGTTC	51	TCRBV13-02*01	TCRBD02-01*01	TCRBJ02-01*01
P2Va-Sp-TE-ms6	6.36902e-05	1	CASGDARDWGNYAEQFF	CTGGAGTTGGCTACCCCCTCTCAGACATCAGTGTACTTCTGTGCCAGCGGTGATGCACGGGACTGGGGGAACTATGCTGAGCAGTTC	51	TCRBV13-02*01	TCRBD02-01*01	TCRBJ02-01*01
P2Va-Sp-TR-ms1	0.000798403	2	CASGDARDWGNYAEQFF	CTGGAGTTGGCTACCCCCTCTCAGACATCAGTGTACTTCTGTGCCAGCGGTGATGCCCGGGACTGGGGAAACTATGCTGAGCAGTTC	51	TCRBV13-02*01	TCRBD02-01*01	TCRBJ02-01*01
P2Va-Sp-TE-ms2	8.03859e-05	1	CASGDARQGAQAPLF	CTCATTCTGGAGTTGGCTACCCCCTCTCAGACATCAGTGTACTTCTGTGCCAGCGGTGATGCTCGGCAGGGGGCGCAGGCTCCGCTT	45	TCRBV13-02*01	TCRBD01-01*01	TCRBJ01-05*01
P2Va-Sp-TE-ms2	8.03859e-05	1	CASGDARQGAQAPLF	CTCATTCTGGAGTTGGCTACCCCCTCTCAGACATCAGTGTACTTCTGTGCCAGCGGTGATGCGAGACAGGGGGCACAGGCTCCGCTT	45	TCRBV13-02*01	TCRBD01-01*01	TCRBJ01-05*01
P2Va-Sp-TR-ms2	0.003861	7	CASGDARQGAQAPLF	CTCATTCTGGAGTTGGCTACCCCCTCTCAGACATCAGTGTACTTCTGTGCCAGCGGTGATGCTCGGCAGGGGGCGCAGGCTCCGCTT	45	TCRBV13-02*01	TCRBD01-01*01	TCRBJ01-05*01
P2Va-Sp-TR-ms3	0.000494315	1	CASGDARQGAQAPLF	CTCATTCTGGAGTTGGCTACCCCCTCTCAGACATCAGTGTACTTCTGTGCCAGCGGTGATGCTCGGCAGGGGGCGCAGGCTCCGCTT	45	TCRBV13-02*01	TCRBD01-01*01	TCRBJ01-05*01
P2Va-Sp-TE-ms4	0.000330688	4	CASGDARRRGTGQLYF	ATTCTGGAGTTGGCTACCCCCTCTCAGACATCAGTGTACTTCTGTGCCAGCGGTGATGCTCGCCGGAGGGGCACCGGGCAGCTCTAC	48	TCRBV13-02*01	TCRBD01-01*01	TCRBJ02-02*01
P2Va-Sp-TE-ms4	8.2672e-05	1	CASGDARRRGTGQLYF	CATTCTGGAGTTGGCTACCCCTCTCAGACATCAGTGTACTTCTGTGCCAGCGGTGATGCTCGCCGGAGGGGCACCGGGCAGCTCTAC	48	TCRBV13-02*01	TCRBD01-01*01	TCRBJ02-02*01
P2Va-Sp-TE-ms2	8.03859e-05	1	CASGDASGQNTLYF	TCCCTCATTCTGGAGTTGGCTACCCCCTCTCAGACATCAGTGTACTTCTGTGCCAGCGGTGATGCCTCTGGACAAAACACCTTGTAC	42	TCRBV13-02*01	TCRBD02-01*01	TCRBJ02-04*01
P2Va-Sp-TE-ms2	0.000401929	5	CASGDASLSNERLFF	CTCATTCTGGAGTTGGCTACCCCCTCTCAGACATCAGTGTACTTCTGTGCCAGCGGTGATGCGAGCCTTTCCAACGAAAGATTATTT	45	TCRBV13-02*01	unknown	TCRBJ01-04*01
P2Va-Sp-TE-ms2	0.000241158	3	CASGDATAETLYF	TTCTCCCTCATTCTGGAGTTGGCTACCCCCTCTCAGACATCAGTGTACTTCTGTGCCAGCGGTGATGCAACAGCAGAAACGCTGTAT	39	TCRBV13-02*01	TCRBD01-01*01	TCRBJ02-03*01
P2Va-Sp-TR-ms2	0.000551572	1	CASGDATGDEQYF	TTCTCCCTCATTCTGGAGTTGGCTACCCCCTCTCAGACATCAGTGTACTTCTGTGCCAGCGGTGATGCAACTGGGGATGAACAGTAC	39	TCRBV13-02*01	TCRBD02-01*01	TCRBJ02-07*01
P2Va-Sp-TE-ms3	8.12084e-05	1	CASGDATNERLFF	TTCTCCCTCATTCTGGAGTTGGCTACCCCCTCTCAGACATCAGTGTACTTCTGTGCCAGCGGTGATGCTACCAACGAAAGATTATTT	39	TCRBV13-02*01	TCRBD02-01*01	TCRBJ01-04*01
P2Va-Sp-TE-ms2	8.03859e-05	1	CASGDAVGGRDEQYF	CTCCTTCTGGAGTTGGCTACCCCCTCTCAGACATCAGTGTACTTCTGTGCCAGCGGTGATGCAGTGGGGGGGCGGGATGAACAGTAC	45	TCRBV13-02*01	TCRBD02-01*01	TCRBJ02-07*01
P2Va-Sp-TE-ms2	8.03859e-05	1	CASGDAVGGRDEQYF	CTCATTCTGGAGTTGGCTACCCCCTCTCAGACATCAGTGTACTTCTGTGCCAGCGGTGATGCAGTGGGGGGGCGGGATGAACAGTAC	45	TCRBV13-02*01	TCRBD02-01*01	TCRBJ02-07*01
P2Va-Sp-TE-ms4	8.2672e-05	1	CASGDAVGGRDTQYF	CTCATTCTGGAGTTGGCTACCCCCTCTCAGACATCAGTGTACTTCTGTGCCAGCGGTGATGCGGTGGGGGGGCGGGACACCCAGTAC	45	TCRBV13-02*01	TCRBD02-01*01	TCRBJ02-05*01
P2Va-Sp-TE-ms4	8.2672e-05	1	CASGDAVWGVQDTQYF	ATTCTGGAGTTGGCTACCCCCTCTCAGACATCAGTGTACTTCTGTGCCAGCGGTGATGCAGTCTGGGGGGTCCAAGACACCCAGTAC	48	TCRBV13-02*01	TCRBD02-01*01	TCRBJ02-05*01
P2Va-Sp-TR-ms3	0.000494315	1	CASGDAWDWDAETLYF	ATTCTGGAGTTGGCTACCCCCTCTCAGACATCAGTGTACTTCTGTGCCAGCGGTGATGCATGGGACTGGGATGCAGAAACGCTGTAT	48	TCRBV13-02*01	TCRBD02-01*01	TCRBJ02-03*01
P2Va-Sp-TE-ms3	8.12084e-05	1	CASGDAWGAETLYF	TCCCTCATTCTGGAGTTGGCTACCCCCTCTCAGACATCAGTGTACTTCTGTGCCAGCGGTGATGCCTGGGGGGCAGAAACGCTGTAT	42	TCRBV13-02*01	TCRBD02-01*01	TCRBJ02-03*01
P2Va-Sp-TE-ms4	8.2672e-05	1	CASGDAWGAETLYF	TCCCTCATTCTGGAGTTGGCTACCCCCTCTCAGACATCAGTGTACTTCTGTGCCAGCGGTGATGCCTGGGGGGCAGAAACGCTGTAT	42	TCRBV13-02*01	TCRBD02-01*01	TCRBJ02-03*01
P2Va-Sp-TR-ms2	0.00220629	4	CASGDAWGDEQYF	TTCTCCCTCATTCTGGAGTTGGCTACCCCCTCTCAGACATCAGTGTACTTCTGTGCCAGCGGTGATGCCTGGGGGGATGAACAGTAC	39	TCRBV13-02*01	TCRBD02-01*01	TCRBJ02-07*01
P2Va-Sp-TE-ms4	8.2672e-05	1	CASGDAWGGDNERLFF	ATTCTGGAGTTGGCTACCCCCTCTCAGACATCAGTGTACTTCTGTGCCAGCGGTGATGCATGGGGGGGCGACAACGAAAGATTATTT	48	TCRBV13-02*01	TCRBD02-01*01	TCRBJ01-04*01
P2Va-Sp-TE-ms2	0.000160772	2	CASGDAWGGNQAPLF	CTCATTCTGGAGTTGGCTACCCCCTCTCAGACATCAGTGTACTTCTGTGCCAGCGGTGATGCATGGGGTGGCAACCAGGCTCCGCTT	45	TCRBV13-02*01	TCRBD02-01*01	TCRBJ01-05*01
P2Va-Sp-TE-ms1	8.60067e-05	1	CASGDAWGHSAETLYF	ATTCTGGAGTTGGCTACCCCCTCTCAGACATCAGTGTACTTCTGTGCCAGCGGTGATGCATGGGGCCATAGTGCAGAAACGCTGTAT	48	TCRBV13-02*01	unknown	TCRBJ02-03*01
P2Va-Sp-TE-ms2	8.03859e-05	1	CASGDAWGPDQDTQYF	ATTCTGGAGTTGGCTACCCCCTCTCAGACATCAGTGTACTTCTGTGCCAGCGGTGATGCATGGGGGCCGGACCAAGACACCCAGTAC	48	TCRBV13-02*01	unknown	TCRBJ02-05*01
P2Va-Sp-TE-ms1	8.60067e-05	1	CASGDAWGPDYAEQFF	ATTCTGGAGTTGGCTACCCCCTCTCAGACATCAGTGTACTTCTGTGCCAGCGGTGATGCCTGGGGGCCTGACTATGCTGAGCAGTTC	48	TCRBV13-02*01	TCRBD02-01*01	TCRBJ02-01*01
P2Va-Sp-TE-ms2	8.03859e-05	1	CASGDAWQGKDTQYF	CTCATTCTGGAGTTGGCTACCCCCTCTCAGACATCAGTGTACTTCTGTGCCAGCGGTGATGCTTGGCAGGGTAAAGACACCCAGTAC	45	TCRBV13-02*01	TCRBD01-01*01	TCRBJ02-05*01
P2Va-Sp-TE-ms2	0.000241158	3	CASGDAWSGNNQAPLF	ATTCTGGAGTTGGCTACCCCCTCTCAGACATCAGTGTACTTCTGTGCCAGCGGTGATGCATGGTCCGGTAACAACCAGGCTCCGCTT	48	TCRBV13-02*01	TCRBD02-01*01	TCRBJ01-05*01
P2Va-Sp-TE-ms6	6.36902e-05	1	CASGDAWVGGQDTQYF	ATTCTGGAGTTGGCTACCCCCTCTCAGACATCAGTGTACTTCTGTGCCAGCGGTGATGCCTGGGTGGGTGGCCAAGACACCCAGTAC	48	TCRBV13-02*01	TCRBD02-01*01	TCRBJ02-05*01
P2Va-Sp-TE-ms3	0.000162417	2	CASGDAWYERLFF	TTCTCCCTCATTCTGGAGTTGGCTACCCCCTCTCAGACATCAGTGTACTTCTGTGCCAGCGGTGATGCATGGTACGAAAGATTATTT	39	TCRBV13-02*01	TCRBD02-01*01	TCRBJ01-04*01
P2Va-Sp-TE-ms3	8.12084e-05	1	CASGDAWYERLFF	TTCTCTCTCATTCTGGAGTTGGCTTCCCTTTCTCAGACAGCTGTATATTTCTGTGCCAGCGGTGATGCATGGTACGAAAGATTATTT	39	TCRBV13-03*01	TCRBD02-01*01	TCRBJ01-04*01
P2Va-Sp-TE-ms4	8.2672e-05	1	CASGDAYTGGAETLYF	ATTCTGGAGTTGGCTACCCCCTCTCAGACATCAGTGTACTTCTGTGCCAGCGGTGATGCATACACTGGGGGTGCAGAAACGCTGTAT	48	TCRBV13-02*01	TCRBD02-01*01	TCRBJ02-03*01
P2Va-Sp-TE-ms1	8.60067e-05	1	CASGDAYWAYEQYF	TCCCTCATTCTGGAGTTGGCTACCCCCTCTCAGACATCAGTGTACTTCTGTGCCAGCGGTGATGCATACTGGGCCTATGAACAGTAC	42	TCRBV13-02*01	TCRBD02-01*01	TCRBJ02-07*01
P2Va-Sp-TE-ms4	0.000496032	6	CASGDDGGEDTQYF	TCCCTCATTCTGGAGTTGGCTACCCCCTCTCAGACATCAGTGTACTTCTGTGCCAGCGGTGATGACGGGGGCGAAGACACCCAGTAC	42	TCRBV13-02*01	unknown	TCRBJ02-05*01
P2Va-Sp-TE-ms4	8.2672e-05	1	CASGDDGGEDTQYF	CTCCCTCATTCTGGAGTTGGCTACCCCTCTCAGACATCAGTGTACTTCTGTGCCAGCGGTGATGACGGGGGCGAAGACACCCAGTAC	42	TCRBV13-02*01	unknown	TCRBJ02-05*01
P2Va-Sp-TE-ms1	0.00025802	3	CASGDDNANSDYTF	TCCCTCATTCTGGAGTTGGCTACCCCCTCTCAGACATCAGTGTACTTCTGTGCCAGCGGTGACGACAATGCAAACTCCGACTACACC	42	TCRBV13-02*01	TCRBD01-01*01	TCRBJ01-02*01
P2Va-Sp-TE-ms6	0.000636902	10	CASGDDNANSDYTF	TCCCTCATTCTGGAGTTGGCTACCCCCTCTCAGACATCAGTGTACTTCTGTGCCAGCGGTGATGACAATGCAAACTCCGACTACACC	42	TCRBV13-02*01	TCRBD01-01*01	TCRBJ01-02*01
P2Va-Sp-TE-ms3	0.000324834	4	CASGDDNERLFF	AACTTCTCCCTCATTCTGGAGTTGGCTACCCCCTCTCAGACATCAGTGTACTTCTGTGCCAGCGGTGATGACAACGAAAGATTATTT	36	TCRBV13-02*01	unknown	TCRBJ01-04*01
P2Va-Sp-TE-ms4	0.000496032	6	CASGDDNQNSDYTF	TCCCTCATTCTGGAGTTGGCTACCCCCTCTCAGACATCAGTGTACTTCTGTGCCAGCGGTGATGACAACCAAAACTCCGACTACACC	42	TCRBV13-02*01	TCRBD01-01*01	TCRBJ01-02*01
P2Va-Sp-TE-ms3	8.12084e-05	1	CASGDDRGDERLFF	TCCCTCATTCTGGAGTTGGCTACCCCCTCTCAGACATCAGTGTACTTCTGTGCCAGCGGTGATGACAGGGGAGACGAAAGATTATTT	42	TCRBV13-02*01	TCRBD01-01*01	TCRBJ01-04*01
P2Va-Sp-TE-ms4	0.000165344	2	CASGDDRGLYF	GAGAACTTCTCCCTCATTCTGGAGTTGGCTACCCCCTCTCAGACATCAGTGTACTTCTGTGCCAGCGGTGACGACAGGGGTCTGTAT	33	TCRBV13-02*01	TCRBD01-01*01	TCRBJ02-03*01
P2Va-Sp-TE-ms2	8.03859e-05	1	CASGDDSLSNERLFF	CTCATTCTGGAGTTGGCTACCCCCTCTCAGACATCAGTGTACTTCTGTGCCAGCGGTGATGACAGTCTTTCCAACGAAAGATTATTT	45	TCRBV13-02*01	TCRBD01-01*01	TCRBJ01-04*01
P2Va-Sp-TE-ms4	0.000165344	2	CASGDDWGGYEQYF	TCCCTCATTCTGGAGTTGGCTACCCCCTCTCAGACATCAGTGTACTTCTGTGCCAGCGGTGATGACTGGGGGGGCTATGAACAGTAC	42	TCRBV13-02*01	TCRBD02-01*01	TCRBJ02-07*01
P2Va-Sp-TR-ms4	0.0020141	2	CASGDDWGGYEQYF	TCCCTCATTCTGGAGTTGGCTACCCCCTCTCAGACATCAGTGTACTTCTGTGCCAGCGGTGATGACTGGGGGGGCTATGAACAGTAC	42	TCRBV13-02*01	TCRBD02-01*01	TCRBJ02-07*01
P2Va-Sp-TE-ms2	0.000160772	2	CASGDDWGKTSAETLYF	CTGGAGTTGGCTACCCCCTCTCAGACATCAGTGTACTTCTGTGCCAGCGGTGATGACTGGGGGAAAACTAGTGCAGAAACGCTGTAT	51	TCRBV13-02*01	TCRBD02-01*01	TCRBJ02-03*01
P2Va-Sp-TE-ms2	0.000401929	5	CASGDEDYYAEQFF	TCCCTCATTCTGGAGTTGGCTACCCCCTCTCAGACATCAGTGTACTTCTGTGCCAGCGGTGATGAGGACTACTATGCTGAGCAGTTC	42	TCRBV13-02*01	TCRBD02-01*01	TCRBJ02-01*01
P2Va-Sp-TE-ms2	0.00104502	13	CASGDEDYYAEQFF	TCCCTCATTCTGGAGTTGGCTACCCCCTCTCAGACATCAGTGTACTTCTGTGCCAGCGGTGATGAGGACTATTATGCTGAGCAGTTC	42	TCRBV13-02*01	TCRBD02-01*01	TCRBJ02-01*01
P2Va-Sp-TE-ms2	8.03859e-05	1	CASGDEGARNSDYTF	CTCATTCTGGAGTTGGCTACCCCCTCTCAGACATCAGTGTACTTCTGTGCCAGCGGTGATGAGGGGGCGCGGAACTCCGACTACACC	45	TCRBV13-02*01	TCRBD01-01*01	TCRBJ01-02*01
P2Va-Sp-TE-ms2	0.000160772	2	CASGDEGLANERLFF	CTCATTCTGGAGTTGGCTACCCCCTCTCAGACATCAGTGTACTTCTGTGCCAGCGGTGATGAGGGCTTGGCCAACGAAAGATTATTT	45	TCRBV13-02*01	unknown	TCRBJ01-04*01
P2Va-Sp-TE-ms2	0.000401929	5	CASGDEGLSNERLFF	CTCATTCTGGAGTTGGCTACCCCCTCTCAGACATCAGTGTACTTCTGTGCCAGCGGTGATGAGGGTCTTTCCAACGAAAGATTATTT	45	TCRBV13-02*01	TCRBD01-01*01	TCRBJ01-04*01
P2Va-Sp-TE-ms3	0.00373559	46	CASGDEGLSNERLFF	CTCATTCTGGAGTTGGCTACCCCCTCTCAGACATCAGTGTACTTCTGTGCCAGCGGTGATGAAGGACTTTCCAACGAAAGATTATTT	45	TCRBV13-02*01	unknown	TCRBJ01-04*01
P2Va-Sp-TE-ms3	8.12084e-05	1	CASGDEGLSNERLFF	CCTCATTCTGGAGTTGGCTACCCCTCTCAGACATCAGTGTACTTCTGTGCCAGCGGTGATGAAGGACTTTCCAACGAAAGATTATTT	45	TCRBV13-02*01	unknown	TCRBJ01-04*01
P2Va-Sp-TE-ms3	8.12084e-05	1	CASGDEGLSNERLFF	CTCATTCTGGAGTTGGCTTCCCTTTCTCAGACAGCTGTATATTTCTGTGCCAGCGGTGATGAAGGACTTTCCAACGAAAGATTATTT	45	TCRBV13-03*01	unknown	TCRBJ01-04*01
P2Va-Sp-TE-ms4	0.000248016	3	CASGDEGLSNERLFF	CTCATTCTGGAGTTGGCTACCCCCTCTCAGACATCAGTGTACTTCTGTGCCAGCGGTGATGAAGGACTTTCCAACGAAAGATTATTT	45	TCRBV13-02*01	unknown	TCRBJ01-04*01
P2Va-Sp-TR-ms3	0.0153238	31	CASGDEGLSNERLFF	CTCATTCTGGAGTTGGCTACCCCCTCTCAGACATCAGTGTACTTCTGTGCCAGCGGTGATGAAGGACTTTCCAACGAAAGATTATTT	45	TCRBV13-02*01	unknown	TCRBJ01-04*01
P2Va-Sp-TE-ms3	0.00048725	6	CASGDEGRAETLYF	TCCCTCATTCTGGAGTTGGCTACCCCCTCTCAGACATCAGTGTACTTCTGTGCCAGCGGTGATGAGGGGAGAGCAGAAACGCTGTAT	42	TCRBV13-02*01	TCRBD01-01*01	TCRBJ02-03*01
P2Va-Sp-TE-ms4	0.000165344	2	CASGDEGTGQDTQYF	CTCATTCTGGAGTTGGCTACCCCCTCTCAGACATCAGTGTACTTCTGTGCCAGCGGTGATGAAGGGACAGGGCAAGACACCCAGTAC	45	TCRBV13-02*01	TCRBD01-01*01	TCRBJ02-05*01
P2Va-Sp-TE-ms4	8.2672e-05	1	CASGDEGTGQDTQYF	CTCATTCTGGAGTTGGCTACCCCCTCTCAGACATCAGTGTACTTATGTGCCAGCGGTGATGAAGGGACAGGGCAAGACACCCAGTAC	45	TCRBV13-02*01	TCRBD01-01*01	TCRBJ02-05*01
P2Va-Sp-TR-ms4	0.0020141	2	CASGDEGTGQDTQYF	CTCATTCTGGAGTTGGCTACCCCCTCTCAGACATCAGTGTACTTCTGTGCCAGCGGTGATGAAGGGACAGGGCAAGACACCCAGTAC	45	TCRBV13-02*01	TCRBD01-01*01	TCRBJ02-05*01
P2Va-Sp-TE-ms1	8.60067e-05	1	CASGDEGYEQYF	AACTTCTCCCTCATTCTGGAGTTGGCTACCCCCTCTCAGACATCAGTGTACTTCTGTGCCAGCGGTGATGAGGGGTATGAACAGTAC	36	TCRBV13-02*01	TCRBD01-01*01	TCRBJ02-07*01
P2Va-Sp-TE-ms1	8.60067e-05	1	CASGDEGYEQYF	AACTTCTCCCTCATTCTGGAGTTGGCTACCCCCTCTCAGGCATCAGTGTACTTCTGTGCCAGCGGTGATGAGGGGTATGAACAGTAC	36	TCRBV13-02*01	TCRBD01-01*01	TCRBJ02-07*01
P2Va-Sp-TE-ms1	8.60067e-05	1	CASGDEGYEQYF	AACTTCTCCCCCATTCTGGAGTTGGCTACCCCCTCTCAGACATCAGTGTACTTCTGTGCCAGCGGTGATGAGGGGTATGAACAGTAC	36	TCRBV13-02*01	TCRBD01-01*01	TCRBJ02-07*01
P2Va-Sp-TE-ms2	8.03859e-05	1	CASGDENREGDTQYF	CTCATTCTGGAGTTGGCTACCCCCTCTCAGACATCAGTGTACTTCTGTGCCAGCGGTGATGAGAACAGGGAGGGGGACACCCAGTAC	45	TCRBV13-02*01	TCRBD01-01*01	TCRBJ02-05*01
P2Va-Sp-TR-ms2	0.00110314	2	CASGDENREGDTQYF	CTCATTCTGGAGTTGGCTACCCCCTCTCAGACATCAGTGTACTTCTGTGCCAGCGGTGATGAGAACAGGGAGGGGGACACCCAGTAC	45	TCRBV13-02*01	TCRBD01-01*01	TCRBJ02-05*01
P2Va-Sp-TR-ms3	0.000494315	1	CASGDENREGDTQYF	CTCATTCTGGAGTTGGCTACCCCCTCTCAGACATCAGTGTACTTCTGTGCCAGCGGTGATGAGAACAGGGAGGGGGACACCCAGTAC	45	TCRBV13-02*01	TCRBD01-01*01	TCRBJ02-05*01
P2Va-Sp-TE-ms4	0.00041336	5	CASGDENWGPYEQYF	CTCATTCTGGAGTTGGCTACCCCCTCTCAGACATCAGTGTACTTCTGTGCCAGCGGTGATGAGAACTGGGGTCCCTATGAACAGTAC	45	TCRBV13-02*01	TCRBD02-01*01	TCRBJ02-07*01
P2Va-Sp-TE-ms3	0.000730875	9	CASGDERRTGGLEQYF	ATTCTGGAGTTGGCTACCCCCTCTCAGACATCAGTGTACTTCTGTGCCAGCGGTGATGAGAGGAGGACTGGGGGGCTTGAACAGTAC	48	TCRBV13-02*01	TCRBD02-01*01	TCRBJ02-07*01
P2Va-Sp-TE-ms2	0.000401929	5	CASGDESRGNSDYTF	CTCATTCTGGAGTTGGCTACCCCCTCTCAGACATCAGTGTACTTCTGTGCCAGCGGTGATGAGAGCAGGGGAAACTCCGACTACACC	45	TCRBV13-02*01	TCRBD01-01*01	TCRBJ01-02*01
P2Va-Sp-TE-ms4	0.000165344	2	CASGDGDWGGPGQLYF	ATTCTGGAGTTGGCTACCCCCTCTCAGACATCAGTGTACTTCTGTGCCAGCGGTGACGGGGACTGGGGGGGCCCCGGGCAGCTCTAC	48	TCRBV13-02*01	TCRBD02-01*01	TCRBJ02-02*01
P2Va-Is-TE-tet	0.000509165	1	CASGDGGGGTEVFF	TCCCTCATTCTGGAGTTGGCTACCCCCTCTCAGACATCAGTGTACTTCTGTGCCAGCGGTGATGGGGGGGGAGGCACAGAAGTCTTC	42	TCRBV13-02*01	TCRBD02-01*01	TCRBJ01-01*01
P2Va-Sp-TE-ms6	6.36902e-05	1	CASGDGGGGTEVFF	TCCCTCATTCTGGAGTTGGCTACCCCCTCTCAGACATCAGTGTACTTCTGTGCCAGCGGTGATGGGGGAGGGGGCACAGAAGTCTTC	42	TCRBV13-02*01	TCRBD01-01*01	TCRBJ01-01*01
P2Va-Sp-TR-ms6	0.00020429	1	CASGDGGGGTEVFF	TCCCTCATTCTGGAGTTGGCTACCCCCTCTCAGACATCAGTGTACTTCTGTGCCAGCGGTGATGGGGGAGGGGGCACAGAAGTCTTC	42	TCRBV13-02*01	TCRBD01-01*01	TCRBJ01-01*01
P2Va-Sp-TE-ms4	8.2672e-05	1	CASGDGGGRPGAETLYF	CTGGAGTTGGCTACCCCCTCTCAGACATCAGTGTACTTCTGTGCCAGCGGTGATGGGGGGGGGCGCCCCGGTGCAGAAACGCTGTAT	51	TCRBV13-02*01	TCRBD02-01*01	TCRBJ02-03*01
P2Va-Sp-TE-ms4	8.2672e-05	1	CASGDGGGSDAEQFF	CTCATTCTGGAGTTGGCTACCCCCTCTCAGACATCAGTGTACTTCTGTGCCAGCGGTGATGGGGGGGGGAGCGATGCTGAGCAGTTC	45	TCRBV13-02*01	TCRBD02-01*01	TCRBJ02-01*01
P2Va-Sp-TE-ms4	0.000165344	2	CASGDGGLANERLFF	CTCATTCTGGAGTTGGCTACCCCCTCTCAGACATCAGTGTACTTCTGTGCCAGCGGTGACGGGGGGCTGGCCAACGAAAGATTATTT	45	TCRBV13-02*01	TCRBD02-01*01	TCRBJ01-04*01
P2Va-Sp-TR-ms3	0.000494315	1	CASGDGGLGPNYAEQFF	CTGGAGTTGGCTACCCCCTCTCAGACATCAGTGTACTTCTGTGCCAGCGGTGATGGGGGACTGGGGCCGAACTATGCTGAGCAGTTC	51	TCRBV13-02*01	TCRBD02-01*01	TCRBJ02-01*01
P2Va-Sp-TR-ms3	0.000494315	1	CASGDGGLGPNYAEQFF	CTGGGGTTGGCTACCCCCTCTCAGACATCAGTGTACTTCTGTGCCAGCGGTGATGGGGGACTGGGGCCGAACTATGCTGAGCAGTTC	51	TCRBV13-02*01	TCRBD02-01*01	TCRBJ02-01*01
P2Va-Sp-TE-ms2	0.000160772	2	CASGDGGLSNERLFF	CTCATTCTGGAGTTGGCTACCCCCTCTCAGACATCAGTGTACTTCTGTGCCAGCGGTGATGGGGGTCTTTCCAACGAAAGATTATTT	45	TCRBV13-02*01	unknown	TCRBJ01-04*01
P2Va-Sp-TR-ms1	0.000399202	1	CASGDGGLSNERLFF	CTCATTCTGGAGTTGGCTACCCCCTCTCAGACATCAGTGTACTTCTGTGCCAGCGGTGATGGTGGACTTTCCAACGAAAGATTATTT	45	TCRBV13-02*01	unknown	TCRBJ01-04*01
P2Va-Sp-TR-ms1	0.000399202	1	CASGDGGLSNKRLFF	CTCATTCTGGAGTTGGCTACCCCCTCTCAGACATCAGTGTACTTCTGTGCCAGCGGTGATGGTGGACTTTCCAACAAAAGATTATTT	45	TCRBV13-02*01	TCRBD02-01*01	TCRBJ01-04*01
P2Va-Sp-TE-ms4	8.2672e-05	1	CASGDGGRAETLYF	TCCCTCATTCTGGAGTTGGCTACCCCCTCTCAGACATCAGTGTACTTCTGTGCCAGCGGTGATGGGGGGCGTGCAGAAACGCTGTAT	42	TCRBV13-02*01	unknown	TCRBJ02-03*01
P2Va-Sp-TR-ms1	0.000399202	1	CASGDGGRAETLYF	TCCCTCATTCTGGAGTTGGCTACCCCCTCTCAGACATCAGTGTACTTCTGTGCCAGCGGTGATGGGGGCCGGGCAGAAACGCTGTAT	42	TCRBV13-02*01	unknown	TCRBJ02-03*01
P2Va-Sp-TR-ms2	0.000551572	1	CASGDGGRAETLYF	TCCCTCATTCTGGAGTTGGCTACCCCCTCTCAGACATCAGTGTACTTCTGTGCCAGCGGTGATGGGGGCCGGGCAGAAACGCTGTAT	42	TCRBV13-02*01	unknown	TCRBJ02-03*01
P2Va-Sp-TE-ms2	8.03859e-05	1	CASGDGLGGLEQYF	TCCCTCATTCTGGAGTTGGCTACCCCCTCTCAGACATCAGTGTACTTCTGTGCCAGCGGTGACGGACTGGGGGGGCTTGAACAGTAC	42	TCRBV13-02*01	TCRBD02-01*01	TCRBJ02-07*01
P2Va-Sp-TE-ms1	8.60067e-05	1	CASGDGLGGPETLYF	CTCATTCTGGAGTTGGCTACCCCCTCTCAGACATCAGTGTACTTCTGTGCCAGCGGTGATGGGCTGGGGGGGCCAGAAACGCTGTAT	45	TCRBV13-02*01	TCRBD02-01*01	TCRBJ02-03*01
P2Va-Sp-TR-ms1	0.000399202	1	CASGDGLGGRDTQYF	CTCATTCTGGAGTTGGCTACCCCCTCTCAGACATCAGTGTACTTCTGTGCCAGCGGTGATGGACTGGGGGGGCGCGACACCCAGTAC	45	TCRBV13-02*01	TCRBD02-01*01	TCRBJ02-05*01
P2Va-Sp-TE-ms4	0.00041336	5	CASGDGRDWGGRAEQFF	CTGGAGTTGGCTACCCCCTCTCAGACATCAGTGTACTTCTGTGCCAGCGGTGATGGCCGGGACTGGGGGGGAAGGGCTGAGCAGTTC	51	TCRBV13-02*01	TCRBD02-01*01	TCRBJ02-01*01
P2Va-Sp-TE-ms2	0.000241158	3	CASGDGRGHQDTQYF	CTCATTCTGGAGTTGGCTACCCCCTCTCAGACATCAGTGTACTTCTGTGCCAGCGGTGATGGCAGGGGTCACCAAGACACCCAGTAC	45	TCRBV13-02*01	TCRBD01-01*01	TCRBJ02-05*01
P2Va-Sp-TE-ms2	8.03859e-05	1	CASGDGRGHQDTQYF	CCCTCATTCTGGAGTTGGCTACCCCCTCAGACATCAGTGTACTTCTGTGCCAGCGGTGATGGCAGGGGTCACCAAGACACCCAGTAC	45	TCRBV13-02*01	TCRBD01-01*01	TCRBJ02-05*01
P2Va-Sp-TE-ms3	8.12084e-05	1	CASGDGSFSNERLFF	CTCATTCTGGAGTTGGCTACCCCCTCTCAGACATCAGTGTACTTCTGTGCCAGCGGTGATGGCAGTTTTTCCAACGAAAGATTATTT	45	TCRBV13-02*01	TCRBD01-01*01	TCRBJ01-04*01
P2Va-Sp-TE-ms4	8.2672e-05	1	CASGDGVWGGLTQYF	CTCATTCTGGAGTTGGCTACCCCCTCTCAGACATCAGTGTACTTCTGTGCCAGCGGTGATGGGGTCTGGGGGGGCCTCACCCAGTAC	45	TCRBV13-02*01	TCRBD02-01*01	TCRBJ02-05*01
P2Va-Sp-TR-ms1	0.000798403	2	CASGDGYSYEQYF	TTCTCCCTCATTCTGGAGTTGGCTACCCCCTCTCAGACATCAGTGTACTTCTGTGCCAGCGGTGATGGGTACTCCTATGAACAGTAC	39	TCRBV13-02*01	unknown	TCRBJ02-07*01
P2Va-Sp-TE-ms6	6.36902e-05	1	CASGDHNQDTQYF	TTCTCCCTCATTCTGGAGTTGGCTACCCCCTCTCAGACATCAGTGTACTTCTGTGCCAGCGGTGATCATAACCAAGACACCCAGTAC	39	TCRBV13-02*01	TCRBD01-01*01	TCRBJ02-05*01
P2Va-Sp-TE-ms1	0.000430034	5	CASGDHQDTQYF	AACTTCTCCCTCATTCTGGAGTTGGCTACCCCCTCTCAGACATCAGTGTACTTCTGTGCCAGCGGTGATCACCAAGACACCCAGTAC	36	TCRBV13-02*01	unknown	TCRBJ02-05*01
P2Va-Sp-TE-ms3	0.000243625	3	CASGDHQDTQYF	AACTTCTCCCTCATTCTGGAGTTGGCTACCCCCTCTCAGACATCAGTGTACTTCTGTGCCAGCGGTGATCACCAAGACACCCAGTAC	36	TCRBV13-02*01	unknown	TCRBJ02-05*01
P2Va-Sp-TE-ms4	8.2672e-05	1	CASGDHRGHQDTQYF	CTCATTCTGGAGTTGGCTACCCCCTCTCAGACATCAGTGTACTTCTGTGCCAGCGGTGATCACAGGGGGCACCAAGACACCCAGTAC	45	TCRBV13-02*01	TCRBD01-01*01	TCRBJ02-05*01
P2Va-Sp-TE-ms4	0.000496032	6	CASGDHSDTQYF	AACTTCTCCCTCATTCTGGAGTTGGCTACCCCCTCTCAGACATCAGTGTACTTCTGTGCCAGCGGTGACCACTCCGACACCCAGTAC	36	TCRBV13-02*01	TCRBD02-01*01	TCRBJ02-05*01
P2Va-Sp-TR-ms4	0.00100705	1	CASGDHSDTQYF	AACTTCTCCCTCACTCTGGAGTTGGCCACCCCCTCTCAGACATCAGTGTACTTCTGTGCCAGCGGTGACCACTCCGACACCCAGTAC	36	TCRBV13-02*01	TCRBD02-01*01	TCRBJ02-05*01
P2Va-Sp-TR-ms4	0.00704935	7	CASGDHSDTQYF	AACTTCTCCCTCATTCTGGAGTTGGCTACCCCCTCTCAGACATCAGTGTACTTCTGTGCCAGCGGTGACCACTCCGACACCCAGTAC	36	TCRBV13-02*01	TCRBD02-01*01	TCRBJ02-05*01
P2Va-Sp-TE-ms3	8.12084e-05	1	CASGDHWENYAEQFF	CTCATTCTGGAGTTGGCTACCCCCTCTCAGACATCAGTGTACTTCTGTGCCAGCGGTGATCACTGGGAGAACTATGCTGAGCAGTTC	45	TCRBV13-02*01	TCRBD02-01*01	TCRBJ02-01*01
P2Va-Sp-TE-ms6	6.36902e-05	1	CASGDHWGKSAETLYF	ATTCTGGAGTTGGCTACCCCCTCTCAGACATCAGTGTACTTCTGTGCCAGCGGTGATCACTGGGGTAAAAGTGCAGAAACGCTGTAT	48	TCRBV13-02*01	TCRBD02-01*01	TCRBJ02-03*01
P2Va-Sp-TE-ms4	0.00132275	16	CASGDIAGSNERLFF	CTCATTCTGGAGTTGGCTACCCCCTCTCAGACATCAGTGTACTTCTGTGCCAGCGGTGATATAGCAGGGTCCAACGAAAGATTATTT	45	TCRBV13-02*01	TCRBD01-01*01	TCRBJ01-04*01
P2Va-Sp-TE-ms4	8.2672e-05	1	CASGDIAGSNERLFF	CCTCATTCTGGAGTTGGCTACCCCTCTCAGACATCAGTGTACTTCTGTGCCAGCGGTGATATAGCAGGGTCCAACGAAAGATTATTT	45	TCRBV13-02*01	TCRBD01-01*01	TCRBJ01-04*01
P2Va-Sp-TE-ms4	8.2672e-05	1	CASGDKHWGRDTQYF	CTCATTCTGGAGTTGGCTACCCCCTCTCAGACATCAGTGTACTTCTGTGCCAGCGGTGATAAGCACTGGGGGAGAGACACCCAGTAC	45	TCRBV13-02*01	TCRBD02-01*01	TCRBJ02-05*01
P2Va-Sp-TE-ms2	8.03859e-05	1	CASGDLDWGRNQDTQYF	CTGGAGTTGGCTACCCCCTCTCAGACATCAGTGTACTTCTGTGCCAGCGGTGACCTCGACTGGGGGAGGAACCAAGACACCCAGTAC	51	TCRBV13-02*01	TCRBD02-01*01	TCRBJ02-05*01
P2Va-Sp-TE-ms6	6.36902e-05	1	CASGDLDWGSNQDTQYF	TCTGGAGTTGGCTACCCCTCTCAGACATCAGTGTACTTCTGTGCCAGCGGTGATCTGGACTGGGGGTCTAACCAAGACACCCAGTAC	51	TCRBV13-02*01	TCRBD02-01*01	TCRBJ02-05*01
P2Va-Sp-TE-ms6	0.000764283	12	CASGDLDWGSNQDTQYF	CTGGAGTTGGCTACCCCCTCTCAGACATCAGTGTACTTCTGTGCCAGCGGTGATCTGGACTGGGGGTCTAACCAAGACACCCAGTAC	51	TCRBV13-02*01	TCRBD02-01*01	TCRBJ02-05*01
P2Va-Sp-TE-ms6	0.000191071	3	CASGDLGGGQLYF	TTCTCCCTCATTCTGGAGTTGGCTACCCCCTCTCAGACATCAGTGTACTTCTGTGCCAGCGGTGACCTGGGGGGCGGGCAGCTCTAC	39	TCRBV13-02*01	TCRBD02-01*01	TCRBJ02-02*01
P2Va-Sp-TE-ms4	0.000248016	3	CASGDLGGGYEQYF	TCCCTCATTCTGGAGTTGGCTACCCCCTCTCAGACATCAGTGTACTTCTGTGCCAGCGGTGATCTGGGGGGAGGCTATGAACAGTAC	42	TCRBV13-02*01	TCRBD02-01*01	TCRBJ02-07*01
P2Va-Sp-TE-ms6	6.36902e-05	1	CASGDLGGGYEQYF	TCCCTCATTCTGGAGTTGGCTACCCCCTCTCAGACATCAGTGTACTTCTGTGCCAGCGGTGATCTGGGGGGGGGTTATGAACAGTAC	42	TCRBV13-02*01	TCRBD02-01*01	TCRBJ02-07*01
P2Va-Sp-TE-ms1	0.00111809	13	CASGDLGISNERLFF	CTCATTCTGGAGTTGGCTACCCCCTCTCAGACATCAGTGTACTTCTGTGCCAGCGGTGATTTGGGTATTTCCAACGAAAGATTATTT	45	TCRBV13-02*01	TCRBD02-01*01	TCRBJ01-04*01
P2Va-Sp-TE-ms1	0.000172013	2	CASGDLGISNERLFF	CTCATTCTGGAGTTGGCTACCCCCTCTCAGACATCAGTGTACTTCTGTGCCAGCGGTGATCTGGGAATTTCCAACGAAAGATTATTT	45	TCRBV13-02*01	TCRBD02-01*01	TCRBJ01-04*01
P2Va-Sp-TE-ms6	0.00012738	2	CASGDLGISNERLFF	CTCATTCTGGAGTTGGCTACCCCCTCTCAGACATCAGTGTACTTCTGTGCCAGCGGTGATCTGGGAATTTCCAACGAAAGATTATTT	45	TCRBV13-02*01	TCRBD02-01*01	TCRBJ01-04*01
P2Va-Sp-TE-ms6	0.000254761	4	CASGDLGPETLYF	TTCTCCCTCATTCTGGAGTTGGCTACCCCCTCTCAGACATCAGTGTACTTCTGTGCCAGCGGTGATCTGGGGCCGGAAACGCTGTAT	39	TCRBV13-02*01	TCRBD02-01*01	TCRBJ02-03*01
P2Va-Sp-TE-ms4	8.2672e-05	1	CASGDLHLSNERLFF	CTCATTCTGGAGTTGGCTACCCCCTCTCAGACATCAGTGTACTTCTGTGCCAGCGGTGATCTGCATCTTTCCAACGAAAGATTATTT	45	TCRBV13-02*01	TCRBD02-01*01	TCRBJ01-04*01
P2Va-Sp-TE-ms3	0.00121813	15	CASGDLNRDEQYF	TTCTCCCTCATTCTGGAGTTGGCTACCCCCTCTCAGACATCAGTGTACTTCTGTGCCAGCGGTGATCTCAACAGGGATGAACAGTAC	39	TCRBV13-02*01	TCRBD01-01*01	TCRBJ02-07*01
P2Va-Sp-TE-ms3	8.12084e-05	1	CASGDLNRDEQYF	TCTCCCTCATTCTGGAGTTGGCTACCCCCCTCTCAGACATCAGTGTACTTCTGTGCCAGCGGTGATCTCAACAGGGATGAACAGTAC	39	TCRBV13-02*01	TCRBD01-01*01	TCRBJ02-07*01
P2Va-Sp-TE-ms4	0.00041336	5	CASGDLWGGAEQFF	TCCCTCATTCTGGAGTTGGCTACCCCCTCTCAGACATCAGTGTACTTCTGTGCCAGCGGTGATCTCTGGGGGGGCGCTGAGCAGTTC	42	TCRBV13-02*01	TCRBD02-01*01	TCRBJ02-01*01
P2Va-Sp-TE-ms6	6.36902e-05	1	CASGDLYWGTETLYF	CTCATTCTGGAGTTGGCTACCCCCTCTCAGACATCAGTGTACTTCTGTGCCAGCGGTGACCTCTACTGGGGGACAGAAACGCTGTAT	45	TCRBV13-02*01	TCRBD02-01*01	TCRBJ02-03*01
P2Va-Sp-TE-ms1	8.60067e-05	1	CASGDNNERLFF	AACTTCTCCCTCATTCTGGAGTTGGCTACCCCCTCTCAGACATCAGTGTACTTCTGTGCCAGCGGTGATAACAACGAAAGATTATTT	36	TCRBV13-02*01	unknown	TCRBJ01-04*01
P2Va-Sp-TE-ms1	8.60067e-05	1	CASGDNNERLFF	AACTTCTCCCTCATTCTGGAGTTGGCTACCCCCTCTCAGACATCAGTGTACTTCTGTGCCAGCGGGGACAACAACGAAAGATTATTT	36	TCRBV13-02*01	TCRBD01-01*01	TCRBJ01-04*01
P2Va-Sp-TE-ms2	0.000160772	2	CASGDNNERLFF	AACTTCTCCCTCATTCTGGAGTTGGCTACCCCCTCTCAGACATCAGTGTACTTCTGTGCCAGCGGGGACAACAACGAAAGATTATTT	36	TCRBV13-02*01	TCRBD01-01*01	TCRBJ01-04*01
P2Va-Sp-TE-ms4	0.000165344	2	CASGDNRENERLFF	TCCCTCATTCTGGAGTTGGCTACCCCCTCTCAGACATCAGTGTACTTCTGTGCCAGCGGTGATAACAGGGAGAACGAAAGATTATTT	42	TCRBV13-02*01	TCRBD01-01*01	TCRBJ01-04*01
P2Va-Is-TE-tet	0.00712831	14	CASGDNSPLYF	GAGCATTTCTCCCTGATTCTGGATTCTGCTAAAACAAACCAGACATCTGTGTACTTCTGTGCTAGCGGGGATAATTCGCCCCTCTAC	33	TCRBV29-01*01	unknown	TCRBJ01-06*01
P2Va-Sp-TE-ms1	8.60067e-05	1	CASGDNSPLYF	GAGCATTTCTCCCTGATTCTGGATTCTGCTAAAACAAACCAGACATCTGTGTACTTCTGTGCTAGCGGGGATAATTCGCCCCTCTAC	33	TCRBV29-01*01	unknown	TCRBJ01-06*01
P2Va-Sp-TE-ms1	8.60067e-05	1	CASGDNSPLYF	GAGAACTTCTCCCTCATTCTGGAGTTGGCTACCCCCTCTCAGACATCAGTGTACTTCTGTGCCAGCGGAGATAATTCGCCCCTCTAC	33	TCRBV13-02*01	TCRBD01-01*01	TCRBJ01-06*01
P2Va-Sp-TE-ms1	8.60067e-05	1	CASGDNWGPYEQYF	TCCCTCCTTCTGGAGGTGGCTACCCCCTCTCAGACATCAGTGTACTTCTGTGCCAGCGGTGATAACTGGGGTCCATATGAACAGTAC	42	TCRBV13-02*01	TCRBD02-01*01	TCRBJ02-07*01
P2Va-Sp-TE-ms1	0.00911671	106	CASGDNWGPYEQYF	TCCCTCATTCTGGAGTTGGCTACCCCCTCTCAGACATCAGTGTACTTCTGTGCCAGCGGTGATAACTGGGGTCCATATGAACAGTAC	42	TCRBV13-02*01	TCRBD02-01*01	TCRBJ02-07*01
P2Va-Sp-TE-ms1	8.60067e-05	1	CASGDNWGPYEQYF	TCCCTCTTTCTGGAGTTGGCTACCCCCTCTCAGACATCAGTGTACTTCTGTGCCAGCGGTGATAACTGGGGGCCATATGAACAGTAC	42	TCRBV13-02*01	TCRBD02-01*01	TCRBJ02-07*01
P2Va-Sp-TE-ms1	8.60067e-05	1	CASGDNWGPYEQYF	AGCCTCATTCTGGAGTTGGCTACCCCCTCTCAGACATCAGTGTACTTCTGTGCCAGCGGTGATAACTGGGGTCCATATGAACAGTAC	42	TCRBV13-02*01	TCRBD02-01*01	TCRBJ02-07*01
P2Va-Sp-TE-ms1	8.60067e-05	1	CASGDNWGPYEQYF	TCCCTCATTCTGGAGATGGCGACCCCCTCTCAGACATCAGTGTACTTCTGTGCCAGCGGTGATAACTGGGGTCCATATGAACAGTAC	42	TCRBV13-02*01	TCRBD02-01*01	TCRBJ02-07*01
P2Va-Sp-TE-ms1	8.60067e-05	1	CASGDNWGPYEQYF	TCCCTCATGCTGGAGTTGGCTACCCCCTCTCAGACATCAGTGTACTTCTGTGCCAGCGGTGATAACTGGGGGCCATATGAACAGTAC	42	TCRBV13-02*01	TCRBD02-01*01	TCRBJ02-07*01
P2Va-Sp-TE-ms1	8.60067e-05	1	CASGDNWGPYEQYF	TCCCTCTTTCTGGAGTGGGCTACCCCCTCTCAGACATCAGTGTACTTCTGTGCCAGCGGTGATAACTGGGGTCCATATGAACAGTAC	42	TCRBV13-02*01	TCRBD02-01*01	TCRBJ02-07*01
P2Va-Sp-TE-ms1	8.60067e-05	1	CASGDNWGPYEQYF	TCCCTCATGCTGGAGTTGGCGACCCCCTCTCAGACATCAGTGTACTTCTGTGCCAGCGGTGATAACTGGGGTCCATATGAACAGTAC	42	TCRBV13-02*01	TCRBD02-01*01	TCRBJ02-07*01
P2Va-Sp-TE-ms1	8.60067e-05	1	CASGDNWGPYEQYF	TCCCTCATTCTGGAGTGGGCGACCCCCTCTCAGACATCAGTGTACTTCTGTGCCAGCGGTGATAACTGGGGTCCATATGAACAGTAC	42	TCRBV13-02*01	TCRBD02-01*01	TCRBJ02-07*01
P2Va-Sp-TE-ms1	8.60067e-05	1	CASGDNWGPYEQYF	CCCTCATTCTGGAGTTGGCTACCCCCCTCTCAGACATCAGTGTACTTCTGTGCCAGCGGTGATAACTGGGGTCCATATGAACAGTAC	42	TCRBV13-02*01	TCRBD02-01*01	TCRBJ02-07*01
P2Va-Sp-TE-ms2	8.03859e-05	1	CASGDNWGPYEQYF	CTCCCTCATTCTGGAGTTGGCTACCCCTCTCAGACATCAGTGTACTTCTGTGCCAGCGGTGATAACTGGGGTCCATATGAACAGTAC	42	TCRBV13-02*01	TCRBD02-01*01	TCRBJ02-07*01
P2Va-Sp-TE-ms2	0.000884244	11	CASGDNWGPYEQYF	TCCCTCATTCTGGAGTTGGCTACCCCCTCTCAGACATCAGTGTACTTCTGTGCCAGCGGTGATAACTGGGGTCCATATGAACAGTAC	42	TCRBV13-02*01	TCRBD02-01*01	TCRBJ02-07*01
P2Va-Sp-TE-ms2	0.000482315	6	CASGDNWVDAEQFF	TCCCTCATTCTGGAGTTGGCTACCCCCTCTCAGACATCAGTGTACTTCTGTGCCAGCGGTGATAACTGGGTGGATGCTGAGCAGTTC	42	TCRBV13-02*01	TCRBD02-01*01	TCRBJ02-01*01
P2Va-Sp-TE-ms4	8.2672e-05	1	CASGDPDGGGLGEEQYF	CTGGAGTTGGCTACCCCCTCTCAGACAGCAGTGTACTGCTGTGCCAGCGGTGACCCTGACGGGGGGGGCTTGGGGGAGGAACAGTAC	51	TCRBV13-02*01	TCRBD02-01*01	TCRBJ02-07*01
P2Va-Sp-TE-ms4	0.000248016	3	CASGDPDWGGLGDEQYF	CTGGAGTTGGCTACCCCCTCTCAGACATCAGTGTACTTCTGTGCCAGCGGTGACCCTGACTGGGGGGGCTTGGGGGATGAACAGTAC	51	TCRBV13-02*01	TCRBD02-01*01	TCRBJ02-07*01
P2Va-Sp-TR-ms4	0.00100705	1	CASGDPDWGGLGDEQYF	CTGGAGTTGGCTACCCCCTCTCAGACATCAGTGTACTTCTGTGCCAGCGGTGACCCTGACTGGGGGGGCTTGGGGGATGAACAGTAC	51	TCRBV13-02*01	TCRBD02-01*01	TCRBJ02-07*01
P2Va-Sp-TE-ms4	0.000165344	2	CASGDPDWGGVDDTQYF	CTGGAGTTGGCTACCCCCTCTCAGACATCAGTGTACTTCTGTGCCAGCGGTGACCCGGACTGGGGGGGTGTGGATGACACCCAGTAC	51	TCRBV13-02*01	TCRBD02-01*01	TCRBJ02-05*01
P2Va-Sp-TE-ms6	0.00146487	23	CASGDPDWGPSAETLYF	CTGGAGTTGGCTACCCCCTCTCAGACATCAGTGTACTTCTGTGCCAGCGGTGATCCCGACTGGGGTCCTAGTGCAGAAACGCTGTAT	51	TCRBV13-02*01	TCRBD02-01*01	TCRBJ02-03*01
P2Va-Sp-TE-ms6	6.36902e-05	1	CASGDPDWGPSAETLYF	CTGGAATTGGCTTCTCCCTCTCAGACATCTTTGTACTTCTGTGCCAGCGGTGATCCCGACTGGGGTCCTAGTGCAGAAACGCTGTAT	51	TCRBV13-01*02	TCRBD02-01*01	TCRBJ02-03*01
P2Va-Sp-TR-ms6	0.00040858	2	CASGDPDWGPSAETLYF	CTGGAGTTGGCTACCCCCTCTCAGACATCAGTGTACTTCTGTGCCAGCGGTGATCCCGACTGGGGTCCTAGTGCAGAAACGCTGTAT	51	TCRBV13-02*01	TCRBD02-01*01	TCRBJ02-03*01
P2Va-Sp-TR-ms6	0.00020429	1	CASGDPDWGPSAETLYF	CTGGAGTTGGCTACCCCCTCTCAGACGTCAGTGTACTTCTGTGCCAGCGGTGATCCCGACTGGGGTCCTAGTGCAGAAACGCTGTAT	51	TCRBV13-02*01	TCRBD02-01*01	TCRBJ02-03*01
P2Va-Sp-TE-ms4	8.2672e-05	1	CASGDPDWGRGKDQDTQYF	TTGGCTACCCCCTCTCAGACATCAGTGTACTTCTGTGCCAGCGGTGACCCCGACTGGGGGCGGGGAAAGGACCAAGACACCCAGTAC	57	TCRBV13-02*01	TCRBD02-01*01	TCRBJ02-05*01
P2Va-Sp-TR-ms2	0.000551572	1	CASGDPFGTGGEEQFF	ATTCTGGAGTTGGCTACCCCCTCTCAGACATCAGTGTACTTCTGTGCCAGCGGTGATCCCTTTGGGACTGGGGGGGAGGAGCAGTTC	48	TCRBV13-02*01	TCRBD02-01*01	TCRBJ02-01*01
P2Va-Sp-TE-ms3	0.00406042	50	CASGDPFGWEQYF	TTCTCCCTCATTCTGGAGTTGGCTACCCCCTCTCAGACATCAGTGTACTTCTGTGCCAGCGGTGATCCCTTCGGGTGGGAACAGTAC	39	TCRBV13-02*01	unknown	TCRBJ02-07*01
P2Va-Sp-TE-ms3	8.12084e-05	1	CASGDPFGWEQYF	TTCTCTCTCATTCTGGAGTTGGCTTCCCTTTCTCAGACATCAGTGTACTTCTGTGCCAGCGGTGATCCCTTCGGGTGGGAACAGTAC	39	TCRBV13-02*01	unknown	TCRBJ02-07*01
P2Va-Sp-TE-ms3	8.12084e-05	1	CASGDPFGWEQYF	TCTCCCTCATTCTGGAGTTGGCTACCCCCCTCTCAGACATCAGTGTACTTCTGTGCCAGCGGTGATCCCTTCGGGTGGGAACAGTAC	39	TCRBV13-02*01	unknown	TCRBJ02-07*01
P2Va-Sp-TE-ms3	8.12084e-05	1	CASGDPFGWEQYF	CTTCTCCCTCATTCTGGAGTTGGCTACCCCTCTCAGACATCAGTGTACTTCTGTGCCAGCGGTGATCCCTTCGGGTGGGAACAGTAC	39	TCRBV13-02*01	unknown	TCRBJ02-07*01
P2Va-Sp-TE-ms6	0.00012738	2	CASGDPGIEVFF	AACTTCTCCCTCATTCTGGAGTTGGCTACCCCCTCTCAGACATCAGTGTACTTCTGTGCCAGCGGTGATCCCGGCATAGAAGTCTTC	36	TCRBV13-02*01	unknown	TCRBJ01-01*01
P2Va-Sp-TR-ms1	0.000798403	2	CASGDPGREQYF	AACTTCTCCCTCATTCTGGAGTTGGCTACCCCCTCTCAGACATCAGTGTACTTCTGTGCCAGCGGTGATCCAGGGCGCGAACAGTAC	36	TCRBV13-02*01	TCRBD01-01*01	TCRBJ02-07*01
P2Va-Sp-TR-ms2	0.00275786	5	CASGDPGREQYF	AACTTCTCCCTCATTCTGGAGTTGGCTACCCCCTCTCAGACATCAGTGTACTTCTGTGCCAGCGGTGATCCTGGGCGAGAACAGTAC	36	TCRBV13-02*01	TCRBD02-01*01	TCRBJ02-07*01
P2Va-Sp-TE-ms4	8.2672e-05	1	CASGDPGTEVFF	AACTTCTCCCTCATTCTGGAGTTGGCTACCCCCTCTCAGACATCAGTGTACTTCTGTGCCAGCGGTGATCCGGGGACAGAAGTCTTC	36	TCRBV13-02*01	unknown	TCRBJ01-01*01
P2Va-Sp-TE-ms4	0.000496032	6	CASGDPGTGANERLFF	ATTCTGGAGTTGGCTACCCCCTCTCAGACATCAGTGTACTTCTGTGCCAGCGGTGACCCCGGGACAGGGGCCAACGAAAGATTATTT	48	TCRBV13-02*01	TCRBD01-01*01	TCRBJ01-04*01
P2Va-Sp-TR-ms2	0.00110314	2	CASGDPGYEQYF	AACTTCTCCCTCATTCTGGAGTTGGCTACCCCCTCTCAGACATCAGTGTACTTCTGTGCCAGCGGTGACCCGGGTTATGAACAGTAC	36	TCRBV13-02*01	unknown	TCRBJ02-07*01
P2Va-Sp-TR-ms2	0.000551572	1	CASGDPGYEQYF	GAACTTCTCCCTCATTCTGGAGTTGGCTACCCCTCTCAGACATCAGTGTACTTCTGTGCCAGCGGTGACCCGGGTTATGAACAGTAC	36	TCRBV13-02*01	unknown	TCRBJ02-07*01
P2Va-Sp-TE-ms3	0.000162417	2	CASGDPHGGQDTQYF	CTCATTCTGGAGTTGGCTACCCCCTCTCAGACATCAGTGTACTTCTGTGCCAGCGGTGATCCCCATGGGGGGCAAGACACCCAGTAC	45	TCRBV13-02*01	TCRBD02-01*01	TCRBJ02-05*01
P2Va-Sp-TE-ms4	0.00181878	22	CASGDPIDWGAYEQYF	ATTCTGGAGTTGGCTACCCCCTCTCAGACATCAGTGTACTTCTGTGCCAGCGGTGATCCCATAGACTGGGGGGCGTATGAACAGTAC	48	TCRBV13-02*01	TCRBD02-01*01	TCRBJ02-07*01
P2Va-Sp-TR-ms1	0.000798403	2	CASGDPLNSPLYF	TTCTCCCTCATTCTGGAGTTGGCTACCCCCTCTCAGACATCAGTGTACTTCTGTGCCAGCGGTGATCCCCTTAATTCGCCCCTCTAC	39	TCRBV13-02*01	TCRBD02-01*01	TCRBJ01-06*01
P2Va-Sp-TE-ms1	8.60067e-05	1	CASGDPNSPLYF	AACTTCTCCCTCATTCTGGAGTTGGCTACCCCCTCTCAGACATCAGTGTACTTCTGTGCCAGCGGTGACCCTAATTCGCCCCTCTAC	36	TCRBV13-02*01	unknown	TCRBJ01-06*01
P2Va-Sp-TE-ms4	0.00041336	5	CASGDPNYNSPLYF	TCCCTCATTCTGGAGTTGGCTACCCCCTCTCAGACATCAGTGTACTTCTGTGCCAGCGGTGATCCAAACTATAATTCGCCCCTCTAC	42	TCRBV13-02*01	TCRBD01-01*01	TCRBJ01-06*01
P2Va-Sp-TE-ms1	8.60067e-05	1	CASGDPPGGPSAEQFF	ATTCTGGAGTTGGCTACCCCCTCTCAGACATCAGTGTACTTCTGTGCCAGCGGTGACCCCCCTGGGGGTCCCTCGGCTGAGCAGTTC	48	TCRBV13-02*01	TCRBD02-01*01	TCRBJ02-01*01
P2Va-Sp-TE-ms4	8.2672e-05	1	CASGDPPGQSAETLYF	ATTCTGGAGTTGGCTACCCCCTCTCAGACATCAGTGTACTTCTGTGCCAGCGGGGACCCCCCGGGACAAAGTGCAGAAACGCTGTAT	48	TCRBV13-02*01	TCRBD01-01*01	TCRBJ02-03*01
P2Va-Sp-TE-ms1	8.60067e-05	1	CASGDPQGPNQAPLF	CTCATTCTGGAGTTGGCTACCCCCTCTCAGACATCAGTGTACTTCTGTGCCAGCGGTGACCCCCAGGGGCCCAACCAGGCTCCGCTT	45	TCRBV13-02*01	TCRBD01-01*01	TCRBJ01-05*01
P2Va-Sp-TE-ms2	8.03859e-05	1	CASGDPRDWGGSYEQYF	CTGGAGGTGGCTACCCCCTCTCAGACATCAGTGTACTTCTGTGCCAGCGGTGACCCCCGGGACTGGGGGGGCTCCTATGAACAGTAC	51	TCRBV13-02*01	TCRBD02-01*01	TCRBJ02-07*01
P2Va-Sp-TE-ms2	0.000160772	2	CASGDPRDWGGSYEQYF	CTGGAGTTGGCTACCCCCTCTCAGACATCAGTGTACTTCTGTGCCAGCGGTGACCCCCGGGACTGGGGGGGCTCCTATGAACAGTAC	51	TCRBV13-02*01	TCRBD02-01*01	TCRBJ02-07*01
P2Va-Sp-TE-ms2	0.0022508	28	CASGDPTGNERLFF	TCCCTCATTCTGGAGTTGGCTACCCCCTCTCAGACATCAGTGTACTTCTGTGCCAGCGGTGACCCGACAGGCAACGAAAGATTATTT	42	TCRBV13-02*01	TCRBD01-01*01	TCRBJ01-04*01
P2Va-Sp-TE-ms3	0.000243625	3	CASGDPTGNERLFF	TCCCTCATTCTGGAGTTGGCTACCCCCTCTCAGACATCAGTGTACTTCTGTGCCAGCGGTGACCCGACAGGCAACGAAAGATTATTT	42	TCRBV13-02*01	TCRBD01-01*01	TCRBJ01-04*01
P2Va-Sp-TE-ms4	0.000165344	2	CASGDPTGNERLFF	TCCCTCATTCTGGAGTTGGCTACCCCCTCTCAGACATCAGTGTACTTCTGTGCCAGCGGTGACCCGACAGGCAACGAAAGATTATTT	42	TCRBV13-02*01	TCRBD01-01*01	TCRBJ01-04*01
P2Va-Sp-TE-ms3	8.12084e-05	1	CASGDPVWKGEDTQYF	ATTCTGGAGTTGGCTACCCCCTCTCAGACATCAGTGTACTTCTGTGCCAGCGGTGATCCCGTCTGGAAGGGAGAAGACACCCAGTAC	48	TCRBV13-02*01	unknown	TCRBJ02-05*01
P2Va-Sp-TR-ms2	0.00110314	2	CASGDQGLSNERLFF	CTCATTCTGGAGTTGGCTACCCCCTCTCAGACATCAGTGTACTTCTGTGCCAGCGGTGACCAGGGTCTTTCCAACGAAAGATTATTT	45	TCRBV13-02*01	TCRBD01-01*01	TCRBJ01-04*01
P2Va-Sp-TE-ms4	0.000165344	2	CASGDQGSPLYF	AACTTCTCCCTCATTCTGGAGTTGGCTACCCCCTCTCAGACATCAGTGTACTTCTGTGCCAGCGGTGATCAGGGATCGCCCCTCTAC	36	TCRBV13-02*01	TCRBD01-01*01	TCRBJ01-06*01
P2Va-Sp-TE-ms1	0.00051604	6	CASGDQGWSDYTF	TTCTCCCTCATTCTGGAGTTGGCTACCCCCTCTCAGACATCAGTGTACTTCTGTGCCAGCGGTGACCAGGGATGGTCCGACTACACC	39	TCRBV13-02*01	TCRBD01-01*01	TCRBJ01-02*01
P2Va-Sp-TE-ms6	6.36902e-05	1	CASGDQRLGVDTQYF	CTCATTCTGGAGTTGGCTACCCCCTCTCAGACATCAGTGTACTTCTGTGCCAGCGGTGATCAGAGGCTGGGGGTGGACACCCAGTAC	45	TCRBV13-02*01	TCRBD02-01*01	TCRBJ02-05*01
P2Va-Sp-TE-ms4	8.2672e-05	1	CASGDQVRGAEQFF	TCCCTCATTCTGGAGTTGGCTACCCCCTCTCAGACATCAGTGTACTTCTGTGCCAGCGGTGATCAGGTCAGGGGTGCTGAGCAGTTC	42	TCRBV13-02*01	TCRBD01-01*01	TCRBJ02-01*01
P2Va-Sp-TE-ms6	0.00012738	2	CASGDRASGNTLYF	TCCCTCATTCTGGAGTTGGCTACCCCCTCTCAGACATCAGTGTACTTCTGTGCCAGCGGCGACAGGGCTTCTGGAAATACGCTCTAT	42	TCRBV13-02*01	TCRBD01-01*01	TCRBJ01-03*01
P2Va-Sp-TR-ms1	0.000798403	2	CASGDRDGAETLYF	TCTCTCATTCTGGAGTTGGCTTCCCTTTCTCAGACAGCTGTATATTTCTGTGCCAGCGGAGACAGGGACGGTGCAGAAACGCTGTAT	42	TCRBV13-03*01	TCRBD01-01*01	TCRBJ02-03*01
P2Va-Is-TR-tet	0.00591716	1	CASGDRDWGDQDTQYF	ATTCTGGAGTTGGCTACCCCCTCTCAGACATCAGTGTACTTCTGTGCCAGCGGTGATCGGGACTGGGGGGACCAAGACACCCAGTAC	48	TCRBV13-02*01	TCRBD02-01*01	TCRBJ02-05*01
P2Va-Sp-TE-ms1	8.60067e-05	1	CASGDRDWGDQDTQYF	CTGCTGGAGTTGGCTACCCCCTCTCAGACATCAGTGTACTTCTGTGCCAGCGGTGATCGGGACTGGGGGGACCAAGACACCCAGTAC	48	TCRBV13-02*01	TCRBD02-01*01	TCRBJ02-05*01
P2Va-Sp-TE-ms1	0.00215017	25	CASGDRDWGDQDTQYF	ATTCTGGAGTTGGCTACCCCCTCTCAGACATCAGTGTACTTCTGTGCCAGCGGTGATCGGGACTGGGGGGACCAAGACACCCAGTAC	48	TCRBV13-02*01	TCRBD02-01*01	TCRBJ02-05*01
P2Va-Sp-TE-ms1	8.60067e-05	1	CASGDRDWGDQDTQYF	ATTCTGGAGGTGGCTACCCCCTCTCAGACATCAGTGTACTTCTGTGCCAGCGGTGATCGGGACTGGGGGGACCAAGACACCCAGTAC	48	TCRBV13-02*01	TCRBD02-01*01	TCRBJ02-05*01
P2Va-Sp-TE-ms2	0.000160772	2	CASGDRDWGDQDTQYF	ATTCTGGAGTTGGCTACCCCCTCTCAGACATCAGTGTACTTCTGTGCCAGCGGTGATCGGGACTGGGGGGACCAAGACACCCAGTAC	48	TCRBV13-02*01	TCRBD02-01*01	TCRBJ02-05*01
P2Va-Sp-TE-ms3	0.000324834	4	CASGDRDWGDQDTQYF	ATTCTGGAGTTGGCTACCCCCTCTCAGACATCAGTGTACTTCTGTGCCAGCGGTGATCGGGACTGGGGGGACCAAGACACCCAGTAC	48	TCRBV13-02*01	TCRBD02-01*01	TCRBJ02-05*01
P2Va-Sp-TE-ms4	0.000992063	12	CASGDRDWGDQDTQYF	ATTCTGGAGTTGGCTACCCCCTCTCAGACATCAGTGTACTTCTGTGCCAGCGGTGATCGGGACTGGGGGGACCAAGACACCCAGTAC	48	TCRBV13-02*01	TCRBD02-01*01	TCRBJ02-05*01
P2Va-Sp-TE-ms6	0.00375772	59	CASGDRDWGDQDTQYF	ATTCTGGAGTTGGCTACCCCCTCTCAGACATCAGTGTACTTCTGTGCCAGCGGTGATCGGGACTGGGGGGACCAAGACACCCAGTAC	48	TCRBV13-02*01	TCRBD02-01*01	TCRBJ02-05*01
P2Va-Sp-TE-ms6	6.36902e-05	1	CASGDRDWGDQDTQYF	ATTCTGGAGTTGGCGACCCCCGCTCAGACATCAGTGTACTTCTGTGCCAGCGGTGATCGGGACTGGGGGGACCAAGACACCCAGTAC	48	TCRBV13-02*01	TCRBD02-01*01	TCRBJ02-05*01
P2Va-Sp-TE-ms6	6.36902e-05	1	CASGDRDWGDQDTQYF	CATTCTGGAGTTGGCTACCCCTCTCAGACATCAGTGTACTTCTGTGCCAGCGGTGATCGGGACTGGGGGGACCAAGACACCCAGTAC	48	TCRBV13-02*01	TCRBD02-01*01	TCRBJ02-05*01
P2Va-Sp-TE-ms6	6.36902e-05	1	CASGDRDWGDQDTQYF	CTGCTGGAATTGGCTTCTCCCTCTCAGACATCTTTGTACTTCTGTGCCAGCGGTGATCGGGACTGGGGGGACCAAGACACCCAGTAC	48	TCRBV13-01*02	TCRBD02-01*01	TCRBJ02-05*01
P2Va-Sp-TE-ms6	6.36902e-05	1	CASGDRDWGDQDTQYF	TTCTGGAGTTGGCTACCCCCCTCTCAGACATCAGTGTACTTCTGTGCCAGCGGTGATCGGGACTGGGGGGACCAAGACACCCAGTAC	48	TCRBV13-02*01	TCRBD02-01*01	TCRBJ02-05*01
P2Va-Sp-TR-ms2	0.00110314	2	CASGDRDWGDQDTQYF	ATTCTGGAGTTGGCTACCCCCTCTCAGACATCAGTGTACTTCTGTGCCAGCGGTGATCGGGACTGGGGGGACCAAGACACCCAGTAC	48	TCRBV13-02*01	TCRBD02-01*01	TCRBJ02-05*01
P2Va-Sp-TR-ms3	0.00247158	5	CASGDRDWGDQDTQYF	ATTCTGGAGTTGGCTACCCCCTCTCAGACATCAGTGTACTTCTGTGCCAGCGGTGATCGGGACTGGGGGGACCAAGACACCCAGTAC	48	TCRBV13-02*01	TCRBD02-01*01	TCRBJ02-05*01
P2Va-Sp-TR-ms6	0.0124617	61	CASGDRDWGDQDTQYF	ATTCTGGAGTTGGCTACCCCCTCTCAGACATCAGTGTACTTCTGTGCCAGCGGTGATCGGGACTGGGGGGACCAAGACACCCAGTAC	48	TCRBV13-02*01	TCRBD02-01*01	TCRBJ02-05*01
P2Va-Sp-TR-ms6	0.00040858	2	CASGDRDWGDQDTQYF	CTTCTGGAGTTGGCGACCCCCTCTCAGACATCAGTGTACTTCTGTGCCAGCGGTGATCGGGACTGGGGGGACCAAGACACCCAGTAC	48	TCRBV13-02*01	TCRBD02-01*01	TCRBJ02-05*01
P2Va-Sp-TR-ms6	0.00020429	1	CASGDRDWGDQDTQYF	AGTCTGGAGTTGGCTACCCCCTCTCAGACCTCAGTGTACTTCTGTGCCAGCGGTGATCGGGACTGGGGGGACCAAGACACCCAGTAC	48	TCRBV13-02*01	TCRBD02-01*01	TCRBJ02-05*01
P2Va-Sp-TR-ms6	0.00020429	1	CASGDRDWGDQDTQYF	CTTCTGGAGGTGGCTACCCCCTCTCAGACATCAGTGTACTTCTGTGCCAGCGGTGATCGGGACTGGGGGGACCAAGACACCCAGTAC	48	TCRBV13-02*01	TCRBD02-01*01	TCRBJ02-05*01
P2Va-Sp-TR-ms6	0.00020429	1	CASGDRDWGDQDTQYF	CTGCTGGAGTTGGCTACCCCCTCTCAGACATCAGTGTACTTCTGTGCCAGCGGTGATCGGGACTGGGGGGACCAAGACACCCAGTAC	48	TCRBV13-02*01	TCRBD02-01*01	TCRBJ02-05*01
P2Va-Sp-TR-ms6	0.00020429	1	CASGDRDWGDQDTQYF	ATGCTGGAGTGGGCTACCCCCTCTCAGACATCAGTGTACTTCTGTGCCAGCGGTGATCGGGACTGGGGGGACCAAGACACCCAGTAC	48	TCRBV13-02*01	TCRBD02-01*01	TCRBJ02-05*01
P2Va-Sp-TR-ms6	0.00020429	1	CASGDRDWGDQDTQYF	AAGCTGGAGTTGGCTACCCCCTCTCAGACATCAGTGTACTTCTGTGCCAGCGGTGATCGGGACTGGGGGGACCAAGACACCCAGTAC	48	TCRBV13-02*01	TCRBD02-01*01	TCRBJ02-05*01
P2Va-Sp-TR-ms6	0.00020429	1	CASGDRDWGDQDTQYF	ATGCTGGAGCTGGCTACCCCCTCTCAGACATCAGTGTACTTCTGTGCCAGCGGTGATCGGGACTGGGGGGACCAAGACACCCAGTAC	48	TCRBV13-02*01	TCRBD02-01*01	TCRBJ02-05*01
P2Va-Sp-TR-ms6	0.00020429	1	CASGDRDWGDQDTQYF	CTTCTGGAGTGGGCGACCCCCTCTCAGACATCAGTGTACTTCTGTGCCAGCGGTGATCGGGACTGGGGGGACCAAGACACCCAGTAC	48	TCRBV13-02*01	TCRBD02-01*01	TCRBJ02-05*01
P2Va-Sp-TE-ms6	6.36902e-05	1	CASGDRDWGDTQYF	TCCCTCATTCTGGAGTTGGCTACCCCCTCTCAGACATCAGTGTACTTCTGTGCCAGCGGTGATCGGGACTGGGGAGACACCCAGTAC	42	TCRBV13-02*01	TCRBD02-01*01	TCRBJ02-05*01
P2Va-Sp-TE-ms4	8.2672e-05	1	CASGDRESGNTLYF	TCCCTCATTCTGGAGTTGGCTACCCCCTCTCAGACATCAGTGTACTTCTGTGCCAGCGGTGACAGGGAATCTGGAAATACGCTCTAT	42	TCRBV13-02*01	TCRBD01-01*01	TCRBJ01-03*01
P2Va-Sp-TR-ms1	0.000399202	1	CASGDRESNERLFF	TCCCTCATTCTGGAGTTGGCTACCCCCTCTCAGACATCAGTGTACTTCTGTGCCAGCGGTGACAGGGAATCCAACGAAAGATTATTT	42	TCRBV13-02*01	TCRBD01-01*01	TCRBJ01-04*01
P2Va-Sp-TR-ms3	0.00197726	4	CASGDRESNERLFF	TCCCTCATTCTGGAGTTGGCTACCCCCTCTCAGACATCAGTGTACTTCTGTGCCAGCGGTGACAGGGAATCCAACGAAAGATTATTT	42	TCRBV13-02*01	TCRBD01-01*01	TCRBJ01-04*01
P2Va-Sp-TE-ms2	0.000562701	7	CASGDRESQNTLYF	TCCCTCATTCTGGAGTTGGCTACCCCCTCTCAGACATCAGTGTACTTCTGTGCCAGCGGGGACAGGGAAAGTCAAAACACCTTGTAC	42	TCRBV13-02*01	TCRBD01-01*01	TCRBJ02-04*01
P2Va-Sp-TE-ms3	0.00048725	6	CASGDRESQNTLYF	TCCCTCATTCTGGAGTTGGCTACCCCCTCTCAGACATCAGTGTACTTCTGTGCCAGCGGTGATAGAGAAAGTCAAAACACCTTGTAC	42	TCRBV13-02*01	unknown	TCRBJ02-04*01
P2Va-Sp-TE-ms4	8.2672e-05	1	CASGDRESQNTLYF	TCCCTCATTCTGGAGTTGGCTACCCCCTCTCAGACATCAGTGTACTTCTGTGCCAGCGGTGATAGAGAAAGTCAAAACACCTTGTAC	42	TCRBV13-02*01	unknown	TCRBJ02-04*01
P2Va-Sp-TE-ms4	8.2672e-05	1	CASGDRGQGATGQLYF	ATTCTGGAGTTGGCTACCCCCTCTCAGACATCAGTGTACTTCTGTGCCAGCGGTGATAGGGGACAGGGGGCCACCGGGCAGCTCTAC	48	TCRBV13-02*01	TCRBD01-01*01	TCRBJ02-02*01
P2Va-Sp-TE-ms4	8.2672e-05	1	CASGDRGREQYF	AACTTCTCCCTCATTCTGGAGTTGGCTACCCCCTCTCAGACATCAGTGTACTTCTGTGCCAGCGGAGACAGGGGGCGAGAACAGTAC	36	TCRBV13-02*01	TCRBD01-01*01	TCRBJ02-07*01
P2Va-Sp-TE-ms2	8.03859e-05	1	CASGDRGREVFF	AACTTCTCCCTCATTCTGGAGTTGGCTACCCCCTCTCAGACATCAGTGTACTTCTGTGCCAGCGGCGACAGGGGAAGAGAAGTCTTC	36	TCRBV13-02*01	TCRBD01-01*01	TCRBJ01-01*01
P2Va-Sp-TE-ms2	8.03859e-05	1	CASGDRGRPDQAPLF	CTCATTCTGGAGTTGGCTACCCCCTCTCAGACATCAGTGTACTTCTGTGCCAGCGGGGACAGGGGGCGCCCCGACCAGGCTCCGCTT	45	TCRBV13-02*01	TCRBD01-01*01	TCRBJ01-05*01
P2Va-Sp-TR-ms2	0.0182019	33	CASGDRGRPDQAPLF	CTCATTCTGGAGTTGGCTACCCCCTCTCAGACATCAGTGTACTTCTGTGCCAGCGGGGACAGGGGGCGCCCCGACCAGGCTCCGCTT	45	TCRBV13-02*01	TCRBD01-01*01	TCRBJ01-05*01
P2Va-Sp-TR-ms3	0.00197726	4	CASGDRGRPDQAPLF	CTCATTCTGGAGTTGGCTACCCCCTCTCAGACATCAGTGTACTTCTGTGCCAGCGGGGACAGGGGGCGCCCCGACCAGGCTCCGCTT	45	TCRBV13-02*01	TCRBD01-01*01	TCRBJ01-05*01
P2Va-Sp-TE-ms1	8.60067e-05	1	CASGDRGRSDYTF	TGCTCCCTCATTCTGGCGGTGGCTCCCCCCTCTCAGACATCAGTGTACTTCTGTGCCAGCGGGGACAGGGGGCGCTCCGACTACACC	39	TCRBV13-02*01	TCRBD01-01*01	TCRBJ01-02*01
P2Va-Sp-TE-ms1	8.60067e-05	1	CASGDRGRSDYTF	TTCTCCCTCATTCTGGAGGTGGCTACCCCCTCTCAGACATCAGTGTACTTCTGTGCCAGCGGGGACAGGGGGCGCTCCGACTACACC	39	TCRBV13-02*01	TCRBD01-01*01	TCRBJ01-02*01
P2Va-Sp-TE-ms1	0.000860067	10	CASGDRGRSDYTF	TTCTCCCTCATTCTGGAGTTGGCTACCCCCTCTCAGACATCAGTGTACTTCTGTGCCAGCGGGGACAGGGGGCGCTCCGACTACACC	39	TCRBV13-02*01	TCRBD01-01*01	TCRBJ01-02*01
P2Va-Sp-TE-ms1	8.60067e-05	1	CASGDRGRSDYTF	TGCTCCCTCATTCTGGAGGTGGCTACCCCCTCTCAGACATCAGTGTACTTCTGTGCCAGCGGGGACAGGGGGCGCTCCGACTACACC	39	TCRBV13-02*01	TCRBD01-01*01	TCRBJ01-02*01
P2Va-Sp-TE-ms1	8.60067e-05	1	CASGDRGRSDYTF	TTCTCCCTCCTTCTGGAGGTGGCTACCCCCTCTCAGACATCAGTGTACTTCTGTGCCAGCGGGGACAGGGGGCGCTCCGACTACACC	39	TCRBV13-02*01	TCRBD01-01*01	TCRBJ01-02*01
P2Va-Sp-TE-ms2	8.03859e-05	1	CASGDRGSAETLYF	TCCCTCATTCTGGAGTTGGCTACCCCCTCTCAGACATCAGTGTACTTCTGTGCCAGCGGTGATCGGGGTAGTGCAGAAACGCTGTAT	42	TCRBV13-02*01	unknown	TCRBJ02-03*01
P2Va-Sp-TE-ms1	0.000602047	7	CASGDRGSGTGQLYF	CTCATTCTGGAGTTGGCTACCCCCTCTCAGACATCAGTGTACTTCTGTGCCAGCGGTGATAGGGGTAGTGGCACCGGGCAGCTCTAC	45	TCRBV13-02*01	TCRBD01-01*01	TCRBJ02-02*01
P2Va-Sp-TE-ms1	8.60067e-05	1	CASGDRGSGTGQLYF	CTCTTTCTGGAGGTGGCTACCCCCTCTCAGACATCAGTGTACTTCTGTGCCAGCGGTGATAGGGGTAGTGGCACCGGGCAGCTCTAC	45	TCRBV13-02*01	TCRBD01-01*01	TCRBJ02-02*01
P2Va-Sp-TE-ms6	6.36902e-05	1	CASGDRGTNTGQLYF	CTCATTCTGGAGTTGGCTACCCCCTCTCAGACATCAGTGTACTTCTGTGCCAGCGGTGATAGAGGGACAAACACCGGGCAGCTCTAC	45	TCRBV13-02*01	unknown	TCRBJ02-02*01
P2Va-Sp-TE-ms4	0.000165344	2	CASGDRGYNSPLYF	TCCCTCATTCTGGAGTTGGCTACCCCCTCTCAGACATCAGTGTACTTCTGTGCCAGCGGTGACCGGGGCTATAATTCGCCCCTCTAC	42	TCRBV13-02*01	unknown	TCRBJ01-06*01
P2Va-Sp-TE-ms4	8.2672e-05	1	CASGDRGYNSPLYF	CTCCCTCATTCTGGAGTTGGCTACCCCTCTCAGACATCAGTGTACTTCTGTGCCAGCGGTGACCGGGGCTATAATTCGCCCCTCTAC	42	TCRBV13-02*01	unknown	TCRBJ01-06*01
P2Va-Sp-TR-ms2	0.000551572	1	CASGDRINSYNSPLYF	ATTCTGGAGTTGGCTACCCCCTCTCAGACATCAGTGTACTTCTGTGCCAGCGGTGATCGGATAAATTCCTATAATTCGCCCCTCTAC	48	TCRBV13-02*01	unknown	TCRBJ01-06*01
P2Va-Sp-TE-ms4	0.000165344	2	CASGDRTGGYEQYF	TCCCTCATTCTGGAGTTGGCTACCCCCTCTCAGACATCAGTGTACTTCTGTGCCAGCGGTGATCGGACAGGGGGCTATGAACAGTAC	42	TCRBV13-02*01	TCRBD01-01*01	TCRBJ02-07*01
P2Va-Sp-TE-ms4	8.2672e-05	1	CASGDRTNNSPLYF	TCCCTCATTCTGGAGTTGGCTACCCCCTCTCAGACATCAGTGTACTTCTGTGCCAGCGGTGATCGCACCAATAATTCGCCCCTCTAC	42	TCRBV13-02*01	unknown	TCRBJ01-06*01
P2Va-Sp-TR-ms4	0.00100705	1	CASGDRTNNSPLYF	TCCCTCATTCTGGAGTTGGCTACCCCCTCTCAGACATCAGTGTACTTCTGTGCCAGCGGTGATCGCACCAATAATTCGCCCCTCTAC	42	TCRBV13-02*01	unknown	TCRBJ01-06*01
P2Va-Sp-TE-ms2	0.000241158	3	CASGDRVGAETLYF	TCCCTCATTCTGGAGTTGGCTACCCCCTCTCAGACATCAGTGTACTTCTGTGCCAGCGGTGACAGGGTCGGTGCAGAAACGCTGTAT	42	TCRBV13-02*01	TCRBD01-01*01	TCRBJ02-03*01
P2Va-Sp-TR-ms2	0.00110314	2	CASGDSGLSNERLFF	CTCATTCTGGAGTTGGCTACCCCCTCTCAGACATCAGTGTACTTCTGTGCCAGCGGTGATTCGGGTCTTTCCAACGAAAGATTATTT	45	TCRBV13-02*01	unknown	TCRBJ01-04*01
P2Va-Sp-TE-ms4	8.2672e-05	1	CASGDSGSSAETLYF	CTCATTCTGGAGTTGGCTACCCCCTCTCAGACATCAGTGTACTTCTGTGCCAGCGGTGATTCTGGATCTAGTGCAGAAACGCTGTAT	45	TCRBV13-02*01	TCRBD02-01*01	TCRBJ02-03*01
P2Va-Sp-TR-ms1	0.0283433	71	CASGDSGWGKQYF	TTCTCCCTCATTCTGGAGTTGGCTACCCCCTCTCAGACATCAGTGTACTTCTGTGCCAGCGGTGATTCGGGCTGGGGGAAACAGTAC	39	TCRBV13-02*01	TCRBD02-01*01	TCRBJ02-07*01
P2Va-Sp-TR-ms1	0.000399202	1	CASGDSGWGKQYF	TTCTCCCTCCTTCTGGAGGTGGCTACCCCCTCTCAGACATCAGTGTACTTCTGTGCCAGCGGTGATTCGGGCTGGGGGAAACAGTAC	39	TCRBV13-02*01	TCRBD02-01*01	TCRBJ02-07*01
P2Va-Sp-TR-ms1	0.000399202	1	CASGDSGWGKQYF	GTCTCCCTCATGCTGGAGTTGGCTACCCCCTCTCAGACATCAGTGTACTTCTGTGCCAGCGGTGATTCGGGCTGGGGGAAACAGTAC	39	TCRBV13-02*01	TCRBD02-01*01	TCRBJ02-07*01
P2Va-Sp-TR-ms1	0.000399202	1	CASGDSGWGKQYF	TTCTCCCTCATTCTGGAGTGGGCTACCCCCTCTCAGACATCAGTGTACTTCTGTGCCAGCGGGGATTCGGGCTGGGGGAAACAGTAC	39	TCRBV13-02*01	TCRBD02-01*01	TCRBJ02-07*01
P2Va-Sp-TR-ms1	0.000399202	1	CASGDSGWGKQYF	TTCTCCCGCCTTCTGGAGTTGGCTACCCCCTCTCAGACATCAGTGTACTTCTGTGCCAGCGGTGATTCGGGCTGGGGGAAACAGTAC	39	TCRBV13-02*01	TCRBD02-01*01	TCRBJ02-07*01
P2Va-Sp-TR-ms1	0.000399202	1	CASGDSGWGKQYF	TTCTCCCTCCTTCTGGCGTTGGCTACCCCCTCTCAGACATCAGTGTACTTCTGTGCCAGCGGTGATTCGGGCTGGGGGAAACAGTAC	39	TCRBV13-02*01	TCRBD02-01*01	TCRBJ02-07*01
P2Va-Sp-TR-ms1	0.000399202	1	CASGDSGWGKQYF	TGCTCCCTCATTCTGGAGTGGGCTACCCCCTCTCAGACATCAGTGTACTTCTGTGCCAGCGGTGATTCGGGCTGGGGGAAACAGTAC	39	TCRBV13-02*01	TCRBD02-01*01	TCRBJ02-07*01
P2Va-Sp-TR-ms1	0.000399202	1	CASGDSGWGKQYF	TTCTCCCGCATGCTGGAGTTGGCTACCCCCTCTCAGACATCAGTGTACTTCTGTGCCAGCGGTGATTCGGGCTGGGGGAAACAGTAC	39	TCRBV13-02*01	TCRBD02-01*01	TCRBJ02-07*01
P2Va-Sp-TE-ms4	0.000330688	4	CASGDSLGPSSYEQYF	ATTCTGGAGTTGGCTACCCCCTCTCAGACATCAGTGTACTTCTGTGCCAGCGGTGATTCACTGGGGCCCAGCTCCTATGAACAGTAC	48	TCRBV13-02*01	TCRBD02-01*01	TCRBJ02-07*01
P2Va-Sp-TR-ms4	0.0020141	2	CASGDSNERLFF	AACTTCTCCCTCATTCTGGAGTTGGCTACCCCCTCTCAGACATCAGTGTACTTCTGTGCCAGCGGTGACAGCAACGAAAGATTATTT	36	TCRBV13-02*01	TCRBD01-01*01	TCRBJ01-04*01
P2Va-Sp-TE-ms3	8.12084e-05	1	CASGDSRQGGKDTQYF	ATTCTGGAGTTGGCTACCCCCTCTCAGACATCAGTGTACTTCTGTGCCAGCGGTGATTCTCGACAGGGAGGAAAAGACACCCAGTAC	48	TCRBV13-02*01	TCRBD01-01*01	TCRBJ02-05*01
P2Va-Sp-TE-ms4	8.2672e-05	1	CASGDSVDTQYF	AACTTCTCCCTCATTCTGGAGTTGGCTACCCCCTCTCAGACATCAGTGTACTTCTGTGCCAGCGGTGATTCGGTAGACACCCAGTAC	36	TCRBV13-02*01	unknown	TCRBJ02-05*01
P2Va-Sp-TE-ms4	8.2672e-05	1	CASGDTDWGGGEDTQYF	CTGGAGGTGGCTACCCCCTCTCAGACATCAGTGTACTTCTGTGCCAGCGGTGATACGGACTGGGGGGGCGGGGAAGACACCCAGTAC	51	TCRBV13-02*01	TCRBD02-01*01	TCRBJ02-05*01
P2Va-Sp-TE-ms4	8.2672e-05	1	CASGDTDWGGGEDTQYF	CTGGAGTTGGCTACCCCCTCTCAGACATCAGTGTACTTCTGTGCCAGCGGTGATACGGACTGGGGGGGCGGGGAAGACACCCAGTAC	51	TCRBV13-02*01	TCRBD02-01*01	TCRBJ02-05*01
P2Va-Sp-TR-ms4	0.00100705	1	CASGDTDWGGGEDTQYF	CTGGAGTTGGCTACCCCCTCTCAGACATCAGTGTACTTCTGTGCCAGCGGTGATACGGACTGGGGGGGCGGGGAAGACACCCAGTAC	51	TCRBV13-02*01	TCRBD02-01*01	TCRBJ02-05*01
P2Va-Sp-TE-ms6	6.36902e-05	1	CASGDTGTETLYF	TTCTCCCTCATTCTGGAGTTGGCTACCCCCTCTCAGACATCAGTGTACTTCTGTGCCAGCGGTGATACCGGGACAGAAACGCTGTAT	39	TCRBV13-02*01	unknown	TCRBJ02-03*01
P2Va-Sp-TE-ms6	0.000191071	3	CASGDTTGLNNQAPLF	ATTCTGGAGTTGGCTACCCCCTCTCAGACATCAGTGTACTTCTGTGCCAGCGGTGATACGACAGGGCTGAACAACCAGGCTCCGCTT	48	TCRBV13-02*01	TCRBD01-01*01	TCRBJ01-05*01
P2Va-Sp-TE-ms6	6.36902e-05	1	CASGDTTGLNNQAPLF	TTCTGGAGTTGGCTACCCCCCTCTCAGACATCAGTGTACTTCTGTGCCAGCGGTGATACGACAGGGCTGAACAACCAGGCTCCGCTT	48	TCRBV13-02*01	TCRBD01-01*01	TCRBJ01-05*01
P2Va-Sp-TE-ms3	0.000162417	2	CASGDVFSNERLFF	TCCCTCATTCTGGAGTTGGCTACCCCCTCTCAGACATCAGTGTACTTCTGTGCCAGCGGTGATGTCTTTTCCAACGAAAGATTATTT	42	TCRBV13-02*01	TCRBD02-01*01	TCRBJ01-04*01
P2Va-Sp-TE-ms2	8.03859e-05	1	CASGDVGISNERLFF	CTCATTCTGGAGTTGGCTACCCCCTCTCAGACATCAGTGTACTTCTGTGCCAGCGGTGATGTGGGGATTTCCAACGAAAGATTATTT	45	TCRBV13-02*01	TCRBD02-01*01	TCRBJ01-04*01
P2Va-Sp-TR-ms2	0.00165472	3	CASGDVGISNERLFF	CTCATTCTGGAGTTGGCTACCCCCTCTCAGACATCAGTGTACTTCTGTGCCAGCGGTGATGTTGGAATTTCCAACGAAAGATTATTT	45	TCRBV13-02*01	unknown	TCRBJ01-04*01
P2Va-Sp-TE-ms1	8.60067e-05	1	CASGDVGKNSPLYF	TCCCTCCTTCTGGAGGTGGCTACCCCCTCTCAGACATCAGTGTACTTCTGTGCCAGCGGTGATGTAGGGAAGAATTCGCCCCTCTAC	42	TCRBV13-02*01	unknown	TCRBJ01-06*01
P2Va-Sp-TE-ms1	0.0037843	44	CASGDVGKNSPLYF	TCCCTCATTCTGGAGTTGGCTACCCCCTCTCAGACATCAGTGTACTTCTGTGCCAGCGGTGATGTAGGGAAGAATTCGCCCCTCTAC	42	TCRBV13-02*01	unknown	TCRBJ01-06*01
P2Va-Sp-TE-ms1	8.60067e-05	1	CASGDVGKNSPLYF	TCCCTCATGCTGGAGGTGGCTACCCCCTCTCAGACATCAGTGTACTTCTGTGCCAGCGGTGATGTAGGGAAGAATTCGCCCCTCTAC	42	TCRBV13-02*01	unknown	TCRBJ01-06*01
P2Va-Sp-TE-ms1	0.00180614	21	CASGDVGKNSPLYF	TCCCTCATTCTGGAGTTGGCTACCCCCTCTCAGACATCAGTGTACTTCTGTGCCAGCGGTGATGTAGGGAAAAATTCGCCCCTCTAC	42	TCRBV13-02*01	unknown	TCRBJ01-06*01
P2Va-Sp-TE-ms1	8.60067e-05	1	CASGDVGKNSPLYF	TCCCTCATTCTGGAGAGGGCTACCCCCTCTCAGACATCAGTGTACTTCTGTGCCAGCGGTGATGTAGGGAAGAATTCGCCCCTCTAC	42	TCRBV13-02*01	unknown	TCRBJ01-06*01
P2Va-Sp-TE-ms1	8.60067e-05	1	CASGDVGKNSPLYF	TCCCTCATTCTGGAGGTGGCTACCCCCTCTCAGACATCAGTGTACTTCTGTGCCAGCGGGGATGTAGGGAAGAATTCGCCCCTCTAC	42	TCRBV13-02*01	unknown	TCRBJ01-06*01
P2Va-Sp-TE-ms2	8.03859e-05	1	CASGDVGKNSPLYF	TCCCTCATTCTGGAGTTGGCTACCCCCTCTCAGACATCAGTGTACTTCTGTGCCAGCGGTGATGTAGGGAAGAATTCGCCCCTCTAC	42	TCRBV13-02*01	unknown	TCRBJ01-06*01
P2Va-Sp-TE-ms2	8.03859e-05	1	CASGDVGKNSPLYF	TCCCTCATTCTGGAGTTGGCTACCCCCTCTCAGACATCAGTGTACTTCTGTGCCAGCGGTGATGTAGGGAAAAATTCGCCCCTCTAC	42	TCRBV13-02*01	unknown	TCRBJ01-06*01
P2Va-Sp-TE-ms3	8.12084e-05	1	CASGDVGKNSPLYF	TCCCTCATTCTGGAGTTGGCTACCCCCTCTCAGACATCAGTGTACTTCTGTGCCAGCGGTGATGTAGGGAAAAATTCGCCCCTCTAC	42	TCRBV13-02*01	unknown	TCRBJ01-06*01
P2Va-Sp-TE-ms1	0.00025802	3	CASGDVGQGDEQYF	TCCCTCATTCTGGAGTTGGCTACCCCCTCTCAGACATCAGTGTACTTCTGTGCCAGCGGTGATGTGGGACAGGGAGATGAACAGTAC	42	TCRBV13-02*01	TCRBD01-01*01	TCRBJ02-07*01
P2Va-Sp-TE-ms2	0.000160772	2	CASGDVGQGDEQYF	TCCCTCATTCTGGAGTTGGCTACCCCCTCTCAGACATCAGTGTACTTCTGTGCCAGCGGTGATGTGGGACAGGGAGATGAACAGTAC	42	TCRBV13-02*01	TCRBD01-01*01	TCRBJ02-07*01
P2Va-Sp-TE-ms2	8.03859e-05	1	CASGDVGRGDTQYF	TCCCTCATTCTGGAGTTGGCTACCCCCTCTCAGACATCAGTGTACTTCTGTGCCAGCGGTGATGTAGGGCGGGGGGACACCCAGTAC	42	TCRBV13-02*01	unknown	TCRBJ02-05*01
P2Va-Sp-TE-ms2	8.03859e-05	1	CASGDVGRGDTQYF	TCCCTCCTTCTGGAGTTGGCTACCCCCTCTCAGACATCAGTGTACTTCTGTGCCAGCGGTGATGTAGGGCGGGGGGACACCCAGTAC	42	TCRBV13-02*01	unknown	TCRBJ02-05*01
P2Va-Sp-TE-ms3	8.12084e-05	1	CASGDVGSPLYF	AACTTCTCCCTCATTCTGGAGTTGGCTACCCCCTCTCAGACATCAGTGTACTTCTGTGCCAGCGGTGATGTTGGTTCGCCCCTCTAC	36	TCRBV13-02*01	TCRBD02-01*01	TCRBJ01-06*01
P2Va-Sp-TE-ms3	0.000243625	3	CASGDVGYEQYF	AACTTCTCCCTCATTCTGGAGTTGGCTACCCCCTCTCAGACATCAGTGTACTTCTGTGCCAGCGGTGATGTGGGTTATGAACAGTAC	36	TCRBV13-02*01	TCRBD02-01*01	TCRBJ02-07*01
P2Va-Sp-TE-ms4	0.000165344	2	CASGDVGYEQYF	AACTTCTCCCTCATTCTGGAGTTGGCTACCCCCTCTCAGACATCAGTGTACTTCTGTGCCAGCGGTGATGTGGGGTATGAACAGTAC	36	TCRBV13-02*01	TCRBD02-01*01	TCRBJ02-07*01
P2Va-Sp-TE-ms3	0.00284229	35	CASGDVGYNNQAPLF	CTCATTCTGGAGTTGGCTACCCCCTCTCAGACATCAGTGTACTTCTGTGCCAGCGGTGATGTGGGGTATAACAACCAGGCTCCGCTT	45	TCRBV13-02*01	TCRBD02-01*01	TCRBJ01-05*01
P2Va-Sp-TE-ms3	8.12084e-05	1	CASGDVGYNNQAPLF	CCTCATTCTGGAGTTGGCTACCCCTCTCAGACATCAGTGTACTTCTGTGCCAGCGGTGATGTGGGGTATAACAACCAGGCTCCGCTT	45	TCRBV13-02*01	TCRBD02-01*01	TCRBJ01-05*01
P2Va-Sp-TE-ms4	0.000248016	3	CASGDVGYNNQAPLF	CTCATTCTGGAGTTGGCTACCCCCTCTCAGACATCAGTGTACTTCTGTGCCAGCGGTGATGTGGGGTATAACAACCAGGCTCCGCTT	45	TCRBV13-02*01	TCRBD02-01*01	TCRBJ01-05*01
P2Va-Sp-TE-ms6	0.000636902	10	CASGDVKGYAEQFF	TCCCTCATTCTGGAGTTGGCTACCCCCTCTCAGACATCAGTGTACTTCTGTGCCAGCGGTGATGTAAAGGGGTATGCTGAGCAGTTC	42	TCRBV13-02*01	TCRBD01-01*01	TCRBJ02-01*01
P2Va-Sp-TE-ms4	8.2672e-05	1	CASGDVNQDTQYF	TTCTCCCTCATTCTGGAGTTGGCTACCCCCTCTCAGACATCAGTGTACTTCTGTGCCAGCGGTGATGTTAACCAAGACACCCAGTAC	39	TCRBV13-02*01	unknown	TCRBJ02-05*01
P2Va-Sp-TE-ms4	0.00082672	10	CASGDVQDRVAETLYF	ATTCTGGAGTTGGCTACCCCCTCTCAGACATCAGTGTACTTCTGTGCCAGCGGTGATGTACAGGACAGGGTTGCAGAAACGCTGTAT	48	TCRBV13-02*01	TCRBD01-01*01	TCRBJ02-03*01
P2Va-Sp-TE-ms3	0.00162417	20	CASGDVQGGDQAPLF	CTCATTCTGGAGTTGGCTACCCCCTCTCAGACATCAGTGTACTTCTGTGCCAGCGGTGATGTGCAGGGAGGGGACCAGGCTCCGCTT	45	TCRBV13-02*01	TCRBD01-01*01	TCRBJ01-05*01
P2Va-Sp-TE-ms3	8.12084e-05	1	CASGDVQNTGQLYF	TCCCTCATTCTGGAGTTGGCTACCCCCTCTCAGACATCAGTGTACTTCTGTGCCAGCGGTGATGTTCAAAACACCGGGCAGCTCTAC	42	TCRBV13-02*01	TCRBD01-01*01	TCRBJ02-02*01
P2Va-Sp-TE-ms4	0.000330688	4	CASGDVRTESNERLFF	ATTCTGGAGTTGGCTACCCCCTCTCAGACATCAGTGTACTTCTGTGCCAGCGGTGATGTGAGGACAGAATCCAACGAAAGATTATTT	48	TCRBV13-02*01	TCRBD01-01*01	TCRBJ01-04*01
P2Va-Sp-TE-ms4	8.2672e-05	1	CASGDVRTESNERLFF	ATTCTGGAGTTGGCTTCCCTTTCTCAGACATCAGTGTACTTCTGTGCCAGCGGTGATGTGAGGACAGAATCCAACGAAAGATTATTT	48	TCRBV13-02*01	TCRBD01-01*01	TCRBJ01-04*01
P2Va-Sp-TE-ms6	6.36902e-05	1	CASGDVTKDSAETLYF	ATTCTGGAGTTGGCTACCCCCTCTCAGACATCAGTGTACTTCTGTGCCAGCGGTGATGTGACAAAAGATAGTGCAGAAACGCTGTAT	48	TCRBV13-02*01	TCRBD01-01*01	TCRBJ02-03*01
P2Va-Sp-TE-ms4	8.2672e-05	1	CASGDVWDRTNERLFF	ATTCTGGAGTTGGCTACCCCCTCTCAGACATCAGTGTACTTCTGTGCCAGCGGTGATGTCTGGGACAGAACCAACGAAAGATTATTT	48	TCRBV13-02*01	TCRBD01-01*01	TCRBJ01-04*01
P2Va-Sp-TE-ms4	0.000330688	4	CASGDVWGASAETLYF	ATTCTGGAGTTGGCTACCCCCTCTCAGACATCAGTGTACTTCTGTGCCAGCGGTGATGTCTGGGGGGCGAGTGCAGAAACGCTGTAT	48	TCRBV13-02*01	TCRBD02-01*01	TCRBJ02-03*01
P2Va-Sp-TE-ms1	0.000172013	2	CASGDVWGGSYEQYF	CTCATTCTGGAGTTGGCTACCCCCTCTCAGACATCAGTGTACTTCTGTGCCAGCGGTGATGTCTGGGGGGGCTCCTATGAACAGTAC	45	TCRBV13-02*01	TCRBD02-01*01	TCRBJ02-07*01
P2Va-Sp-TE-ms4	0.000248016	3	CASGDVWGGSYEQYF	CTCATTCTGGAGTTGGCTACCCCCTCTCAGACATCAGTGTACTTCTGTGCCAGCGGTGATGTCTGGGGGGGCTCCTATGAACAGTAC	45	TCRBV13-02*01	TCRBD02-01*01	TCRBJ02-07*01
P2Va-Sp-TE-ms2	0.000884244	11	CASGDVWGISAETLYF	ATTCTGGAGTTGGCTACCCCCTCTCAGACATCAGTGTACTTCTGTGCCAGCGGTGATGTCTGGGGGATTAGTGCAGAAACGCTGTAT	48	TCRBV13-02*01	TCRBD02-01*01	TCRBJ02-03*01
P2Va-Sp-TE-ms3	8.12084e-05	1	CASGDVWGISAETLYF	ATTCTGGAGTTGGCTACCCCCTCTCAGACATCAGTGTACTTCTGTGCCAGCGGTGATGTCTGGGGGATTAGTGCAGAAACGCTGTAT	48	TCRBV13-02*01	TCRBD02-01*01	TCRBJ02-03*01
P2Va-Sp-TE-ms4	0.000330688	4	CASGDVWGPSAETLYF	ATTCTGGAGTTGGCTACCCCCTCTCAGACATCAGTGTACTTCTGTGCCAGCGGTGATGTCTGGGGGCCTAGTGCAGAAACGCTGTAT	48	TCRBV13-02*01	TCRBD02-01*01	TCRBJ02-03*01
P2Va-Sp-TE-ms4	0.000165344	2	CASGDWDEQYF	GAGAACTTCTCCCTCATTCTGGAGTTGGCTACCCCCTCTCAGACATCAGTGTACTTCTGTGCCAGCGGTGATTGGGATGAACAGTAC	33	TCRBV13-02*01	TCRBD02-01*01	TCRBJ02-07*01
P2Va-Sp-TE-ms4	0.000496032	6	CASGDWEQYF	CAAGAGAACTTCTCCCTCATTCTGGAGTTGGCTACCCCCTCTCAGACATCAGTGTACTTCTGTGCCAGCGGTGATTGGGAACAGTAC	30	TCRBV13-02*01	TCRBD02-01*01	TCRBJ02-07*01
P2Va-Sp-TE-ms4	8.2672e-05	1	CASGDWGGEQYF	AACTTCTCCCTCATTCTGGAGTTGGCTACCCCCTCTCAGACATCAGTGTACTTCTGTGCCAGCGGTGACTGGGGGGGGGAACAGTAC	36	TCRBV13-02*01	TCRBD02-01*01	TCRBJ02-07*01
P2Va-Sp-TE-ms3	8.12084e-05	1	CASGDWGGFDTLYF	TCCCTCATTCTGGAGTTGGCTACCCCCTCTCAGACATCAGTGTACTTCTGTGCCAGCGGGGACTGGGGGGGCTTTGACACCTTGTAC	42	TCRBV13-02*01	TCRBD02-01*01	TCRBJ02-04*01
P2Va-Is-TE-tet	0.00509165	10	CASGDWGGGEQYF	TTCTCCCTCATTCTGGAGTTGGCTACCCCCTCTCAGACATCAGTGTACTTCTGTGCCAGCGGTGATTGGGGGGGCGGAGAACAGTAC	39	TCRBV13-02*01	TCRBD02-01*01	TCRBJ02-07*01
P2Va-Is-TE-tet	0.000509165	1	CASGDWGGGEQYF	TTCTCCCTCCTTCTGGAGTTGGCTACCCCCTCTCAGACATCAGTGTACTTCTGTGCCAGCGGTGATTGGGGGGGCGGAGAACAGTAC	39	TCRBV13-02*01	TCRBD02-01*01	TCRBJ02-07*01
P2Va-Is-TE-tet	0.000509165	1	CASGDWGGGEQYF	TGCTCCCTCATTCTGGAGGTGGCTACCCCCTCTCAGACATCAGTGTACTTCTGTGCCAGCGGTGATTGGGGGGGCGGAGAACAGTAC	39	TCRBV13-02*01	TCRBD02-01*01	TCRBJ02-07*01
P2Va-Is-TE-tet	0.000509165	1	CASGDWGGGEQYF	TGCTCCCTCATGCTGGAGTTGGCTACCCCCTCTCAGACATCAGTGTACTTCTGTGCCAGCGGTGATTGGGGGGGCGGAGAACAGTAC	39	TCRBV13-02*01	TCRBD02-01*01	TCRBJ02-07*01
P2Va-Is-TE-tet	0.000509165	1	CASGDWGGGEQYF	TTCTCCCTCATTCTGGAGTTGACTACCCCCTCTCAGACATCAGTGTACTTCTGTGCCAGCGGTGATTGGGGGGGCGGAGAACAGTAC	39	TCRBV13-02*01	TCRBD02-01*01	TCRBJ02-07*01
P2Va-Sp-TE-ms1	8.60067e-05	1	CASGDWGGGEQYF	TTCTCCCTCATTCTGGAGTTGGCTACCCCCTCTCAGACATCAGTGTACTTCTGTGCCAGCGGTGACTGGGGGGGAGGGGAACAGTAC	39	TCRBV13-02*01	TCRBD02-01*01	TCRBJ02-07*01
P2Va-Sp-TE-ms6	0.00012738	2	CASGDWGGGEQYF	TTCTCCCTCATTCTGGAGTTGGCTACCCCCTCTCAGACATCAGTGTACTTCTGTGCCAGCGGTGATTGGGGGGGCGGAGAACAGTAC	39	TCRBV13-02*01	TCRBD02-01*01	TCRBJ02-07*01
P2Va-Is-TE-tet	0.000509165	1	CASGDWGGGTEVFF	TCCCTCATTCTGGAGTTGGCTACCCCCTCTCAGACATCAGTGTACTTCTGTGCCAGCGGTGATTGGGGGGGCGGCACAGAAGTCTTC	42	TCRBV13-02*01	TCRBD02-01*01	TCRBJ01-01*01
P2Va-Sp-TE-ms6	6.36902e-05	1	CASGDWGGGTEVFF	TCCCTCATTCTGGAGTTGGCTACCCCCTCTCAGACATCAGTGTACTTCTGTGCCAGCGGTGATTGGGGGGGCGGCACAGAAGTCTTC	42	TCRBV13-02*01	TCRBD02-01*01	TCRBJ01-01*01
P2Va-Is-TE-tet	0.00254582	5	CASGDWGGGTLYF	TTCTCCCTCATTCTGGAGTTGGCTACCCCCTCTCAGACATCAGTGTACTTCTGTGCCAGCGGTGACTGGGGGGGCGGCACCTTGTAC	39	TCRBV13-02*01	TCRBD02-01*01	TCRBJ02-04*01
P2Va-Is-TE-tet	0.000509165	1	CASGDWGGGTLYF	TTCTCCCTCATTCTGGAGTTGGCTACCCCCTCTCAGACATCAGTGTACTTCTGTGCCAGCGGGGACTGGGGGGGAGGCACCTTGTAC	39	TCRBV13-02*01	TCRBD02-01*01	TCRBJ02-04*01
P2Va-Sp-TE-ms2	0.000241158	3	CASGDWGGGTLYF	TTCTCCCTCATTCTGGAGTTGGCTACCCCCTCTCAGACATCAGTGTACTTCTGTGCCAGCGGTGACTGGGGGGGCGGCACCTTGTAC	39	TCRBV13-02*01	TCRBD02-01*01	TCRBJ02-04*01
P2Va-Sp-TE-ms4	8.2672e-05	1	CASGDWGGGTLYF	TTCTCCCTCATTCTGGAGTTGGCTACCCCCTCTCAGACATCAGTGTACTTCTGTGCCAGCGGGGACTGGGGGGGAGGCACCTTGTAC	39	TCRBV13-02*01	TCRBD02-01*01	TCRBJ02-04*01
P2Va-Sp-TR-ms4	0.00100705	1	CASGDWGGGTLYF	TTCTCCCTCATTCTGGAGTTGGCTACCCCCTCTCAGACATCAGTGTACTTCTGTGCCAGCGGTGATTGGGGGGGCGGCACCTTGTAC	39	TCRBV13-02*01	TCRBD02-01*01	TCRBJ02-04*01
P2Va-Is-TE-tet	0.00203666	4	CASGDWGGNTLYF	TTCTCCCTCATTCTGGAGTTGGCTACCCCCTCTCAGACATCAGTGTACTTCTGTGCCAGCGGGGACTGGGGGGGAAACACCTTGTAC	39	TCRBV13-02*01	TCRBD02-01*01	TCRBJ02-04*01
P2Va-Is-TE-tet	0.000509165	1	CASGDWGGNTLYF	TTCTCCCTCATTCTGGAGTGGGCTACCCCCTCTCAGACATCAGTGTACTTCTGTGCCAGCGGGGACTGGGGGGGAAACACCTTGTAC	39	TCRBV13-02*01	TCRBD02-01*01	TCRBJ02-04*01
P2Va-Is-TE-tet	0.00203666	4	CASGDWGGNTLYF	TTCTCCCTCATTCTGGAGTTGGCTACCCCCTCTCAGACATCAGTGTACTTCTGTGCCAGCGGTGATTGGGGGGGAAATACGCTCTAT	39	TCRBV13-02*01	TCRBD02-01*01	TCRBJ01-03*01
P2Va-Is-TR-tet	0.0473373	8	CASGDWGGNTLYF	TTCTCCCTCATTCTGGAGTTGGCTACCCCCTCTCAGACATCAGTGTACTTCTGTGCCAGCGGTGATTGGGGGGGAAATACGCTCTAT	39	TCRBV13-02*01	TCRBD02-01*01	TCRBJ01-03*01
P2Va-Sp-TE-ms1	0.000172013	2	CASGDWGGNTLYF	TTCTCCCTCATTCTGGAGTTGGCTACCCCCTCTCAGACATCAGTGTACTTCTGTGCCAGCGGTGATTGGGGGGGAAATACGCTCTAT	39	TCRBV13-02*01	TCRBD02-01*01	TCRBJ01-03*01
P2Va-Sp-TE-ms2	0.000160772	2	CASGDWGGNTLYF	TTCTCCCTCATTCTGGAGTTGGCTACCCCCTCTCAGACATCAGTGTACTTCTGTGCCAGCGGTGATTGGGGGGGAAATACGCTCTAT	39	TCRBV13-02*01	TCRBD02-01*01	TCRBJ01-03*01
P2Va-Sp-TE-ms3	8.12084e-05	1	CASGDWGGNTLYF	TTCTCCCTCATTCTGGAGTTGGCTACCCCCTCTCAGACATCAGTGTACTTCTGTGCCAGCGGGGACTGGGGGGGAAACACCTTGTAC	39	TCRBV13-02*01	TCRBD02-01*01	TCRBJ02-04*01
P2Va-Sp-TE-ms2	8.03859e-05	1	CASGDWGLSNERLFF	CTCATTCTGGAGTTGGCTACCCCCTCTCAGACATCAGTGTACTTCTGTGCCAGCGGTGATTGGGGGCTTTCCAACGAAAGATTATTT	45	TCRBV13-02*01	unknown	TCRBJ01-04*01
P2Va-Sp-TR-ms2	0.0176503	32	CASGDWGLSNERLFF	CTCATTCTGGAGTTGGCTACCCCCTCTCAGACATCAGTGTACTTCTGTGCCAGCGGTGATTGGGGGCTTTCCAACGAAAGATTATTT	45	TCRBV13-02*01	unknown	TCRBJ01-04*01
P2Va-Sp-TR-ms2	0.000551572	1	CASGDWGLSNERLFF	TCATTCTGGAGTTGGCTACCCCCCTCTCAGACATCAGTGTACTTCTGTGCCAGCGGTGATTGGGGGCTTTCCAACGAAAGATTATTT	45	TCRBV13-02*01	unknown	TCRBJ01-04*01
P2Va-Sp-TR-ms4	0.00100705	1	CASGDWGNERLFF	TTCTCCCTCATTCTGGAGTTGGCTACCCCCTCTCAGACATCAGTGTACTTCTGTGCCAGCGGTGATTGGGGGAACGAAAGATTATTT	39	TCRBV13-02*01	TCRBD02-01*01	TCRBJ01-04*01
P2Va-Sp-TE-ms3	0.000162417	2	CASGDWGRETLYF	TTCTCCCTCATTCTGGAGTTGGCTACCCCCTCTCAGACATCAGTGTACTTCTGTGCCAGCGGTGACTGGGGAAGAGAAACGCTGTAT	39	TCRBV13-02*01	TCRBD02-01*01	TCRBJ02-03*01
P2Va-Sp-TE-ms2	8.03859e-05	1	CASGDWHNQDTQYF	TCCCTCATTCTGGAGTTGGCTACCCCCTCTCAGACATCAGTGTACTTCTGTGCCAGCGGTGATTGGCACAACCAAGACACCCAGTAC	42	TCRBV13-02*01	unknown	TCRBJ02-05*01
P2Va-Sp-TE-ms4	0.000578704	7	CASGDWWGRDTGQLYF	ATTCTGGAGTTGGCTACCCCCTCTCAGACATCAGTGTACTTCTGTGCCAGCGGTGATTGGTGGGGGAGAGACACCGGGCAGCTCTAC	48	TCRBV13-02*01	TCRBD02-01*01	TCRBJ02-02*01
P2Va-Sp-TR-ms2	0.000551572	1	CASGDYGETLYF	AACTTCTCCCTCATTCTGGAGTTGGCTACCCCCTCTCAGACATCAGTGTACTTCTGTGCCAGCGGTGATTATGGGGAAACGCTGTAT	36	TCRBV13-02*01	TCRBD02-01*01	TCRBJ02-03*01
P2Va-Sp-TE-ms1	0.000172013	2	CASGDYRIANSDYTF	CTCATTCTGGAGTTGGCTACCCCCTCTCAGACATCAGTGTACTTCTGTGCCAGCGGTGATTACAGGATTGCAAACTCCGACTACACC	45	TCRBV13-02*01	TCRBD01-01*01	TCRBJ01-02*01
P2Va-Sp-TR-ms1	0.000399202	1	CASGDYWGSAETLYF	CTCATTCTGGAGTTGGCTACCCCCTCTCAGACATCAGTGTACTTCTGTGCCAGCGGTGACTACTGGGGGAGTGCAGAAACGCTGTAT	45	TCRBV13-02*01	TCRBD02-01*01	TCRBJ02-03*01
P2Va-Sp-TR-ms6	0.00020429	1	CASGEAGGGAEQYF	TCCCTCATGCTGGCGTTGGCTACCCCCTCTCAGACATCAGTGTACTTCTGTGCCAGCGGTGAGGCCGGGGGGGGCGCTGAACAGTAC	42	TCRBV13-02*01	TCRBD02-01*01	TCRBJ02-07*01
P2Va-Sp-TE-ms2	0.000401929	5	CASGEAGGSNERLFF	CTCATTCTGGAGTTGGCTACCCCCTCTCAGACATCAGTGTACTTCTGTGCCAGCGGTGAGGCAGGGGGTTCCAACGAAAGATTATTT	45	TCRBV13-02*01	TCRBD01-01*01	TCRBJ01-04*01
P2Va-Sp-TE-ms6	6.36902e-05	1	CASGEAWGAEQYF	TTCTCCCTCATTCTGGAGTTGGCTACCCCCTCTCAGACATCAGTGTACTTCTGTGCCAGCGGTGAGGCCTGGGGCGCTGAACAGTAC	39	TCRBV13-02*01	TCRBD02-01*01	TCRBJ02-07*01
P2Va-Is-TE-tet	0.00356415	7	CASGEAWGGAEQYF	TCCCTCATTCTGGAGTTGGCTACCCCCTCTCAGACATCAGTGTACTTCTGTGCCAGCGGTGAGGCCTGGGGGGGCGCTGAACAGTAC	42	TCRBV13-02*01	TCRBD02-01*01	TCRBJ02-07*01
P2Va-Is-TE-tet	0.000509165	1	CASGEAWGGAEQYF	TCCCTCATTCTGGAGGTGGCTACCCCCTCTCAGACATCAGTGTACTTCTGTGCCAGCGGTGAGGCCTGGGGGGGCGCTGAACAGTAC	42	TCRBV13-02*01	TCRBD02-01*01	TCRBJ02-07*01
P2Va-Is-TE-tet	0.000509165	1	CASGEAWGGAEQYF	TCCCTCCTTCTGGAGGTGGCTACCCCCTCTCAGACATCAGTGTACTTCTGTGCCAGCGGTGAGGCCTGGGGGGGCGCTGAACAGTAC	42	TCRBV13-02*01	TCRBD02-01*01	TCRBJ02-07*01
P2Va-Is-TR-tet	0.0295858	5	CASGEAWGGAEQYF	TCCCTCATTCTGGAGTTGGCTACCCCCTCTCAGACATCAGTGTACTTCTGTGCCAGCGGTGAGGCCTGGGGGGGCGCTGAACAGTAC	42	TCRBV13-02*01	TCRBD02-01*01	TCRBJ02-07*01
P2Va-Sp-TE-ms1	0.000172013	2	CASGEAWGGAEQYF	TCCCTCATTCTGGCGTTGGCTCCCCCCTCTCAGACATCAGTGTACTTCTGTGCCAGCGGTGAGGCCTGGGGGGGCGCTGAACAGTAC	42	TCRBV13-02*01	TCRBD02-01*01	TCRBJ02-07*01
P2Va-Sp-TE-ms1	8.60067e-05	1	CASGEAWGGAEQYF	TCCCTCCTGCTGGAGGTGGCTACCCCCTCTCAGACATCAGTGTACTTCTGTGCCAGCGGTGAGGCCTGGGGGGGCGCTGAACAGTAC	42	TCRBV13-02*01	TCRBD02-01*01	TCRBJ02-07*01
P2Va-Sp-TE-ms1	8.60067e-05	1	CASGEAWGGAEQYF	TCCCTCCTTCTGGAGTTGGCTCCCCCCTCTCAGACATCAGTGTACTTCTGTGCCAGCGGTGAGGCCTGGGGGGGCGCTGAACAGTAC	42	TCRBV13-02*01	TCRBD02-01*01	TCRBJ02-07*01
P2Va-Sp-TE-ms1	8.60067e-05	1	CASGEAWGGAEQYF	TCCCTCATGCTGGAGTGGGCGACCCCCTCTCAGACATCAGTGTACTTCTGTGCCAGCGGTGAGGCCTGGGGGGGCGCTGAACAGTAC	42	TCRBV13-02*01	TCRBD02-01*01	TCRBJ02-07*01
P2Va-Sp-TE-ms1	8.60067e-05	1	CASGEAWGGAEQYF	TCCCTCATTCTGGAGGTGGCTACCCCCTCTCAGACCTCAGTGTACTTCTGTGCCAGCGGGGAGGCCTGGGGGGGCGCTGAACAGTAC	42	TCRBV13-02*01	TCRBD02-01*01	TCRBJ02-07*01
P2Va-Sp-TE-ms1	8.60067e-05	1	CASGEAWGGAEQYF	TCCCTCATTCTGGCGTTGGCTACCCCCTCTCAGACCTCAGTGTACTTCTGTGCCAGCGGTGAGGCCTGGGGGGGCGCTGAACAGTAC	42	TCRBV13-02*01	TCRBD02-01*01	TCRBJ02-07*01
P2Va-Sp-TE-ms1	8.60067e-05	1	CASGEAWGGAEQYF	TCCCTCATTCTGGAGTGGGCGACCCCCTCTCAGACATCAGTGTACTTCTGTGCCAGCGGTGAGGCCTGGGGGGGCGCTGAACAGTAC	42	TCRBV13-02*01	TCRBD02-01*01	TCRBJ02-07*01
P2Va-Sp-TE-ms1	8.60067e-05	1	CASGEAWGGAEQYF	TCCCTCATGCTGGAGGTGGCTACCCCCTCTCAGACATCAGTGTACTTCTGTGCCAGCGGGGAGGCCTGGGGGGGCGCTGAACAGTAC	42	TCRBV13-02*01	TCRBD02-01*01	TCRBJ02-07*01
P2Va-Sp-TE-ms1	8.60067e-05	1	CASGEAWGGAEQYF	TCCCTCCTTCTGGAGTTGGCGACCCCCTCTCAGACATCAGTGTACTTCTGTGCCAGCGGTGAGGCCTGGGGGGGCGCTGAACAGTAC	42	TCRBV13-02*01	TCRBD02-01*01	TCRBJ02-07*01
P2Va-Sp-TE-ms1	8.60067e-05	1	CASGEAWGGAEQYF	TCCCTCCTTCTGGCGTTGGCTACCCCCTCTCAGACATCAGTGTACTTCTGTGCCAGCGGTGAGGCCTGGGGGGGCGCTGAACAGTAC	42	TCRBV13-02*01	TCRBD02-01*01	TCRBJ02-07*01
P2Va-Sp-TE-ms1	0.00025802	3	CASGEAWGGAEQYF	TCCCTCCTTCTGGAGTGGGCTACCCCCTCTCAGACATCAGTGTACTTCTGTGCCAGCGGTGAGGCCTGGGGGGGCGCTGAACAGTAC	42	TCRBV13-02*01	TCRBD02-01*01	TCRBJ02-07*01
P2Va-Sp-TE-ms1	0.00834265	97	CASGEAWGGAEQYF	TCCCTCATTCTGGAGTTGGCTACCCCCTCTCAGACATCAGTGTACTTCTGTGCCAGCGGTGAGGCCTGGGGGGGCGCTGAACAGTAC	42	TCRBV13-02*01	TCRBD02-01*01	TCRBJ02-07*01
P2Va-Sp-TE-ms1	8.60067e-05	1	CASGEAWGGAEQYF	TCCCTCATTCTGGAGTTGGCTCCCCCCTCTCAGACATCAGTGTACTTCTGTGCCAGCGGGGAGGCCTGGGGGGGCGCTGAACAGTAC	42	TCRBV13-02*01	TCRBD02-01*01	TCRBJ02-07*01
P2Va-Sp-TE-ms1	0.000344027	4	CASGEAWGGAEQYF	TCCCTCCTTCTGGAGGTGGCTACCCCCTCTCAGACATCAGTGTACTTCTGTGCCAGCGGTGAGGCCTGGGGGGGCGCTGAACAGTAC	42	TCRBV13-02*01	TCRBD02-01*01	TCRBJ02-07*01
P2Va-Sp-TE-ms1	8.60067e-05	1	CASGEAWGGAEQYF	TCCCTCATTCTGGAGTGGGCTACCCCCTCTCAGACATCAGTGTACTTCTGTGCCAGCGGGGAGGCCTGGGGGGGCGCTGAACAGTAC	42	TCRBV13-02*01	TCRBD02-01*01	TCRBJ02-07*01
P2Va-Sp-TE-ms1	8.60067e-05	1	CASGEAWGGAEQYF	TCCCTCATTCTGGCGTGGGCTACCCCCTCTCAGACATCAGTGTACTTCTGTGCCAGCGGTGAGGCCTGGGGGGGCGCTGAACAGTAC	42	TCRBV13-02*01	TCRBD02-01*01	TCRBJ02-07*01
P2Va-Sp-TE-ms1	8.60067e-05	1	CASGEAWGGAEQYF	TCCCTCATGCTGGAGTGGGCTACCCCCTCTCAGACATCAGTGTACTTCTGTGCCAGCGGTGAGGCCTGGGGGGGCGCTGAACAGTAC	42	TCRBV13-02*01	TCRBD02-01*01	TCRBJ02-07*01
P2Va-Sp-TE-ms1	8.60067e-05	1	CASGEAWGGAEQYF	TCCCTCCTGCTGGAGTTGGCTACCCCCTCTCAGACATCAGTGTACTTCTGTGCCAGCGGTGAGGCCTGGGGGGGCGCTGAACAGTAC	42	TCRBV13-02*01	TCRBD02-01*01	TCRBJ02-07*01
P2Va-Sp-TE-ms1	8.60067e-05	1	CASGEAWGGAEQYF	TCCCTCATGCTGGAGTTGGCGACCCCCTCTCAGACATCAGTGTACTTCTGTGCCAGCGGTGAGGCCTGGGGGGGCGCTGAACAGTAC	42	TCRBV13-02*01	TCRBD02-01*01	TCRBJ02-07*01
P2Va-Sp-TE-ms1	0.0012901	15	CASGEAWGGAEQYF	TCCCTCATTCTGGAGGTGGCTACCCCCTCTCAGACATCAGTGTACTTCTGTGCCAGCGGTGAGGCCTGGGGGGGCGCTGAACAGTAC	42	TCRBV13-02*01	TCRBD02-01*01	TCRBJ02-07*01
P2Va-Sp-TE-ms1	8.60067e-05	1	CASGEAWGGAEQYF	TCCCTCCTGCTGGCGTTGGCTACCCCCTCTCAGACATCAGTGTACTTCTGTGCCAGCGGTGAGGCCTGGGGGGGCGCTGAACAGTAC	42	TCRBV13-02*01	TCRBD02-01*01	TCRBJ02-07*01
P2Va-Sp-TE-ms1	8.60067e-05	1	CASGEAWGGAEQYF	TCCCTCCTTCTGGAGTTGGCGACCCCCTCTCAGACATCAGTGTACTTCTGTGCCAGCGGGGAGGCCTGGGGGGGCGCTGAACAGTAC	42	TCRBV13-02*01	TCRBD02-01*01	TCRBJ02-07*01
P2Va-Sp-TE-ms1	8.60067e-05	1	CASGEAWGGAEQYF	TCCCTCATTCTGGCGGGGGCTACCCCCTCTCAGACATCAGTGTACTTCTGTGCCAGCGGTGAGGCCTGGGGGGGCGCTGAACAGTAC	42	TCRBV13-02*01	TCRBD02-01*01	TCRBJ02-07*01
P2Va-Sp-TE-ms1	8.60067e-05	1	CASGEAWGGAEQYF	TCCCTCATGCTGGAGTGGGCTACCCCCTCTCAGACATCAGTGTACTTCTGTGCCAGCGGGGAGGCCTGGGGGGGCGCTGAACAGTAC	42	TCRBV13-02*01	TCRBD02-01*01	TCRBJ02-07*01
P2Va-Sp-TE-ms2	0.000562701	7	CASGEAWGGAEQYF	TCCCTCATTCTGGAGTTGGCTACCCCCTCTCAGACATCAGTGTACTTCTGTGCCAGCGGTGAGGCCTGGGGGGGCGCTGAACAGTAC	42	TCRBV13-02*01	TCRBD02-01*01	TCRBJ02-07*01
P2Va-Sp-TE-ms2	0.000160772	2	CASGEAWGGAEQYF	TCCCTCATTCTGGAGGTGGCTACCCCCTCTCAGACATCAGTGTACTTCTGTGCCAGCGGTGAGGCCTGGGGGGGCGCTGAACAGTAC	42	TCRBV13-02*01	TCRBD02-01*01	TCRBJ02-07*01
P2Va-Sp-TE-ms2	8.03859e-05	1	CASGEAWGGAEQYF	TCCCTCCTTCTGGAGTTGGCTACCCCCTCTCAGACATCAGTGTACTTCTGTGCCAGCGGTGAGGCCTGGGGGGGCGCTGAACAGTAC	42	TCRBV13-02*01	TCRBD02-01*01	TCRBJ02-07*01
P2Va-Sp-TE-ms3	0.00105571	13	CASGEAWGGAEQYF	TCCCTCATTCTGGAGTTGGCTACCCCCTCTCAGACATCAGTGTACTTCTGTGCCAGCGGTGAGGCCTGGGGGGGCGCTGAACAGTAC	42	TCRBV13-02*01	TCRBD02-01*01	TCRBJ02-07*01
P2Va-Sp-TE-ms3	8.12084e-05	1	CASGEAWGGAEQYF	CTCCCTCATTCTGGAGTTGGCTACCCCCCTCAGACATCAGTGTACTTCTGTGCCAGCGGTGAGGCCTGGGGGGGCGCTGAACAGTAC	42	TCRBV13-02*01	TCRBD02-01*01	TCRBJ02-07*01
P2Va-Sp-TE-ms4	8.2672e-05	1	CASGEAWGGAEQYF	TTCCTCCTGCTGGAATTGGCTTCTCCCTCTCAGACATCTTTGTACTTCTGTGCCAGCGGTGAGGCCTGGGGGGGCGCTGAACAGTAC	42	TCRBV13-01*02	TCRBD02-01*01	TCRBJ02-07*01
P2Va-Sp-TE-ms4	0.00421627	51	CASGEAWGGAEQYF	TCCCTCATTCTGGAGTTGGCTACCCCCTCTCAGACATCAGTGTACTTCTGTGCCAGCGGTGAGGCCTGGGGGGGCGCTGAACAGTAC	42	TCRBV13-02*01	TCRBD02-01*01	TCRBJ02-07*01
P2Va-Sp-TE-ms4	8.2672e-05	1	CASGEAWGGAEQYF	TTCCTCCTGCTGGAATTGGCTTCTCCCTCTCAGACATCAGTGTACTTCTGTGCCAGCGGTGAGGCCTGGGGGGGCGCTGAACAGTAC	42	TCRBV13-01*02	TCRBD02-01*01	TCRBJ02-07*01
P2Va-Sp-TE-ms4	8.2672e-05	1	CASGEAWGGAEQYF	CTCCCTCATTCTGGAGTTGGCTACCCCTCTCAGACATCAGTGTACTTCTGTGCCAGCGGTGAGGCCTGGGGGGGCGCTGAACAGTAC	42	TCRBV13-02*01	TCRBD02-01*01	TCRBJ02-07*01
P2Va-Sp-TE-ms4	8.2672e-05	1	CASGEAWGGAEQYF	CCCTCATTCTGGAGTTGGCTACCCCCCTCTCAGACATCAGTGTACTTCTGTGCCAGCGGTGAGGCCTGGGGGGGCGCTGAACAGTAC	42	TCRBV13-02*01	TCRBD02-01*01	TCRBJ02-07*01
P2Va-Sp-TE-ms6	6.36902e-05	1	CASGEAWGGAEQYF	AGCCTAGAAATTCAGTCCTCTGAGGCAGGAGACTCAGCACTGTACTTCTGTGCCAGCGGTGAGGCCTGGGGGGGCGCTGAACAGTAC	42	TCRBV26-01*01	TCRBD02-01*01	TCRBJ02-07*01
P2Va-Sp-TE-ms6	0.0310171	487	CASGEAWGGAEQYF	TCCCTCATTCTGGAGTTGGCTACCCCCTCTCAGACATCAGTGTACTTCTGTGCCAGCGGTGAGGCCTGGGGGGGCGCTGAACAGTAC	42	TCRBV13-02*01	TCRBD02-01*01	TCRBJ02-07*01
P2Va-Sp-TE-ms6	6.36902e-05	1	CASGEAWGGAEQYF	TCTCCCTCATTCTGGAGTTGGCTACCCCCTCAGACATCAGTGTACTTCTGTGCCAGCGGTGAGGCCTGGGGGGGCGCTGAACAGTAC	42	TCRBV13-02*01	TCRBD02-01*01	TCRBJ02-07*01
P2Va-Sp-TE-ms6	0.00012738	2	CASGEAWGGAEQYF	TTCCTCCTGCTGGAATTGGCTTCTCCCTCTCAGACATCAGTGTACTTCTGTGCCAGCGGTGAGGCCTGGGGGGGCGCTGAACAGTAC	42	TCRBV13-01*02	TCRBD02-01*01	TCRBJ02-07*01
P2Va-Sp-TE-ms6	6.36902e-05	1	CASGEAWGGAEQYF	TTCCTCCTGCTGGAATTGGCTTCTCCCTCTCAGACATCTTTGTACTTCTGTGCCAGCGGTGAGGCCTGGGGGGGCGCTGAACAGTAC	42	TCRBV13-01*02	TCRBD02-01*01	TCRBJ02-07*01
P2Va-Sp-TE-ms6	6.36902e-05	1	CASGEAWGGAEQYF	TCTCTCATTCTGGAGTTGGCTTCCCTTTCTCAGACAGCTGTATATTTCTGTGCCAGCGGTGAGGCCTGGGGGGGCGCTGAACAGTAC	42	TCRBV13-03*01	TCRBD02-01*01	TCRBJ02-07*01
P2Va-Sp-TE-ms6	0.00012738	2	CASGEAWGGAEQYF	CTCCCTCATTCTGGAGTTGGCTACCCCTCTCAGACATCAGTGTACTTCTGTGCCAGCGGTGAGGCCTGGGGGGGCGCTGAACAGTAC	42	TCRBV13-02*01	TCRBD02-01*01	TCRBJ02-07*01
P2Va-Sp-TE-ms6	0.00012738	2	CASGEAWGGAEQYF	CCCTCATTCTGGAGTTGGCTACCCCCCTCTCAGACATCAGTGTACTTCTGTGCCAGCGGTGAGGCCTGGGGGGGCGCTGAACAGTAC	42	TCRBV13-02*01	TCRBD02-01*01	TCRBJ02-07*01
P2Va-Sp-TE-ms6	6.36902e-05	1	CASGEAWGGAEQYF	CTCCTCATTCTGGAGTTGGCTACCCCCTCTCAGACATCAGTGTACTTCTGTGCCAGCGGTGAGGCCTGGGGGGGCGCTGAACAGTAC	42	TCRBV13-02*01	TCRBD02-01*01	TCRBJ02-07*01
P2Va-Sp-TE-ms6	6.36902e-05	1	CASGEAWGGAEQYF	TCTCTCATTCTGGAGTTGGCTTCCCTTTCTCAGACATCAGTGTACTTCTGTGCCAGCGGTGAGGCCTGGGGGGGCGCTGAACAGTAC	42	TCRBV13-02*01	TCRBD02-01*01	TCRBJ02-07*01
P2Va-Sp-TE-ms6	6.36902e-05	1	CASGEAWGGAEQYF	TCCCTCATTCTGGAGTTGGCTACCCCCTCTCAGACATCAGTGGACTTCTGTGCCAGCGGGGAGGCCTGGGGGGGCGCGGAACAGTAC	42	TCRBV13-02*01	TCRBD02-01*01	TCRBJ02-07*01
P2Va-Sp-TR-ms1	0.0131737	33	CASGEAWGGAEQYF	TCCCTCATTCTGGAGTTGGCTACCCCCTCTCAGACATCAGTGTACTTCTGTGCCAGCGGTGAGGCCTGGGGGGGCGCTGAACAGTAC	42	TCRBV13-02*01	TCRBD02-01*01	TCRBJ02-07*01
P2Va-Sp-TR-ms1	0.000399202	1	CASGEAWGGAEQYF	TCCCTCCTTCTGGAGTTGGCTACCCCCTCTCAGACATCAGTGTACTTCTGTGCCAGCGGTGAGGCCTGGGGGGGCGCTGAACAGTAC	42	TCRBV13-02*01	TCRBD02-01*01	TCRBJ02-07*01
P2Va-Sp-TR-ms1	0.000798403	2	CASGEAWGGAEQYF	TCCCTCCTTCTGGAGGTGGCTACCCCCTCTCAGACATCAGTGTACTTCTGTGCCAGCGGTGAGGCCTGGGGGGGCGCTGAACAGTAC	42	TCRBV13-02*01	TCRBD02-01*01	TCRBJ02-07*01
P2Va-Sp-TR-ms1	0.000399202	1	CASGEAWGGAEQYF	TCCCTCCTTCTGGAGTGGGCTACCCCCTCTCAGACATCAGTGTACTTCTGTGCCAGCGGTGAGGCCTGGGGGGGCGCTGAACAGTAC	42	TCRBV13-02*01	TCRBD02-01*01	TCRBJ02-07*01
P2Va-Sp-TR-ms1	0.000399202	1	CASGEAWGGAEQYF	TCCCTCCTGCTGGAGTTGGCTACCCCCTCTCAGACATCAGTGTACTTCTGTGCCAGCGGTGAGGCCTGGGGGGGCGCTGAACAGTAC	42	TCRBV13-02*01	TCRBD02-01*01	TCRBJ02-07*01
P2Va-Sp-TR-ms1	0.000399202	1	CASGEAWGGAEQYF	TCCCTCATTCTGGAGTGGGCTACCCCCTCTCAGACCTCAGTGTACTTCTGTGCCAGCGGTGAGGCCTGGGGGGGCGCTGAACAGTAC	42	TCRBV13-02*01	TCRBD02-01*01	TCRBJ02-07*01
P2Va-Sp-TR-ms1	0.000798403	2	CASGEAWGGAEQYF	TCCCTCATGCTGGAGGTGGCTACCCCCTCTCAGACATCAGTGTACTTCTGTGCCAGCGGTGAGGCCTGGGGGGGCGCTGAACAGTAC	42	TCRBV13-02*01	TCRBD02-01*01	TCRBJ02-07*01
P2Va-Sp-TR-ms1	0.000399202	1	CASGEAWGGAEQYF	TCCCTCATTCTGGAGGGGGCTACCCCCTCTCAGACATCAGTGTACTTCTGTGCCAGCGGTGAGGCCTGGGGGGGCGCTGAACAGTAC	42	TCRBV13-02*01	TCRBD02-01*01	TCRBJ02-07*01
P2Va-Sp-TR-ms1	0.000399202	1	CASGEAWGGAEQYF	TCCCTCATTCTGGAGGTGGCGACCCCCTCTCAGACATCAGTGTACTTCTGTGCCAGCGGTGAGGCCTGGGGGGGCGCTGAACAGTAC	42	TCRBV13-02*01	TCRBD02-01*01	TCRBJ02-07*01
P2Va-Sp-TR-ms1	0.000399202	1	CASGEAWGGAEQYF	TCCCTCATTCTGGCGTGGGCTACCCCCTCTCAGACATCAGTGTACTTCTGTGCCAGCGGTGAGGCCTGGGGGGGCGCTGAACAGTAC	42	TCRBV13-02*01	TCRBD02-01*01	TCRBJ02-07*01
P2Va-Sp-TR-ms1	0.000399202	1	CASGEAWGGAEQYF	TCCCTCATTCTGGAGCTGGCTCCCCCCTCTCAGACATCAGTGTACTTCTGTGCCAGCGGTGAGGCCTGGGGGGGCGCTGAACAGTAC	42	TCRBV13-02*01	TCRBD02-01*01	TCRBJ02-07*01
P2Va-Sp-TR-ms1	0.000399202	1	CASGEAWGGAEQYF	TCCCTCATTCTGGCGGTGGCTACCCCCTCTCAGACATCAGTGTACTTCTGTGCCAGCGGTGAGGCCTGGGGGGGCGCTGAACAGTAC	42	TCRBV13-02*01	TCRBD02-01*01	TCRBJ02-07*01
P2Va-Sp-TR-ms2	0.00606729	11	CASGEAWGGAEQYF	TCCCTCATTCTGGAGTTGGCTACCCCCTCTCAGACATCAGTGTACTTCTGTGCCAGCGGTGAGGCCTGGGGGGGCGCTGAACAGTAC	42	TCRBV13-02*01	TCRBD02-01*01	TCRBJ02-07*01
P2Va-Sp-TR-ms3	0.0182897	37	CASGEAWGGAEQYF	TCCCTCATTCTGGAGTTGGCTACCCCCTCTCAGACATCAGTGTACTTCTGTGCCAGCGGTGAGGCCTGGGGGGGCGCTGAACAGTAC	42	TCRBV13-02*01	TCRBD02-01*01	TCRBJ02-07*01
P2Va-Sp-TR-ms3	0.000494315	1	CASGEAWGGAEQYF	TCCCTCATTCTGGAGGTGGCTACCCCCTCTCAGACATCAGTGTACTTCTGTGCCAGCGGGGAGGCCTGGGGGGGCGCTGAACAGTAC	42	TCRBV13-02*01	TCRBD02-01*01	TCRBJ02-07*01
P2Va-Sp-TR-ms4	0.0151057	15	CASGEAWGGAEQYF	TCCCTCATTCTGGAGTTGGCTACCCCCTCTCAGACATCAGTGTACTTCTGTGCCAGCGGTGAGGCCTGGGGGGGCGCTGAACAGTAC	42	TCRBV13-02*01	TCRBD02-01*01	TCRBJ02-07*01
P2Va-Sp-TR-ms6	0.00980592	48	CASGEAWGGAEQYF	TCCCTCATTCTGGAGGTGGCTACCCCCTCTCAGACATCAGTGTACTTCTGTGCCAGCGGTGAGGCCTGGGGGGGCGCTGAACAGTAC	42	TCRBV13-02*01	TCRBD02-01*01	TCRBJ02-07*01
P2Va-Sp-TR-ms6	0.0020429	10	CASGEAWGGAEQYF	TCCCTCCTTCTGGAGGTGGCTACCCCCTCTCAGACATCAGTGTACTTCTGTGCCAGCGGTGAGGCCTGGGGGGGCGCTGAACAGTAC	42	TCRBV13-02*01	TCRBD02-01*01	TCRBJ02-07*01
P2Va-Sp-TR-ms6	0.00102145	5	CASGEAWGGAEQYF	TCCCTCCTGCTGGAGTTGGCTACCCCCTCTCAGACATCAGTGTACTTCTGTGCCAGCGGTGAGGCCTGGGGGGGCGCTGAACAGTAC	42	TCRBV13-02*01	TCRBD02-01*01	TCRBJ02-07*01
P2Va-Sp-TR-ms6	0.00020429	1	CASGEAWGGAEQYF	TCCCTCCTTCTGGAGTGGGCTACCCCCTCTCAGACATCAGTGTACTTCTGTGCCAGCGGTGAGGCCTGGGGGGGCGCTGAACAGTAC	42	TCRBV13-02*01	TCRBD02-01*01	TCRBJ02-07*01
P2Va-Sp-TR-ms6	0.00020429	1	CASGEAWGGAEQYF	TCCCTCCTGCTGGAGTGGGCTACCCCCTCTCAGACATCAGTGTACTTCTGTGCCAGCGGTGAGGCCTGGGGGGGCGCTGAACAGTAC	42	TCRBV13-02*01	TCRBD02-01*01	TCRBJ02-07*01
P2Va-Sp-TR-ms6	0.00040858	2	CASGEAWGGAEQYF	CTCCCTCATTCTGGAGTTGGCTACCCCTCTCAGACATCAGTGTACTTCTGTGCCAGCGGTGAGGCCTGGGGGGGCGCTGAACAGTAC	42	TCRBV13-02*01	TCRBD02-01*01	TCRBJ02-07*01
P2Va-Sp-TR-ms6	0.00020429	1	CASGEAWGGAEQYF	TCCCTCATGCTGGAGGTGGCGACCCCCTCTCAGACATCAGTGTACTTCTGTGCCAGCGGTGAGGCCTGGGGGGGCGCTGAACAGTAC	42	TCRBV13-02*01	TCRBD02-01*01	TCRBJ02-07*01
P2Va-Sp-TR-ms6	0.00020429	1	CASGEAWGGAEQYF	TCCCTCCTTCTGGAGTGGGCGACCCCCTCTCAGACATCAGTGTACTTCTGTGCCAGCGGTGAGGCCTGGGGGGGCGCTGAACAGTAC	42	TCRBV13-02*01	TCRBD02-01*01	TCRBJ02-07*01
P2Va-Sp-TR-ms6	0.00061287	3	CASGEAWGGAEQYF	TCCCTCATGCTGGCGGTGGCTACCCCCTCTCAGACATCAGTGTACTTCTGTGCCAGCGGTGAGGCCTGGGGGGGCGCTGAACAGTAC	42	TCRBV13-02*01	TCRBD02-01*01	TCRBJ02-07*01
P2Va-Sp-TR-ms6	0.00020429	1	CASGEAWGGAEQYF	CTCCCTCATTCTGGAGTTGGCTACCCCCCTCAGACATCAGTGTACTTCTGTGCCAGCGGTGAGGCCTGGGGGGGCGCTGAACAGTAC	42	TCRBV13-02*01	TCRBD02-01*01	TCRBJ02-07*01
P2Va-Sp-TR-ms6	0.00020429	1	CASGEAWGGAEQYF	TCCCTCATTCTGGAGTGGGCTCCCCCCTCTCAGACATCAGTGTACTTCTGTGCCAGCGGGGAGGCCTGGGGGGGCGCTGAACAGTAC	42	TCRBV13-02*01	TCRBD02-01*01	TCRBJ02-07*01
P2Va-Sp-TR-ms6	0.00020429	1	CASGEAWGGAEQYF	CCCTCATTCTGGAGTTGGCTACCCCCCTCTCAGACATCAGTGTACTTCTGTGCCAGCGGTGAGGCCTGGGGGGGCGCTGAACAGTAC	42	TCRBV13-02*01	TCRBD02-01*01	TCRBJ02-07*01
P2Va-Sp-TR-ms6	0.00020429	1	CASGEAWGGAEQYF	AGCCTCATTCTGGAGTTGGCTACCCCCTCTCAGACATCAGTGTACTTCTGTGCCAGCGGTGAGGCCTGGGGGGGCGCTGAACAGTAC	42	TCRBV13-02*01	TCRBD02-01*01	TCRBJ02-07*01
P2Va-Sp-TR-ms6	0.00020429	1	CASGEAWGGAEQYF	GCCCTCCTTCTGGAGTTGGCGACCCCCTCTCAGACATCAGTGTACTTCTGTGCCAGCGGTGAGGCCTGGGGGGGCGCTGAACAGTAC	42	TCRBV13-02*01	TCRBD02-01*01	TCRBJ02-07*01
P2Va-Sp-TR-ms6	0.00020429	1	CASGEAWGGAEQYF	TCCCTCCTGCTGGAGGTGGCGACCCCCTCTCAGACATCAGTGTACTTCTGTGCCAGCGGTGAGGCCTGGGGGGGCGCTGAACAGTAC	42	TCRBV13-02*01	TCRBD02-01*01	TCRBJ02-07*01
P2Va-Sp-TR-ms6	0.00020429	1	CASGEAWGGAEQYF	TCCCTCATTCTGGAGGGGGCGACCCCCTCTCAGACATCAGTGTACTTCTGTGCCAGCGGTGAGGCCTGGGGGGGCGCTGAACAGTAC	42	TCRBV13-02*01	TCRBD02-01*01	TCRBJ02-07*01
P2Va-Sp-TR-ms6	0.00020429	1	CASGEAWGGAEQYF	TCCCTCAGTCTGGAGGTGGCTACCCCCTCTCAGACATCAGTGTACTTCTGTGCCAGCGGGGAGGCCTGGGGGGGCGCTGAACAGTAC	42	TCRBV13-02*01	TCRBD02-01*01	TCRBJ02-07*01
P2Va-Sp-TR-ms6	0.00040858	2	CASGEAWGGAEQYF	TCCCTCATGCTGGAGTGGGCTACCCCCTCTCAGACATCAGTGTACTTCTGTGCCAGCGGGGAGGCCTGGGGGGGCGCTGAACAGTAC	42	TCRBV13-02*01	TCRBD02-01*01	TCRBJ02-07*01
P2Va-Sp-TR-ms6	0.00020429	1	CASGEAWGGAEQYF	TCCCTCATTCTGGCGGTGGCGACCCCCTCTCAGACATCAGTGTACTTCTGTGCCAGCGGGGAGGCCTGGGGGGGCGCTGAACAGTAC	42	TCRBV13-02*01	TCRBD02-01*01	TCRBJ02-07*01
P2Va-Sp-TR-ms6	0.00020429	1	CASGEAWGGAEQYF	TCCGTCATTCTGGAGTTGGCTTCCCCCTCTCAGACATCAGTGTACTTCTGTGCCAGCGGTGAGGCCTGGGGGGGCGCTGAACAGTAC	42	TCRBV13-02*01	TCRBD02-01*01	TCRBJ02-07*01
P2Va-Sp-TR-ms6	0.00020429	1	CASGEAWGGAEQYF	TCCCTCATGCTGGCGTTGGCGACCCCCTCTCAGACATCAGTGTACTTCTGTGCCAGCGGTGAGGCCTGGGGGGGCGCTGAACAGTAC	42	TCRBV13-02*01	TCRBD02-01*01	TCRBJ02-07*01
P2Va-Sp-TR-ms6	0.00020429	1	CASGEAWGGAEQYF	TCCCTCATGCTGGAGTTGGCGACCCCCTCTCAGACATCAGTGTACTTCTGTGCCAGCGGGGAGGCCTGGGGGGGCGCTGAACAGTAC	42	TCRBV13-02*01	TCRBD02-01*01	TCRBJ02-07*01
P2Va-Sp-TR-ms6	0.00020429	1	CASGEAWGGAEQYF	TCCCGCATGCTGGCGTTGGCTACCCCCTCTCAGACATCAGTGTACTTCTGTGCCAGCGGTGAGGCCTGGGGGGGCGCTGAACAGTAC	42	TCRBV13-02*01	TCRBD02-01*01	TCRBJ02-07*01
P2Va-Sp-TR-ms6	0.00020429	1	CASGEAWGGAEQYF	GCCCTCAATCTGGAGTTGGCTACCCCCTCTCAGACATCAGTGTACTTCTGTGCCAGCGGTGAGGCCTGGGGGGGCGCTGAACAGTAC	42	TCRBV13-02*01	TCRBD02-01*01	TCRBJ02-07*01
P2Va-Sp-TR-ms6	0.00020429	1	CASGEAWGGAEQYF	TCCCTCAGTCTGGAGGGGGCTACCCCCTCTCAGACATCAGTGTACTTCTGTGCCAGCGGTGAGGCCTGGGGGGGCGCTGAACAGTAC	42	TCRBV13-02*01	TCRBD02-01*01	TCRBJ02-07*01
P2Va-Sp-TR-ms6	0.00020429	1	CASGEAWGGAEQYF	TCCCTCCTGCTGGAGGGGGCTACCCCCTCTCAGACATCAGTGTACTTCTGTGCCAGCGGTGAGGCCTGGGGGGGCGCTGAACAGTAC	42	TCRBV13-02*01	TCRBD02-01*01	TCRBJ02-07*01
P2Va-Sp-TR-ms6	0.00020429	1	CASGEAWGGAEQYF	TCCCTCATTCTGGCGTGGGCGACCCCCTCTCAGACATCAGTGTACTTCTGTGCCAGCGGTGAGGCCTGGGGGGGCGCTGAACAGTAC	42	TCRBV13-02*01	TCRBD02-01*01	TCRBJ02-07*01
P2Va-Sp-TR-ms6	0.00020429	1	CASGEAWGGAEQYF	TCCCTCATTCTGGAGGTGGCTCCCCCCGCTCAGACATCAGTGTACTTCTGTGCCAGCGGTGAGGCCTGGGGGGGCGCTGAACAGTAC	42	TCRBV13-02*01	TCRBD02-01*01	TCRBJ02-07*01
P2Va-Sp-TR-ms6	0.00020429	1	CASGEAWGGAEQYF	TCCCTCCTTCTGGAGTTGGCGACCCCCGCTCAGACATCAGTGTACTTCTGTGCCAGCGGTGAGGCCTGGGGGGGCGCTGAACAGTAC	42	TCRBV13-02*01	TCRBD02-01*01	TCRBJ02-07*01
P2Va-Sp-TR-ms6	0.00020429	1	CASGEAWGGAEQYF	TCCCTCATTCGGGCGTTGGCGACCCCCTCTCAGACATCAGTGTACTTCTGTGCCAGCGGTGAGGCCTGGGGGGGCGCTGAACAGTAC	42	TCRBV13-02*01	TCRBD02-01*01	TCRBJ02-07*01
P2Va-Sp-TR-ms6	0.00020429	1	CASGEAWGGAEQYF	TCCCTCAGTCTGGAGTGGGCTACCCCCTCTCAGACATCAGTGTACTTCTGTGCCAGCGGGGAGGCCTGGGGGGGCGCTGAACAGTAC	42	TCRBV13-02*01	TCRBD02-01*01	TCRBJ02-07*01
P2Va-Sp-TR-ms6	0.00020429	1	CASGEAWGGAEQYF	TCCCTCCTTCTGGAGGTGGCGACCCCCTCTCAGACATCAGTGTACTTCTGTGCCAGCGGGGAGGCCTGGGGGGGCGCTGAACAGTAC	42	TCRBV13-02*01	TCRBD02-01*01	TCRBJ02-07*01
P2Va-Sp-TR-ms6	0.00020429	1	CASGEAWGGAEQYF	TCCCTCCTTCTGGAGTTGGCTACCCCCGCTCAGACATCAGTGTACTTCTGTGCCAGCGGGGAGGCCTGGGGGGGCGCTGAACAGTAC	42	TCRBV13-02*01	TCRBD02-01*01	TCRBJ02-07*01
P2Va-Sp-TR-ms6	0.00367722	18	CASGEAWGGAEQYF	TCCCTCCTTCTGGAGTTGGCTACCCCCTCTCAGACATCAGTGTACTTCTGTGCCAGCGGTGAGGCCTGGGGGGGCGCTGAACAGTAC	42	TCRBV13-02*01	TCRBD02-01*01	TCRBJ02-07*01
P2Va-Sp-TR-ms6	0.00020429	1	CASGEAWGGAEQYF	TCCCTCCTTCTGGAGGTGGCGACCCCCTCTCAGACATCAGTGTACTTCTGTGCCAGCGGTGAGGCCTGGGGGGGCGCTGAACAGTAC	42	TCRBV13-02*01	TCRBD02-01*01	TCRBJ02-07*01
P2Va-Sp-TR-ms6	0.00020429	1	CASGEAWGGAEQYF	TCCCTCATGCTGGAGTTGGCGACCCCCTCTCAGACATCAGTGTACTTCTGTGCCAGCGGTGAGGCCTGGGGGGGCGCTGAACAGTAC	42	TCRBV13-02*01	TCRBD02-01*01	TCRBJ02-07*01
P2Va-Sp-TR-ms6	0.00020429	1	CASGEAWGGAEQYF	TCCCTCATTCTGGCGTGGGCTACCCCCTCTCAGACATCAGTGTACTTCTGTGCCAGCGGTGAGGCCTGGGGGGGCGCTGAACAGTAC	42	TCRBV13-02*01	TCRBD02-01*01	TCRBJ02-07*01
P2Va-Sp-TR-ms6	0.00020429	1	CASGEAWGGAEQYF	TCCCTCCTTCTGGAGGTGGCTCCCCCCTCTCAGACATCAGTGTACTTCTGTGCCAGCGGTGAGGCCTGGGGGGGCGCTGAACAGTAC	42	TCRBV13-02*01	TCRBD02-01*01	TCRBJ02-07*01
P2Va-Sp-TR-ms6	0.00020429	1	CASGEAWGGAEQYF	TCCCTCCTGCTGGAGTTGGCGACCCCCTCTCAGACATCAGTGTACTTCTGTGCCAGCGGTGAGGCCTGGGGGGGCGCTGAACAGTAC	42	TCRBV13-02*01	TCRBD02-01*01	TCRBJ02-07*01
P2Va-Sp-TR-ms6	0.00020429	1	CASGEAWGGAEQYF	TCCCTCCTGCTGGAGGTGGCTACCCCCTCTCAGACATCAGTGTACTTCTGTGCCAGCGGTGAGGCCTGGGGGGGCGCTGAACAGTAC	42	TCRBV13-02*01	TCRBD02-01*01	TCRBJ02-07*01
P2Va-Sp-TR-ms6	0.00020429	1	CASGEAWGGAEQYF	TCCCTCCTTCTGGAGTGGGCTCCCCCCTCTCAGACATCAGTGTACTTCTGTGCCAGCGGTGAGGCCTGGGGGGGCGCTGAACAGTAC	42	TCRBV13-02*01	TCRBD02-01*01	TCRBJ02-07*01
P2Va-Sp-TR-ms6	0.00020429	1	CASGEAWGGAEQYF	TCCCTCCTTCTGGCGGTGGCTACCCCCTCTCAGACATCAGTGTACTTCTGTGCCAGCGGTGAGGCCTGGGGGGGCGCTGAACAGTAC	42	TCRBV13-02*01	TCRBD02-01*01	TCRBJ02-07*01
P2Va-Sp-TR-ms6	0.00020429	1	CASGEAWGGAEQYF	TCCCTCATGCTGGCGTGGGCTACCCCCTCTCAGACATCAGTGTACTTCTGTGCCAGCGGTGAGGCCTGGGGGGGCGCTGAACAGTAC	42	TCRBV13-02*01	TCRBD02-01*01	TCRBJ02-07*01
P2Va-Sp-TR-ms6	0.00020429	1	CASGEAWGGAEQYF	TCCCTCATGCTGGAGGTGGCTCCCCCCTCTCAGACATCAGTGTACTTCTGTGCCAGCGGTGAGGCCTGGGGGGGCGCTGAACAGTAC	42	TCRBV13-02*01	TCRBD02-01*01	TCRBJ02-07*01
P2Va-Sp-TR-ms6	0.00020429	1	CASGEAWGGAEQYF	TCCCTCCTTCTGGCGTTGGCGACCCCCTCTCAGACATCAGTGTACTTCTGTGCCAGCGGTGAGGCCTGGGGGGGCGCTGAACAGTAC	42	TCRBV13-02*01	TCRBD02-01*01	TCRBJ02-07*01
P2Va-Sp-TR-ms6	0.00020429	1	CASGEAWGGAEQYF	TCCCTCATTCTGGAGTTGGCTCCCCCCTCTCAGACCTCAGTGTACTTCTGTGCCAGCGGTGAGGCCTGGGGGGGCGCTGAACAGTAC	42	TCRBV13-02*01	TCRBD02-01*01	TCRBJ02-07*01
P2Va-Sp-TR-ms6	0.00020429	1	CASGEAWGGAEQYF	TCCCTCATTCTGGAGCTGGCTACCCCCTCTCAGACCTCAGTGTACTTCTGTGCCAGCGGTGAGGCCTGGGGGGGCGCTGAACAGTAC	42	TCRBV13-02*01	TCRBD02-01*01	TCRBJ02-07*01
P2Va-Sp-TR-ms6	0.00020429	1	CASGEAWGGAEQYF	TCCCTCATGCTGGAGGGGGCTACCCCCTCTCAGACATCAGTGTACTTCTGTGCCAGCGGTGAGGCCTGGGGGGGCGCTGAACAGTAC	42	TCRBV13-02*01	TCRBD02-01*01	TCRBJ02-07*01
P2Va-Sp-TR-ms6	0.00020429	1	CASGEAWGGAEQYF	TCCCTCCTTCTGGCGTTGGCTCCCCCCTCTCAGACATCAGTGTACTTCTGTGCCAGCGGTGAGGCCTGGGGGGGCGCTGAACAGTAC	42	TCRBV13-02*01	TCRBD02-01*01	TCRBJ02-07*01
P2Va-Sp-TR-ms6	0.00020429	1	CASGEAWGGAEQYF	TCCCTCCTGCTGGCGTGGGCTACCCCCTCTCAGACATCAGTGTACTTCTGTGCCAGCGGTGAGGCCTGGGGGGGCGCTGAACAGTAC	42	TCRBV13-02*01	TCRBD02-01*01	TCRBJ02-07*01
P2Va-Sp-TR-ms6	0.00020429	1	CASGEAWGGAEQYF	TCCCTCCTTCTGGCGGTGGCTACCCCCGCTCAGACATCAGTGTACTTCTGTGCCAGCGGTGAGGCCTGGGGGGGCGCTGAACAGTAC	42	TCRBV13-02*01	TCRBD02-01*01	TCRBJ02-07*01
P2Va-Sp-TR-ms6	0.00020429	1	CASGEAWGGAEQYF	TCCCTCATTCTGGAGGTGGCGACCCCCTCTCAGACCTCAGTGTACTTCTGTGCCAGCGGGGAGGCCTGGGGGGGCGCTGAACAGTAC	42	TCRBV13-02*01	TCRBD02-01*01	TCRBJ02-07*01
P2Va-Sp-TR-ms6	0.00020429	1	CASGEAWGGAEQYF	TCCCTCCTGCTGGAGTGGGCTACCCCCTCTCAGACATCAGTGTACTTCTGTGCCAGCGGGGAGGCCTGGGGGGGCGCTGAACAGTAC	42	TCRBV13-02*01	TCRBD02-01*01	TCRBJ02-07*01
P2Va-Sp-TR-ms6	0.00020429	1	CASGEAWGGAEQYF	TCCCTCCTTCTGGAGGGGGCTACCCCCTCTCAGACCTCAGTGTACTTCTGTGCCAGCGGTGAGGCCTGGGGGGGCGCTGAACAGTAC	42	TCRBV13-02*01	TCRBD02-01*01	TCRBJ02-07*01
P2Va-Sp-TR-ms6	0.00020429	1	CASGEAWGGAEQYF	TCCCTCCTTCTGGAGTTGGCGACCCCCTCTCAGACCTCAGTGTACTTCTGTGCCAGCGGTGAGGCCTGGGGGGGCGCTGAACAGTAC	42	TCRBV13-02*01	TCRBD02-01*01	TCRBJ02-07*01
P2Va-Sp-TR-ms6	0.00020429	1	CASGEAWGGAEQYF	TCCCTCAGTCTGGAGGTGGCGACCCCCTCTCAGACATCAGTGTACTTCTGTGCCAGCGGTGAGGCCTGGGGGGGCGCTGAACAGTAC	42	TCRBV13-02*01	TCRBD02-01*01	TCRBJ02-07*01
P2Va-Sp-TR-ms6	0.00020429	1	CASGEAWGGAEQYF	TCCCTCCTTCTGGAGGTGGCTACCCCCTCTCAGACCTCAGTGTACTTCTGTGCCAGCGGGGAGGCCTGGGGGGGCGCTGAACAGTAC	42	TCRBV13-02*01	TCRBD02-01*01	TCRBJ02-07*01
P2Va-Sp-TR-ms6	0.00020429	1	CASGEAWGGAEQYF	TCCCTCATTCTGGAGGTGGCTCCCCCCTCTCAGACATCAGTGTACTTCTGTGCCAGCGGGGAGGCCTGGGGGGGCGCTGAACAGTAC	42	TCRBV13-02*01	TCRBD02-01*01	TCRBJ02-07*01
P2Va-Sp-TR-ms6	0.00020429	1	CASGEAWGGAEQYF	TCCCTCATTCTGGCGTTGGCGACCCCCTCTCCGACATCAGTGTACTTCTGTGCCAGCGGTGAGGCCTGGGGGGGCGCTGAACAGTAC	42	TCRBV13-02*01	TCRBD02-01*01	TCRBJ02-07*01
P2Va-Sp-TR-ms6	0.00020429	1	CASGEAWGGAEQYF	TCCCTCCTGCTGGCGGTGGCTCCCCCCTCTCAGACATCAGTGTACTTCTGTGCCAGCGGTGAGGCCTGGGGGGGCGCTGAACAGTAC	42	TCRBV13-02*01	TCRBD02-01*01	TCRBJ02-07*01
P2Va-Sp-TR-ms6	0.00020429	1	CASGEAWGGAEQYF	TCCCTCATTCGGGAGGTGGCTCCCCCCTCTCAGACATCAGTGTACTTCTGTGCCAGCGGTGAGGCCTGGGGGGGCGCTGAACAGTAC	42	TCRBV13-02*01	TCRBD02-01*01	TCRBJ02-07*01
P2Va-Sp-TR-ms6	0.00020429	1	CASGEAWGGAEQYF	TCCCTCATGCTGGAGTGGGCTCCCCCCTCTCAGACATCAGTGTACTTCTGTGCCAGCGGTGAGGCCTGGGGGGGCGCTGAACAGTAC	42	TCRBV13-02*01	TCRBD02-01*01	TCRBJ02-07*01
P2Va-Sp-TR-ms6	0.00020429	1	CASGEAWGGAEQYF	TCCCTCCTTCTGGAGTTGGCGACCCCCTCTCAGACATCAGTGTACTTCTGTGCCAGCGGGGAGGCCTGGGGGGGCGCTGAACAGTAC	42	TCRBV13-02*01	TCRBD02-01*01	TCRBJ02-07*01
P2Va-Sp-TR-ms6	0.00020429	1	CASGEAWGGAEQYF	TCCCTCCTTCTGGAGTTGGCTCCCCCCTCTCAGACATCAGTGTCCTTCTGTGCCAGCGGTGAGGCCTGGGGGGGCGCTGAACAGTAC	42	TCRBV13-02*01	TCRBD02-01*01	TCRBJ02-07*01
P2Va-Sp-TR-ms6	0.00020429	1	CASGEAWGGAEQYF	TCCCTCCTGCTGGAGGTGGCTACCCCCTCTCAGACCTCAGTGTACTTCTGTGCCAGCGGTGAGGCCTGGGGGGGCGCTGAACAGTAC	42	TCRBV13-02*01	TCRBD02-01*01	TCRBJ02-07*01
P2Va-Sp-TR-ms6	0.00020429	1	CASGEAWGGAEQYF	TCCCTCATTCTGGCGTTGGCTACCCCCGCTCAGACCTCAGTGTACTTCTGTGCCAGCGGTGAGGCCTGGGGGGGCGCTGAACAGTAC	42	TCRBV13-02*01	TCRBD02-01*01	TCRBJ02-07*01
P2Va-Sp-TR-ms6	0.00020429	1	CASGEAWGGAEQYF	TCCCTCATTCTGGAGGTGGCTACCCCCTCGCAGACCTCAGTGTACTTCTGTGCCAGCGGTGAGGCCTGGGGGGGCGCTGAACAGTAC	42	TCRBV13-02*01	TCRBD02-01*01	TCRBJ02-07*01
P2Va-Sp-TR-ms6	0.00020429	1	CASGEAWGGAEQYF	TCCCTCATGCTGGCGTTGGCTCCCCCCTCTCAGACATCAGTGTACTTCTGTGCCAGCGGTGAGGCCTGGGGGGGCGCTGAACAGTAC	42	TCRBV13-02*01	TCRBD02-01*01	TCRBJ02-07*01
P2Va-Sp-TR-ms6	0.00020429	1	CASGEAWGGAEQYF	TCCCTCATTCTGGAGGTGGCGACCCCCTCTCAGACATCAGTGTACTTCTGTGCCAGCGGGGAGGCCTGGGGGGGCGCTGAACAGTAC	42	TCRBV13-02*01	TCRBD02-01*01	TCRBJ02-07*01
P2Va-Sp-TR-ms6	0.00020429	1	CASGEAWGGAEQYF	TCCCTCATTCTGGAGTTGGCGACCCCCTCGCAGACATCAGTGTACTTCTGTGCCAGCGGGGAGGCCTGGGGGGGCGCTGAACAGTAC	42	TCRBV13-02*01	TCRBD02-01*01	TCRBJ02-07*01
P2Va-Sp-TR-ms6	0.00020429	1	CASGEAWGGAEQYF	TCCCTCCTTCTGGAGTTGGCTACCCCCTCTCAGACCTCAGTGTCCTTCTGTGCCAGCGGTGAGGCCTGGGGGGGCGCTGAACAGTAC	42	TCRBV13-02*01	TCRBD02-01*01	TCRBJ02-07*01
P2Va-Sp-TR-ms6	0.00020429	1	CASGEAWGGAEQYF	TCCCTCATGCTGGAGTTGGCTCCCCCCTCTCAGACCTCAGTGTACTTCTGTGCCAGCGGTGAGGCCTGGGGGGGCGCTGAACAGTAC	42	TCRBV13-02*01	TCRBD02-01*01	TCRBJ02-07*01
P2Va-Sp-TR-ms6	0.00020429	1	CASGEAWGGAEQYF	TCCCTCCTTCTGGAGCTGGCTACCCCCTCTCAGACCTCAGTGTACTTCTGTGCCAGCGGTGAGGCCTGGGGGGGCGCTGAACAGTAC	42	TCRBV13-02*01	TCRBD02-01*01	TCRBJ02-07*01
P2Va-Sp-TR-ms6	0.00020429	1	CASGEAWGGAEQYF	TCCCTCATTCTGGAGTGGGCGACCCCCTCTCAGACCTCAGTGTACTTCTGTGCCAGCGGTGAGGCCTGGGGGGGCGCTGAACAGTAC	42	TCRBV13-02*01	TCRBD02-01*01	TCRBJ02-07*01
P2Va-Sp-TR-ms6	0.00020429	1	CASGEAWGGAEQYF	TCCCTCCTTCTGGAGTTGGCTACCCCCTCGCAGACCTCAGTGTACTTCTGTGCCAGCGGTGAGGCCTGGGGGGGCGCTGAACAGTAC	42	TCRBV13-02*01	TCRBD02-01*01	TCRBJ02-07*01
P2Va-Sp-TR-ms6	0.00020429	1	CASGEAWGGAEQYF	TCCCTCATTCTGGAGTGGGCGACCCCCTCTCCGACATCAGTGTACTTCTGTGCCAGCGGTGAGGCCTGGGGGGGCGCTGAACAGTAC	42	TCRBV13-02*01	TCRBD02-01*01	TCRBJ02-07*01
P2Va-Sp-TR-ms6	0.00020429	1	CASGEAWGGAEQYF	TCCCTCATGCTGGAGAGGGCTACCCCCTCTCAGACATCAGTGTACTTCTGTGCCAGCGGTGAGGCCTGGGGGGGCGCTGAACAGTAC	42	TCRBV13-02*01	TCRBD02-01*01	TCRBJ02-07*01
P2Va-Sp-TR-ms6	0.00020429	1	CASGEAWGGAEQYF	TCCCTCATGCTGGAGTGGGCTACCCCCGCTCAGACATCAGTGTACTTCTGTGCCAGCGGTGAGGCCTGGGGGGGCGCTGAACAGTAC	42	TCRBV13-02*01	TCRBD02-01*01	TCRBJ02-07*01
P2Va-Sp-TR-ms6	0.00020429	1	CASGEAWGGAEQYF	TCCCTCATTCTGGAGTGGGCTACCCCCTCTCAGACCTCAGTGTACTTCTGTGCCAGCGGGGAGGCCTGGGGGGGCGCTGAACAGTAC	42	TCRBV13-02*01	TCRBD02-01*01	TCRBJ02-07*01
P2Va-Sp-TR-ms6	0.00020429	1	CASGEAWGGAEQYF	TCCCTCATTCTGGAGGTGGCTACCCCCTCTCCGACATCAGTGTACTTCTGTGCCAGCGGGGAGGCCTGGGGGGGCGCTGAACAGTAC	42	TCRBV13-02*01	TCRBD02-01*01	TCRBJ02-07*01
P2Va-Sp-TR-ms6	0.00020429	1	CASGEAWGGAEQYF	TCCCTCCTTCTGGAGTTGGCTCCCCCCTCTCAGACATCAGTGTACTTCTGTGCCAGCGGGGAGGCCTGGGGGGGCGCTGAACAGTAC	42	TCRBV13-02*01	TCRBD02-01*01	TCRBJ02-07*01
P2Va-Sp-TR-ms6	0.00020429	1	CASGEAWGGAEQYF	TCCCTCATTCTGGAGTCGGCTCCCCCCTCTCAGACATCAGTGTACTTCTGTGCCAGCGGGGAGGCCTGGGGGGGCGCTGAACAGTAC	42	TCRBV13-02*01	TCRBD02-01*01	TCRBJ02-07*01
P2Va-Sp-TR-ms6	0.00020429	1	CASGEAWGGAEQYF	GCCCTCATTCTGGAGGTGGCTACCCCCTCTCAGACATCAGTGTACTTCTGTGCCAGCGGGGAGGCCTGGGGGGGCGCTGAACAGTAC	42	TCRBV13-02*01	TCRBD02-01*01	TCRBJ02-07*01
P2Va-Sp-TR-ms6	0.00020429	1	CASGEAWGGAEQYF	TCCCTCATTCTGGAGTGGGCTCCCCCCTCTCAGACATCAGTGTCCTTCTGTGCCAGCGGTGAGGCCTGGGGGGGCGCTGAACAGTAC	42	TCRBV13-02*01	TCRBD02-01*01	TCRBJ02-07*01
P2Va-Sp-TR-ms6	0.00020429	1	CASGEAWGGAEQYF	TCCCTCATTCTGGCGTTGGCGACCCCCTCTCAGACATCCGTGTACTTCTGTGCCAGCGGTGAGGCCTGGGGGGGCGCTGAACAGTAC	42	TCRBV13-02*01	TCRBD02-01*01	TCRBJ02-07*01
P2Va-Sp-TR-ms6	0.00020429	1	CASGEAWGGAEQYF	TCCCTCATTCTGGAGTGGGCTACCCCCTCTCCGACCTCAGTGTACTTCTGTGCCAGCGGTGAGGCCTGGGGGGGCGCTGAACAGTAC	42	TCRBV13-02*01	TCRBD02-01*01	TCRBJ02-07*01
P2Va-Sp-TR-ms6	0.00020429	1	CASGEAWGGAEQYF	TCCCTCATGCTGGAGTTGGCTACCCCCGCTCAGACCTCAGTGTACTTCTGTGCCAGCGGTGAGGCCTGGGGGGGCGCTGAACAGTAC	42	TCRBV13-02*01	TCRBD02-01*01	TCRBJ02-07*01
P2Va-Sp-TR-ms6	0.00020429	1	CASGEAWGGAEQYF	TCCCTCATGCTGGAGCTGGCTCCCCCCTCTCAGACATCAGTGTACTTCTGTGCCAGCGGTGAGGCCTGGGGGGGCGCTGAACAGTAC	42	TCRBV13-02*01	TCRBD02-01*01	TCRBJ02-07*01
P2Va-Sp-TR-ms6	0.00020429	1	CASGEAWGGAEQYF	TCCCTCATTCTGGAGCGGGCTCCCCCCTCTCAGACATCAGTGTACTTCTGTGCCAGCGGTGAGGCCTGGGGGGGCGCTGAACAGTAC	42	TCRBV13-02*01	TCRBD02-01*01	TCRBJ02-07*01
P2Va-Sp-TR-ms6	0.00020429	1	CASGEAWGGAEQYF	TCCCTCATTCTGGAGTGCGCTCCCCCCTCTCAGACATCAGTGTACTTCTGTGCCAGCGGTGAGGCCTGGGGGGGCGCTGAACAGTAC	42	TCRBV13-02*01	TCRBD02-01*01	TCRBJ02-07*01
P2Va-Sp-TR-ms6	0.00020429	1	CASGEAWGGAEQYF	TCCCTCATTCTGGAGTGGGCTCCCCCCTCGCAGACATCAGTGTACTTCTGTGCCAGCGGTGAGGCCTGGGGGGGCGCTGAACAGTAC	42	TCRBV13-02*01	TCRBD02-01*01	TCRBJ02-07*01
P2Va-Sp-TR-ms6	0.00020429	1	CASGEAWGGAEQYF	TCCCTCATTCTGGAGTTGGCCACCCCCTCTCAGACATCAGAGTACTTCTGTGCCAGCGGTGAGGCCTGGGGGGGCGCTGAACAGTAC	42	TCRBV13-02*01	TCRBD02-01*01	TCRBJ02-07*01
P2Va-Sp-TR-ms6	0.00020429	1	CASGEAWGGAEQYF	TCCCGCATTCTGGAGGTGGCTACCCCCTCTCAGACATCAGTGTACTTCTGTGCCAGCGGGGAGGCCTGGGGGGGCGCTGAACAGTAC	42	TCRBV13-02*01	TCRBD02-01*01	TCRBJ02-07*01
P2Va-Sp-TR-ms6	0.00020429	1	CASGEAWGGAEQYF	TCCCTCAGTCTGGAGTTGGCGACCCCCTCTCAGACATCAGTGTACTTCTGTGCCAGCGGGGAGGCCTGGGGGGGCGCTGAACAGTAC	42	TCRBV13-02*01	TCRBD02-01*01	TCRBJ02-07*01
P2Va-Sp-TR-ms6	0.00020429	1	CASGEAWGGAEQYF	TCCCTCATTCTGGAGTGGGCGACCCCCTCTCAGACATCAGTGTACTTCTGTGCCAGCGGGGAGGCCTGGGGGGGCGCTGAACAGTAC	42	TCRBV13-02*01	TCRBD02-01*01	TCRBJ02-07*01
P2Va-Sp-TR-ms6	0.00020429	1	CASGEAWGGAEQYF	TCCCTCATTCTGGAGGTGGCTACCCCCTCGCAGACATCAGTGTACTTCTGTGCCAGCGGGGAGGCCTGGGGGGGCGCTGAACAGTAC	42	TCRBV13-02*01	TCRBD02-01*01	TCRBJ02-07*01
P2Va-Sp-TR-ms6	0.0659857	323	CASGEAWGGAEQYF	TCCCTCATTCTGGAGTTGGCTACCCCCTCTCAGACATCAGTGTACTTCTGTGCCAGCGGTGAGGCCTGGGGGGGCGCTGAACAGTAC	42	TCRBV13-02*01	TCRBD02-01*01	TCRBJ02-07*01
P2Va-Sp-TR-ms2	0.00110314	2	CASGEDNYEQYF	AACTTCTCCCTCATTCTGGAGTTGGCTACCCCCTCTCAGACATCAGTGTACTTCTGTGCCAGCGGTGAAGACAACTATGAACAGTAC	36	TCRBV13-02*01	TCRBD01-01*01	TCRBJ02-07*01
P2Va-Sp-TE-ms2	0.000321543	4	CASGEDRVSNERLFF	CTCATTCTGGAGTTGGCTACCCCCTCTCAGACATCAGTGTACTTCTGTGCCAGCGGTGAAGACAGAGTTTCCAACGAAAGATTATTT	45	TCRBV13-02*01	TCRBD01-01*01	TCRBJ01-04*01
P2Va-Sp-TE-ms4	0.00314153	38	CASGEDSLSNERLFF	CTCATTCTGGAGTTGGCTACCCCCTCTCAGACATCAGTGTACTTCTGTGCCAGCGGTGAAGACAGTCTTTCCAACGAAAGATTATTT	45	TCRBV13-02*01	TCRBD01-01*01	TCRBJ01-04*01
P2Va-Sp-TE-ms4	8.2672e-05	1	CASGEDSLSNERLFF	CTCATTCTGGAGTTGGCTTCCCTTTCTCAGACAGCTGTATATTTCTGTGCCAGCGGTGAAGACAGTCTTTCCAACGAAAGATTATTT	45	TCRBV13-03*01	TCRBD01-01*01	TCRBJ01-04*01
P2Va-Sp-TE-ms4	8.2672e-05	1	CASGEDSLSNERLFF	TCATTCTGGAGTTGGCTACCCCCCTCTCAGACATCAGTGTACTTCTGTGCCAGCGGTGAAGACAGTCTTTCCAACGAAAGATTATTT	45	TCRBV13-02*01	TCRBD01-01*01	TCRBJ01-04*01
P2Va-Sp-TE-ms4	8.2672e-05	1	CASGEDSLSNERLFF	CCTCATTCTGGAGTTGGCTACCCCTCTCAGACATCAGTGTACTTCTGTGCCAGCGGTGAAGACAGTCTTTCCAACGAAAGATTATTT	45	TCRBV13-02*01	TCRBD01-01*01	TCRBJ01-04*01
P2Va-Sp-TR-ms4	0.00100705	1	CASGEDSLSNERLFF	CCTCATTCTGGAGTTGGCTACCCCTCTCAGACATCAGTGTACTTCTGTGCCAGCGGTGAAGACAGTCTTTCCAACGAAAGATTATTT	45	TCRBV13-02*01	TCRBD01-01*01	TCRBJ01-04*01
P2Va-Sp-TR-ms4	0.00100705	1	CASGEDSLSNERLFF	TCATTCTGGAGTTGGCTACCCCCCTCTCAGACATCAGTGTACTTCTGTGCCAGCGGTGAAGACAGTCTTTCCAACGAAAGATTATTT	45	TCRBV13-02*01	TCRBD01-01*01	TCRBJ01-04*01
P2Va-Sp-TR-ms4	0.0422961	42	CASGEDSLSNERLFF	CTCATTCTGGAGTTGGCTACCCCCTCTCAGACATCAGTGTACTTCTGTGCCAGCGGTGAAGACAGTCTTTCCAACGAAAGATTATTT	45	TCRBV13-02*01	TCRBD01-01*01	TCRBJ01-04*01
P2Va-Sp-TE-ms6	6.36902e-05	1	CASGEDWGRSSAETLYF	CTGGAGTTGGCTACCCCCTCTCAGACATCAGTGTACTTCTGTGCCAGCGGTGAAGACTGGGGGCGTTCTAGTGCAGAAACGCTGTAT	51	TCRBV13-02*01	TCRBD02-01*01	TCRBJ02-03*01
P2Va-Sp-TE-ms3	0.000162417	2	CASGEDWGVYEQYF	TCCCTCATTCTGGAGTTGGCTACCCCCTCTCAGACATCAGTGTACTTCTGTGCCAGCGGTGAAGACTGGGGGGTCTATGAACAGTAC	42	TCRBV13-02*01	TCRBD02-01*01	TCRBJ02-07*01
P2Va-Sp-TE-ms1	0.000172013	2	CASGEEQYF	AGCCAAGAGAACTTCTCCCTCATTCTGGAGTTGGCTACCCCCTCTCAGACATCAGTGTACTTCTGTGCCAGCGGTGAGGAACAGTAC	27	TCRBV13-02*01	unknown	TCRBJ02-07*01
P2Va-Sp-TE-ms2	0.000241158	3	CASGEERAYSGNTLYF	ATTCTGGAGTTGGCTACCCCCTCTCAGACATCAGTGTACTTCTGTGCCAGCGGTGAAGAGAGGGCCTATTCTGGAAATACGCTCTAT	48	TCRBV13-02*01	unknown	TCRBJ01-03*01
P2Va-Sp-TE-ms4	0.000165344	2	CASGEGDSSGNTLYF	CTCATTCTGGAGTTGGCTACCCCCTCTCAGACATCAGTGTACTTCTGTGCCAGCGGTGAGGGGGACAGTTCTGGAAATACGCTCTAT	45	TCRBV13-02*01	TCRBD01-01*01	TCRBJ01-03*01
P2Va-Sp-TE-ms4	8.2672e-05	1	CASGEGEVFF	CAAGAGAACTTCTCCCTCATTCTGGAGTTGGCTACCCCCTCTCAGACATCAGTGTACTTCTGTGCCAGCGGTGAAGGGGAAGTCTTC	30	TCRBV13-02*01	TCRBD01-01*01	TCRBJ01-01*01
P2Va-Sp-TE-ms1	8.60067e-05	1	CASGEGGGGLEQYF	TCCCTCATTCTGGAGTTGGCTACCCCCTCTCAGACATCAGTGTACTTCTGTGCCAGCGGTGAAGGTGGGGGGGGCCTGGAACAGTAC	42	TCRBV13-02*01	TCRBD02-01*01	TCRBJ02-07*01
P2Va-Sp-TE-ms4	8.2672e-05	1	CASGEGGLGEDTQYF	CTCATTCTGGAGTTGGCTACCCCCTCTCAGACATCAGTGTACTTCTGTGCCAGCGGTGAGGGGGGACTGGGGGAAGACACCCAGTAC	45	TCRBV13-02*01	TCRBD02-01*01	TCRBJ02-05*01
P2Va-Sp-TE-ms3	0.000568459	7	CASGEGGLSNERLFF	CTCATTCTGGAGTTGGCTACCCCCTCTCAGACATCAGTGTACTTCTGTGCCAGCGGTGAGGGGGGGCTTTCCAACGAAAGATTATTT	45	TCRBV13-02*01	TCRBD02-01*01	TCRBJ01-04*01
P2Va-Sp-TE-ms6	0.000191071	3	CASGEGGRAETLYF	TCCCTCATTCTGGAGTTGGCTACCCCCTCTCAGACATCAGTGTACTTCTGTGCCAGCGGTGAGGGGGGACGTGCAGAAACGCTGTAT	42	TCRBV13-02*01	TCRBD02-01*01	TCRBJ02-03*01
P2Va-Sp-TE-ms4	0.000165344	2	CASGEGKVFF	CAAGAGAACTTCTCCCTCATTCTGGAGTTGGCTACCCCCTCTCAGACATCAGTGTACTTCTGTGCCAGCGGTGAGGGGAAAGTCTTC	30	TCRBV13-02*01	unknown	TCRBJ01-01*01
P2Va-Sp-TE-ms3	8.12084e-05	1	CASGEGLGSAETLYF	CTCATTCTGGAGTTGGCTACCCCCTCTCAGACATCAGTGTACTTCTGTGCCAGCGGTGAGGGACTGGGGAGTGCAGAAACGCTGTAT	45	TCRBV13-02*01	TCRBD02-01*01	TCRBJ02-03*01
P2Va-Sp-TR-ms2	0.000551572	1	CASGEGLGVSAETLYF	ATTCTGGAGTTGGCTACCCCCTCTCAGACATCAGTGTACTTCTGTGCCAGCGGTGAAGGACTGGGGGTTAGTGCAGAAACGCTGTAT	48	TCRBV13-02*01	TCRBD02-01*01	TCRBJ02-03*01
P2Va-Sp-TE-ms1	8.60067e-05	1	CASGEGNSPLYF	AACTTCTCCCTCATTCTGGAGTTGGCTACCCCCTCTCAGACATCAGTGTACTTCTGTGCCAGCGGTGAGGGTAATTCGCCCCTCTAC	36	TCRBV13-02*01	unknown	TCRBJ01-06*01
P2Va-Sp-TE-ms3	8.12084e-05	1	CASGEGNSPLYF	AACTTCTCCCTCATTCTGGAGTTGGCTACCCCCTCTCAGACATCAGTGTACTTCTGTGCCAGCGGTGAGGGGAATTCGCCCCTCTAC	36	TCRBV13-02*01	unknown	TCRBJ01-06*01
P2Va-Sp-TE-ms4	8.2672e-05	1	CASGEGNSPLYF	AACTTCTCCCTCATTCTGGAGTTGGCTACCCCCTCTCAGACATCAGTGTACTTCTGTGCCAGCGGTGAGGGAAATTCGCCCCTCTAC	36	TCRBV13-02*01	unknown	TCRBJ01-06*01
P2Va-Sp-TE-ms6	6.36902e-05	1	CASGEGNSPLYF	AACTTCTCCCTCATTCTGGAGTTGGCTACCCCCTCTCAGACATCAGTGTACTTCTGTGCCAGCGGTGAGGGGAATTCGCCCCTCTAC	36	TCRBV13-02*01	unknown	TCRBJ01-06*01
P2Va-Sp-TE-ms2	0.000241158	3	CASGEGQVFF	CAAGAGAACTTCTCCCTCATTCTGGAGTTGGCTACCCCCTCTCAGACATCAGTGTACTTCTGTGCCAGCGGTGAGGGGCAGGTCTTC	30	TCRBV13-02*01	unknown	TCRBJ01-01*01
P2Va-Sp-TE-ms2	8.03859e-05	1	CASGEGRNSGNTLYF	CTCCTTCTGGAGGTGGCTACCCCCTCTCAGACATCAGTGTACTTCTGTGCCAGCGGTGAAGGCAGAAATTCTGGAAATACGCTCTAT	45	TCRBV13-02*01	unknown	TCRBJ01-03*01
P2Va-Sp-TE-ms2	0.000241158	3	CASGEGRNSGNTLYF	CTCATTCTGGAGTTGGCTACCCCCTCTCAGACATCAGTGTACTTCTGTGCCAGCGGTGAAGGCAGAAATTCTGGAAATACGCTCTAT	45	TCRBV13-02*01	unknown	TCRBJ01-03*01
P2Va-Sp-TE-ms6	6.36902e-05	1	CASGEGTGGQDTQYF	CTCATTCTGGAGTTGGCTACCCCCTCTCAGACATCAGTGTACTTCTGTGCCAGCGGTGAGGGGACTGGGGGCCAAGACACCCAGTAC	45	TCRBV13-02*01	TCRBD02-01*01	TCRBJ02-05*01
P2Va-Sp-TE-ms1	8.60067e-05	1	CASGEGWGGGEDTQYF	ATTCTGGAGTTGGCTACCCCCTCTCAGACATCAGTGTACTTCTGTGCCAGCGGTGAAGGTTGGGGGGGAGGAGAAGACACCCAGTAC	48	TCRBV13-02*01	TCRBD02-01*01	TCRBJ02-05*01
P2Va-Sp-TE-ms4	8.2672e-05	1	CASGEGWGRGQNTLYF	ATTCTGGAGTTGGCTACCCCCTCTCAGACATCAGTGTACTTCTGTGCCAGCGGTGAGGGCTGGGGGCGGGGTCAAAACACCTTGTAC	48	TCRBV13-02*01	TCRBD02-01*01	TCRBJ02-04*01
P2Va-Sp-TE-ms1	0.00025802	3	CASGEHNSYEQYF	TTCTCCCTCATTCTGGAGTTGGCTACCCCCTCTCAGACATCAGTGTACTTCTGTGCCAGCGGTGAACACAACTCCTATGAACAGTAC	39	TCRBV13-02*01	TCRBD01-01*01	TCRBJ02-07*01
P2Va-Sp-TE-ms1	0.000602047	7	CASGELGISNERLFF	CTCATTCTGGAGTTGGCTACCCCCTCTCAGACATCAGTGTACTTCTGTGCCAGCGGTGAATTGGGGATTTCCAACGAAAGATTATTT	45	TCRBV13-02*01	TCRBD02-01*01	TCRBJ01-04*01
P2Va-Sp-TE-ms1	0.0012901	15	CASGENSPLYF	GAGAACTTCTCCCTCATTCTGGAGTTGGCTACCCCCTCTCAGACATCAGTGTACTTCTGTGCCAGCGGTGAAAATTCGCCCCTCTAC	33	TCRBV13-02*01	unknown	TCRBJ01-06*01
P2Va-Sp-TE-ms1	0.00146211	17	CASGENSPLYF	GAGAACTTCTCCCTCATTCTGGAGTTGGCTACCCCCTCTCAGACATCAGTGTACTTCTGTGCCAGCGGTGAGAATTCGCCCCTCTAC	33	TCRBV13-02*01	unknown	TCRBJ01-06*01
P2Va-Sp-TE-ms2	0.000562701	7	CASGENSPLYF	GAGAACTTCTCCCTCATTCTGGAGTTGGCTACCCCCTCTCAGACATCAGTGTACTTCTGTGCCAGCGGTGAAAATTCGCCCCTCTAC	33	TCRBV13-02*01	unknown	TCRBJ01-06*01
P2Va-Sp-TE-ms2	0.000723473	9	CASGENSPLYF	GAGAACTTCTCCCTCATTCTGGAGTTGGCTACCCCCTCTCAGACATCAGTGTACTTCTGTGCCAGCGGTGAGAATTCGCCCCTCTAC	33	TCRBV13-02*01	unknown	TCRBJ01-06*01
P2Va-Sp-TE-ms3	0.00901413	111	CASGENSPLYF	GAGAACTTCTCCCTCATTCTGGAGTTGGCTACCCCCTCTCAGACATCAGTGTACTTCTGTGCCAGCGGTGAGAATTCGCCCCTCTAC	33	TCRBV13-02*01	unknown	TCRBJ01-06*01
P2Va-Sp-TE-ms3	0.00568459	70	CASGENSPLYF	GAGAACTTCTCCCTCATTCTGGAGTTGGCTACCCCCTCTCAGACATCAGTGTACTTCTGTGCCAGCGGTGAAAATTCGCCCCTCTAC	33	TCRBV13-02*01	unknown	TCRBJ01-06*01
P2Va-Sp-TE-ms3	8.12084e-05	1	CASGENSPLYF	GAGAATTTCTCTCTCATTCTGGAGTTGGCTACCCCCTCTCAGACATCAGTGTACTTCTGTGCCAGCGGTGAAAATTCGCCCCTCTAC	33	TCRBV13-02*01	unknown	TCRBJ01-06*01
P2Va-Sp-TE-ms3	8.12084e-05	1	CASGENSPLYF	GAGAATTTCTCTCTCATTCTGGAGTTGGCTACCCCCTCTCAGACATCAGTGTACTTCTGTGCCAGCGGTGAGAATTCGCCCCTCTAC	33	TCRBV13-02*01	unknown	TCRBJ01-06*01
P2Va-Sp-TE-ms3	0.000162417	2	CASGENSPLYF	AGAGAACTTCTCCCTCATTCTGGAGTTGGCTACCCCTCTCAGACATCAGTGTACTTCTGTGCCAGCGGTGAGAATTCGCCCCTCTAC	33	TCRBV13-02*01	unknown	TCRBJ01-06*01
P2Va-Sp-TE-ms3	8.12084e-05	1	CASGENSPLYF	GAGAATTTCTCTCTCATTCTGGAGTTGGCTTCCCTTTCTCAGACATCAGTGTACTTCTGTGCCAGCGGTGAGAATTCGCCCCTCTAC	33	TCRBV13	unknown	TCRBJ01-06*01
P2Va-Sp-TE-ms3	8.12084e-05	1	CASGENSPLYF	GAGAATTTCTCTCTCATTCTGGAGTTGGCTTCCCTTTCTCAGACAGCTGTATATTTCTGTGCCAGCGGTGAGAATTCGCCCCTCTAC	33	TCRBV13-03*01	unknown	TCRBJ01-06*01
P2Va-Sp-TE-ms3	8.12084e-05	1	CASGENSPLYF	AGAGAACTTCTCCCTCATTCTGGAGTTGGCTACCCCTCTCAGACATCAGTGTACTTCTGTGCCAGCGGTGAAAATTCGCCCCTCTAC	33	TCRBV13-02*01	unknown	TCRBJ01-06*01
P2Va-Sp-TE-ms3	8.12084e-05	1	CASGENSPLYF	AGAACTTCTCCCTCATTCTGGAGTTGGCTACCCCCCTCTCAGACATCAGTGTACTTCTGTGCCAGCGGTGAAAATTCGCCCCTCTAC	33	TCRBV13-02*01	unknown	TCRBJ01-06*01
P2Va-Sp-TE-ms3	8.12084e-05	1	CASGENSPLYF	AGAGAACTTCTCCCTCATTCTGAGTTGGCTACCCCCTCTCAGACATCAGTGTACTTCTGTGCCAGCGGTGAGAATTCGCCCCTCTAC	33	TCRBV13-02*01	unknown	TCRBJ01-06*01
P2Va-Sp-TE-ms4	0.000165344	2	CASGENSPLYF	GAGAACTTCTCCCTCATTCTGGAGTTGGCTACCCCCTCTCAGACATCAGTGTACTTCTGTGCCAGCGGTGAAAATTCGCCCCTCTAC	33	TCRBV13-02*01	unknown	TCRBJ01-06*01
P2Va-Sp-TE-ms4	0.000744048	9	CASGENSPLYF	GAGAACTTCTCCCTCATTCTGGAGTTGGCTACCCCCTCTCAGACATCAGTGTACTTCTGTGCCAGCGGTGAGAATTCGCCCCTCTAC	33	TCRBV13-02*01	unknown	TCRBJ01-06*01
P2Va-Sp-TE-ms6	0.000254761	4	CASGENSPLYF	GAGAACTTCTCCCTCATTCTGGAGTTGGCTACCCCCTCTCAGACATCAGTGTACTTCTGTGCCAGCGGTGAAAATTCGCCCCTCTAC	33	TCRBV13-02*01	unknown	TCRBJ01-06*01
P2Va-Sp-TE-ms6	0.000191071	3	CASGENSPLYF	GAGAACTTCTCCCTCATTCTGGAGTTGGCTACCCCCTCTCAGACATCAGTGTACTTCTGTGCCAGCGGTGAGAATTCGCCCCTCTAC	33	TCRBV13-02*01	unknown	TCRBJ01-06*01
P2Va-Sp-TE-ms4	0.000248016	3	CASGEPGGGRQDTQYF	ATTCTGGAGTTGGCTACCCCCTCTCAGACATCAGTGTACTTCTGTGCCAGCGGTGAACCTGGGGGGGGCCGCCAAGACACCCAGTAC	48	TCRBV13-02*01	TCRBD02-01*01	TCRBJ02-05*01
P2Va-Sp-TE-ms1	8.60067e-05	1	CASGEPGLGGVNQDTQYF	GAGTTGGCTACCCCCTCTCAGACATCAGTGTACTTCTGTGCCAGCGGTGAACCGGGACTGGGGGGGGTTAACCAAGACACCCAGTAC	54	TCRBV13-02*01	TCRBD02-01*01	TCRBJ02-05*01
P2Va-Sp-TE-ms4	8.2672e-05	1	CASGEPGLTNERLFF	CTCATTCTGGAGTTGGCTACCCCCTCTCAGACATCAGTGTACTTCTGTGCCAGCGGTGAGCCGGGACTGACCAACGAAAGATTATTT	45	TCRBV13-02*01	TCRBD02-01*01	TCRBJ01-04*01
P2Va-Sp-TE-ms1	0.000172013	2	CASGEPGQPSAETLYF	ATTCTGGAGTTGGCTACCCCCTCTCAGACATCAGTGTACTTCTGTGCCAGCGGTGAACCGGGACAACCTAGTGCAGAAACGCTGTAT	48	TCRBV13-02*01	TCRBD01-01*01	TCRBJ02-03*01
P2Va-Sp-TE-ms6	0.000318451	5	CASGEPGVGNTLYF	TCCCTCATTCTGGAGTTGGCTACCCCCTCTCAGACATCAGTGTACTTCTGTGCCAGCGGTGAGCCAGGGGTCGGAAATACGCTCTAT	42	TCRBV13-02*01	TCRBD01-01*01	TCRBJ01-03*01
P2Va-Sp-TE-ms2	8.03859e-05	1	CASGEPLGSYAEQFF	CTCATTCTGGAGTTGGCTACCCCCTCTCAGACATCAGTGTACTTCTGTGCCAGCGGTGAGCCCCTGGGTTCCTATGCTGAGCAGTTC	45	TCRBV13-02*01	TCRBD02-01*01	TCRBJ02-01*01
P2Va-Sp-TE-ms2	8.03859e-05	1	CASGEPNYEQYF	GAACTTCTCCCTCATTCTGGAGTTGGCTACCCCTCTCAGACATCAGTGTACTTCTGTGCCAGCGGTGAACCCAACTATGAACAGTAC	36	TCRBV13-02*01	unknown	TCRBJ02-07*01
P2Va-Sp-TE-ms2	0.000241158	3	CASGEPNYEQYF	AACTTCTCCCTCATTCTGGAGTTGGCTACCCCCTCTCAGACATCAGTGTACTTCTGTGCCAGCGGTGAACCCAACTATGAACAGTAC	36	TCRBV13-02*01	unknown	TCRBJ02-07*01
P2Va-Sp-TE-ms4	8.2672e-05	1	CASGEPPGQGNSDYTF	ATTCTGGAGTTGGCTACCCCCTCTCAGACATCAGTGTACTTCTGTGCCAGCGGTGAGCCCCCGGGACAGGGGAACTCCGACTACACC	48	TCRBV13-02*01	TCRBD01-01*01	TCRBJ01-02*01
P2Va-Sp-TE-ms1	0.000172013	2	CASGEPQGLSNERLFF	ATTCTGGAGTTGGCTACCCCCTCTCAGACATCAGTGTACTTCTGTGCCAGCGGTGAGCCCCAGGGTCTTTCCAACGAAAGATTATTT	48	TCRBV13-02*01	TCRBD01-01*01	TCRBJ01-04*01
P2Va-Sp-TE-ms4	0.000248016	3	CASGEPQGLSNERLFF	ATTCTGGAGTTGGCTACCCCCTCTCAGACATCAGTGTACTTCTGTGCCAGCGGTGAGCCTCAGGGACTTTCCAACGAAAGATTATTT	48	TCRBV13-02*01	unknown	TCRBJ01-04*01
P2Va-Sp-TE-ms2	0.000803859	10	CASGEQGAANERLFF	CTCATTCTGGAGTTGGCTACCCCCTCTCAGACATCAGTGTACTTCTGTGCCAGCGGTGAGCAGGGGGCAGCCAACGAAAGATTATTT	45	TCRBV13-02*01	TCRBD01-01*01	TCRBJ01-04*01
P2Va-Sp-TE-ms6	6.36902e-05	1	CASGEQGAETLYF	TTCTCCCTCATTCTGGAGTTGGCTACCCCCTCTCAGACATCAGTGTACTTCTGTGCCAGCGGTGAACAGGGGGCAGAAACGCTGTAT	39	TCRBV13-02*01	TCRBD01-01*01	TCRBJ02-03*01
P2Va-Sp-TE-ms4	0.000248016	3	CASGEQGDYAEQFF	TCCCTCATTCTGGAGTTGGCTACCCCCTCTCAGACATCAGTGTACTTCTGTGCCAGCGGTGAACAGGGGGACTATGCTGAGCAGTTC	42	TCRBV13-02*01	TCRBD01-01*01	TCRBJ02-01*01
P2Va-Sp-TE-ms4	8.2672e-05	1	CASGEQGDYAEQFF	TTCCTCCTGCTGGAATTGGCTTCTCCCTCTCAGACATCTTTGTACTTCTGTGCCAGCGGTGAACAGGGGGACTATGCTGAGCAGTTC	42	TCRBV13-01*02	TCRBD01-01*01	TCRBJ02-01*01
P2Va-Sp-TE-ms2	0.000321543	4	CASGEQGIFAEQFF	TCCCTCATTCTGGAGTTGGCTACCCCCTCTCAGACATCAGTGTACTTCTGTGCCAGCGGTGAGCAGGGGATTTTTGCTGAGCAGTTC	42	TCRBV13-02*01	TCRBD01-01*01	TCRBJ02-01*01
P2Va-Sp-TE-ms1	8.60067e-05	1	CASGEQGIYAEQFF	CTCCCTCATTCTGGAGTTGGCTACCCCTCTCAGACATCAGTGTACTTCTGTGCCAGCGGTGAACAGGGAATCTATGCTGAGCAGTTC	42	TCRBV13-02*01	TCRBD01-01*01	TCRBJ02-01*01
P2Va-Sp-TE-ms1	0.00584846	68	CASGEQGIYAEQFF	TCCCTCATTCTGGAGTTGGCTACCCCCTCTCAGACATCAGTGTACTTCTGTGCCAGCGGTGAACAGGGAATCTATGCTGAGCAGTTC	42	TCRBV13-02*01	TCRBD01-01*01	TCRBJ02-01*01
P2Va-Sp-TE-ms2	0.000643087	8	CASGEQGIYAEQFF	TCCCTCATTCTGGAGTTGGCTACCCCCTCTCAGACATCAGTGTACTTCTGTGCCAGCGGTGAACAGGGAATCTATGCTGAGCAGTTC	42	TCRBV13-02*01	TCRBD01-01*01	TCRBJ02-01*01
P2Va-Sp-TE-ms3	8.12084e-05	1	CASGEQGSPLYF	AACTTCTCCCTCATTCTGGAGTTGGCTACCCCCTCTCAGACATCAGTGTACTTCTGTGCCAGCGGTGAACAGGGGTCGCCCCTCTAC	36	TCRBV13-02*01	TCRBD01-01*01	TCRBJ01-06*01
P2Va-Sp-TE-ms4	8.2672e-05	1	CASGEQGSPLYF	AACTTCTCCCTCATTCTGGAGTTGGCTACCCCCTCTCAGACATCAGTGTACTTCTGTGCCAGCGGTGAACAGGGGTCGCCCCTCTAC	36	TCRBV13-02*01	TCRBD01-01*01	TCRBJ01-06*01
P2Va-Sp-TE-ms2	0.00096463	12	CASGEQGVYAEQFF	TCCCTCATTCTGGAGTTGGCTACCCCCTCTCAGACATCAGTGTACTTCTGTGCCAGCGGTGAACAGGGGGTCTATGCTGAGCAGTTC	42	TCRBV13-02*01	TCRBD01-01*01	TCRBJ02-01*01
P2Va-Sp-TE-ms3	0.00186779	23	CASGEQGVYAEQFF	TCCCTCATTCTGGAGTTGGCTACCCCCTCTCAGACATCAGTGTACTTCTGTGCCAGCGGTGAACAGGGAGTCTATGCTGAGCAGTTC	42	TCRBV13-02*01	TCRBD01-01*01	TCRBJ02-01*01
P2Va-Sp-TE-ms3	0.00048725	6	CASGEQGVYAEQFF	TCCCTCATTCTGGAGTTGGCTACCCCCTCTCAGACATCAGTGTACTTCTGTGCCAGCGGTGAACAGGGGGTCTATGCTGAGCAGTTC	42	TCRBV13-02*01	TCRBD01-01*01	TCRBJ02-01*01
P2Va-Sp-TE-ms3	8.12084e-05	1	CASGEQGVYAEQFF	TCTCTCATTCTGGAGTTGGCTTCCCTTTCTCAGACATCAGTGTACTTCTGTGCCAGCGGTGAACAGGGAGTCTATGCTGAGCAGTTC	42	TCRBV13-02*01	TCRBD01-01*01	TCRBJ02-01*01
P2Va-Sp-TE-ms4	0.000165344	2	CASGEQGVYAEQFF	TCCCTCATTCTGGAGTTGGCTACCCCCTCTCAGACATCAGTGTACTTCTGTGCCAGCGGTGAACAGGGAGTCTATGCTGAGCAGTTC	42	TCRBV13-02*01	TCRBD01-01*01	TCRBJ02-01*01
P2Va-Sp-TR-ms2	0.000551572	1	CASGERDTEVFF	AACTTCTCCCTCATTCTGGAGTTGGCTACCCCCTCTCAGACATCAGTGTACTTCTGTGCCAGCGGTGAGAGGGACACAGAAGTCTTC	36	TCRBV13-02*01	TCRBD01-01*01	TCRBJ01-01*01
P2Va-Sp-TR-ms6	0.00020429	1	CASGERDWGDQDTQYF	CTGCTGGAGTTGGCTACCCCCTCTCAGACATCCGTGTACTTCTGTGCCAGCGGGGAGCGGGACTGGGGGGACCAAGACACCCAGTAC	48	TCRBV13-02*01	TCRBD02-01*01	TCRBJ02-05*01
P2Va-Sp-TE-ms2	8.03859e-05	1	CASGERGALNTGQLYF	ATTCTGGAGTTGGCTACCCCCTCTCAGACATCAGTGTACTTCTGTGCCAGCGGTGAACGGGGGGCGCTTAACACCGGGCAGCTCTAC	48	TCRBV13-02*01	TCRBD02-01*01	TCRBJ02-02*01
P2Va-Sp-TE-ms6	0.00012738	2	CASGERQYSDYTF	TTCTCCCTCATTCTGGAGTTGGCTACCCCCTCTCAGACATCAGTGTACTTCTGTGCCAGCGGTGAGAGACAGTACTCCGACTACACC	39	TCRBV13-02*01	TCRBD01-01*01	TCRBJ01-02*01
P2Va-Sp-TE-ms2	8.03859e-05	1	CASGERTDTQYF	AACTTCTCCCTCATTCTGGAGTTGGCTACCCCCTCTCAGACATCAGTGTACTTCTGTGCCAGCGGTGAACGGACAGACACCCAGTAC	36	TCRBV13-02*01	unknown	TCRBJ02-05*01
P2Va-Sp-TE-ms1	0.00077406	9	CASGESGGGNERLFF	CTCATTCTGGAGTTGGCTACCCCCTCTCAGACATCAGTGTACTTCTGTGCCAGCGGTGAATCCGGGGGCGGCAACGAAAGATTATTT	45	TCRBV13-02*01	unknown	TCRBJ01-04*01
P2Va-Sp-TE-ms1	0.000172013	2	CASGESGSSNERLFF	CTCATTCTGGAGTTGGCTACCCCCTCTCAGACATCAGTGTACTTCTGTGCCAGCGGTGAATCAGGATCTTCCAACGAAAGATTATTT	45	TCRBV13-02*01	TCRBD01-01*01	TCRBJ01-04*01
P2Va-Sp-TE-ms2	0.000160772	2	CASGETGGANERLFF	CTCATTCTGGAGTTGGCTACCCCCTCTCAGACATCAGTGTACTTCTGTGCCAGCGGTGAGACAGGGGGGGCCAACGAAAGATTATTT	45	TCRBV13-02*01	TCRBD01-01*01	TCRBJ01-04*01
P2Va-Sp-TE-ms4	0.000248016	3	CASGETGHYAEQFF	TCCCTCATTCTGGAGTTGGCTACCCCCTCTCAGACATCAGTGTACTTCTGTGCCAGCGGTGAGACTGGTCACTATGCTGAGCAGTTC	42	TCRBV13-02*01	TCRBD02-01*01	TCRBJ02-01*01
P2Va-Sp-TE-ms2	0.000643087	8	CASGETLGASAETLYF	ATTCTGGAGTTGGCTACCCCCTCTCAGACATCAGTGTACTTCTGTGCCAGCGGTGAAACACTGGGGGCTAGTGCAGAAACGCTGTAT	48	TCRBV13-02*01	TCRBD02-01*01	TCRBJ02-03*01
P2Va-Sp-TE-ms4	8.2672e-05	1	CASGETLYF	AGCCAAGAGAACTTCTCCCTCATTCTGGAGTTGGCTACCCCCTCTCAGACATCAGTGTACTTCTGTGCCAGCGGTGAAACGCTGTAT	27	TCRBV13-02*01	unknown	TCRBJ02-03*01
P2Va-Sp-TE-ms6	6.36902e-05	1	CASGETNYEQYF	AACTTCTCCCTCATTCTGGAGTTGGCTACCCCCTCTCAGACATCAGTGTACTTCTGTGCCAGCGGTGAGACAAACTATGAACAGTAC	36	TCRBV13-02*01	TCRBD01-01*01	TCRBJ02-07*01
P2Va-Sp-TE-ms4	8.2672e-05	1	CASGETPGQHSGNTLYF	CTGGAGTTGGCTACCCCCTCTCAGACATCAGTGTACTTCTGTGCCAGCGGTGAAACCCCGGGACAACATTCTGGAAATACGCTCTAT	51	TCRBV13-02*01	TCRBD01-01*01	TCRBJ01-03*01
P2Va-Sp-TR-ms1	0.000399202	1	CASGEVTQYF	CAAGAGAACTTCTCCCTCATTCTGGAGTTGGCTACCCCCTCTCAGACATCAGTGTACTTCTGTGCCAGCGGTGAAGTCACCCAGTAC	30	TCRBV13-02*01	TCRBD01-01*01	TCRBJ02-05*01
P2Va-Sp-TR-ms2	0.000551572	1	CASGEWGRDEQYF	TCTCCCTCATTCTGGAGTTGGCTACCCCCCTCTCAGACATCAGTGTACTTCTGTGCCAGCGGTGAATGGGGGCGCGATGAACAGTAC	39	TCRBV13-02*01	unknown	TCRBJ02-07*01
P2Va-Sp-TR-ms2	0.0303365	55	CASGEWGRDEQYF	TTCTCCCTCATTCTGGAGTTGGCTACCCCCTCTCAGACATCAGTGTACTTCTGTGCCAGCGGTGAATGGGGGCGCGATGAACAGTAC	39	TCRBV13-02*01	unknown	TCRBJ02-07*01
P2Va-Sp-TE-ms2	0.00144695	18	CASGEYWGGGDTQYF	CTCATTCTGGAGTTGGCTACCCCCTCTCAGACATCAGTGTACTTCTGTGCCAGCGGTGAATACTGGGGGGGTGGTGACACCCAGTAC	45	TCRBV13-02*01	TCRBD02-01*01	TCRBJ02-05*01
P2Va-Sp-TE-ms2	8.03859e-05	1	CASGEYWGGGDTQYF	CTCCTGCTGGAGTTGGCTACCCCCTCTCAGACATCAGTGTACTTCTGTGCCAGCGGTGAATACTGGGGGGGTGGTGACACCCAGTAC	45	TCRBV13-02*01	TCRBD02-01*01	TCRBJ02-05*01
P2Va-Sp-TE-ms2	8.03859e-05	1	CASGEYWGGGDTQYF	CTCATTCTGGAGGTGGCTACCCCCTCTCAGACCTCAGTGTACTTCTGTGCCAGCGGTGAATACTGGGGGGGTGGTGACACCCAGTAC	45	TCRBV13-02*01	TCRBD02-01*01	TCRBJ02-05*01
P2Va-Sp-TE-ms3	8.12084e-05	1	CASGEYWGGGDTQYF	CTCATTCTGGAGTTGGCTACCCTCTCTCAGACATCAGTGTACTTCTGTGCCAGCGGTGAATACTGGGGGGGTGGTGACACCCAGTAC	45	TCRBV13-02*01	TCRBD02-01*01	TCRBJ02-05*01
P2Va-Sp-TE-ms3	8.12084e-05	1	CASGEYWGGGDTQYF	CTCATTCTGGAGTTGGCTACCCCCTCTCAGACATCAGTGTACTTCTGTGCCAGCGGTGAATACTGGGGGGGTGGTGACACCCAGTAC	45	TCRBV13-02*01	TCRBD02-01*01	TCRBJ02-05*01
P2Va-Sp-TE-ms4	0.000165344	2	CASGFLNSPLYF	AACTTCTCCCTCATTCTGGAGTTGGCTACCCCCTCTCAGACATCAGTGTACTTCTGTGCCAGCGGTTTCCTCAATTCGCCCCTCTAC	36	TCRBV13-02*01	TCRBD02-01*01	TCRBJ01-06*01
P2Va-Sp-TE-ms6	0.00012738	2	CASGFLSYEQYF	AACTTCTCCCTCATTCTGGAGTTGGCTACCCCCTCTCAGACATCAGTGTACTTCTGTGCCAGCGGTTTCCTCTCCTATGAACAGTAC	36	TCRBV13-02*01	TCRBD02-01*01	TCRBJ02-07*01
P2Va-Sp-TE-ms1	0.00025802	3	CASGFYEQYF	CAAGAGAACTTCTCCCTCATTCTGGAGTTGGCTACCCCCTCTCAGACATCAGTGTACTTCTGTGCCAGCGGGTTTTATGAACAGTAC	30	TCRBV13-02*01	unknown	TCRBJ02-07*01
P2Va-Sp-TE-ms4	0.00132275	16	CASGGAGGRREAPLF	CTCATTCTGGAGTTGGCTACCCCCTCTCAGACATCAGTGTACTTCTGTGCCAGCGGTGGAGCAGGGGGCCGGCGGGAGGCTCCGCTT	45	TCRBV13-02*01	TCRBD01-01*01	TCRBJ01-05*01
P2Va-Sp-TE-ms4	8.2672e-05	1	CASGGAGGRREAPLF	CTCATTCTGGAGTTGGCTTCCCTTTCTCAGACATCAGTGTACTTCTGTGCCAGCGGTGGAGCAGGGGGCCGGCGGGAGGCTCCGCTT	45	TCRBV13-02*01	TCRBD01-01*01	TCRBJ01-05*01
P2Va-Sp-TE-ms4	8.2672e-05	1	CASGGAGGRREAPLF	CTCATTCTGGAGTTGGCTTCCCTTTCTCAGACAGCTGTATATTTCTGTGCCAGCGGTGGAGCAGGGGGCCGGCGGGAGGCTCCGCTT	45	TCRBV13-03*01	TCRBD01-01*01	TCRBJ01-05*01
P2Va-Sp-TE-ms6	0.000254761	4	CASGGDINERLFF	TTCTCCCTCATTCTGGAGTTGGCTACCCCCTCTCAGACATCAGTGTACTTCTGTGCCAGCGGTGGGGACATCAACGAAAGATTATTT	39	TCRBV13-02*01	TCRBD01-01*01	TCRBJ01-04*01
P2Va-Sp-TE-ms6	6.36902e-05	1	CASGGDRGDTQYF	TTCTCCCTCATTCTGGAGTTGGCTACCCCCTCTCAGACATCAGTGTACTTCTGTGCCAGCGGTGGGGACAGGGGAGACACCCAGTAC	39	TCRBV13-02*01	TCRBD01-01*01	TCRBJ02-05*01
P2Va-Sp-TE-ms1	0.00154812	18	CASGGDRVAEQFF	TTCTCCCTCATTCTGGAGTTGGCTACCCCCTCTCAGACATCAGTGTACTTCTGTGCCAGCGGTGGGGACAGGGTTGCTGAGCAGTTC	39	TCRBV13-02*01	TCRBD01-01*01	TCRBJ02-01*01
P2Va-Sp-TE-ms2	8.03859e-05	1	CASGGDRVAEQFF	TTCTCCCTCCTTCTGGAGTGGGCTACCCCCTCTCAGACATCAGTGTACTTCTGTGCCAGCGGTGGGGACAGGGTTGCTGAGCAGTTC	39	TCRBV13-02*01	TCRBD01-01*01	TCRBJ02-01*01
P2Va-Sp-TE-ms2	0.000160772	2	CASGGDRVAEQFF	TTCTCCCTCATGCTGGAGTGGGCTACCCCCTCTCAGACATCAGTGTACTTCTGTGCCAGCGGTGGGGACAGGGTTGCTGAGCAGTTC	39	TCRBV13-02*01	TCRBD01-01*01	TCRBJ02-01*01
P2Va-Sp-TE-ms2	8.03859e-05	1	CASGGDRVAEQFF	TGCTCCCTCATTCTGGAGTGGGCTACCCCCTCTCAGACATCAGTGTACTTCTGTGCCAGCGGTGGGGACAGGGTTGCTGAGCAGTTC	39	TCRBV13-02*01	TCRBD01-01*01	TCRBJ02-01*01
P2Va-Sp-TE-ms2	8.03859e-05	1	CASGGDRVAEQFF	TGCTCCCTCCTTCTGGAGTTGGCTACCCCCTCTCAGACATCAGTGTACTTCTGTGCCAGCGGTGGGGACAGGGTTGCTGAGCAGTTC	39	TCRBV13-02*01	TCRBD01-01*01	TCRBJ02-01*01
P2Va-Sp-TE-ms2	0.00361736	45	CASGGDRVAEQFF	TTCTCCCTCATTCTGGAGTTGGCTACCCCCTCTCAGACATCAGTGTACTTCTGTGCCAGCGGTGGGGACAGGGTTGCTGAGCAGTTC	39	TCRBV13-02*01	TCRBD01-01*01	TCRBJ02-01*01
P2Va-Sp-TE-ms2	8.03859e-05	1	CASGGDRVAEQFF	TGCTCCCTGATTCTGGAGTTGGCTACCCCCTCTCAGACATCAGTGTACTTCTGTGCCAGCGGTGGGGACAGGGTTGCTGAGCAGTTC	39	TCRBV13-02*01	TCRBD01-01*01	TCRBJ02-01*01
P2Va-Sp-TE-ms2	8.03859e-05	1	CASGGDRVAEQFF	TGCTCCCTCATTCTGGAGTTGGCGACCCCCTCTCAGACATCAGTGTACTTCTGTGCCAGCGGTGGGGACAGGGTTGCTGAGCAGTTC	39	TCRBV13-02*01	TCRBD01-01*01	TCRBJ02-01*01
P2Va-Sp-TE-ms3	0.000812084	10	CASGGDRVAEQFF	TTCTCCCTCATTCTGGAGTTGGCTACCCCCTCTCAGACATCAGTGTACTTCTGTGCCAGCGGTGGGGACAGGGTTGCTGAGCAGTTC	39	TCRBV13-02*01	TCRBD01-01*01	TCRBJ02-01*01
P2Va-Sp-TE-ms4	0.000165344	2	CASGGDRVAEQFF	TTCTCCCTCATTCTGGAGTTGGCTACCCCCTCTCAGACATCAGTGTACTTCTGTGCCAGCGGCGGGGACAGGGTTGCTGAGCAGTTC	39	TCRBV13-02*01	TCRBD01-01*01	TCRBJ02-01*01
P2Va-Sp-TE-ms4	0.0014881	18	CASGGDRVAEQFF	TTCTCCCTCATTCTGGAGTTGGCTACCCCCTCTCAGACATCAGTGTACTTCTGTGCCAGCGGTGGGGACAGGGTTGCTGAGCAGTTC	39	TCRBV13-02*01	TCRBD01-01*01	TCRBJ02-01*01
P2Va-Sp-TR-ms1	0.00479042	12	CASGGDRVAEQFF	TTCTCCCTCATTCTGGAGTTGGCTACCCCCTCTCAGACATCAGTGTACTTCTGTGCCAGCGGTGGGGACAGGGTTGCTGAGCAGTTC	39	TCRBV13-02*01	TCRBD01-01*01	TCRBJ02-01*01
P2Va-Sp-TR-ms1	0.000399202	1	CASGGDRVAEQFF	TTCTCCCTCATTCTGGAGGTGGCTACCCCCTCTCAGACATCAGTGTACTTCTGTGCCAGCGGTGGGGACAGGGTTGCTGAGCAGTTC	39	TCRBV13-02*01	TCRBD01-01*01	TCRBJ02-01*01
P2Va-Sp-TR-ms2	0.00110314	2	CASGGDRVAEQFF	TTCTCCCTCATTCTGGAGTTGGCTACCCCCTCTCAGACATCAGTGTACTTCTGTGCCAGCGGTGGGGACAGGGTTGCTGAGCAGTTC	39	TCRBV13-02*01	TCRBD01-01*01	TCRBJ02-01*01
P2Va-Sp-TR-ms4	0.00100705	1	CASGGDRVAEQFF	CTTCTCCCTCATTCTGGAGTTGGCTACCCCTCTCAGACATCAGTGTACTTCTGTGCCAGCGGTGGGGACAGGGTTGCTGAGCAGTTC	39	TCRBV13-02*01	TCRBD01-01*01	TCRBJ02-01*01
P2Va-Sp-TR-ms4	0.00704935	7	CASGGDRVAEQFF	TTCTCCCTCATTCTGGAGTTGGCTACCCCCTCTCAGACATCAGTGTACTTCTGTGCCAGCGGTGGGGACAGGGTTGCTGAGCAGTTC	39	TCRBV13-02*01	TCRBD01-01*01	TCRBJ02-01*01
P2Va-Sp-TE-ms2	8.03859e-05	1	CASGGDRVYEQYF	TTCTCCCTCCTTCTGGAGTTGGCTACCCCCTCTCAGACATCAGTGTACTTCTGTGCCAGCGGTGGGGACAGGGTCTATGAACAGTAC	39	TCRBV13-02*01	TCRBD01-01*01	TCRBJ02-07*01
P2Va-Sp-TE-ms2	0.000241158	3	CASGGDRVYEQYF	TTCTCCCTCATTCTGGAGTTGGCTACCCCCTCTCAGACATCAGTGTACTTCTGTGCCAGCGGTGGGGACAGGGTCTATGAACAGTAC	39	TCRBV13-02*01	TCRBD01-01*01	TCRBJ02-07*01
P2Va-Sp-TE-ms6	0.00178333	28	CASGGDRVYEQYF	TTCTCCCTCATTCTGGAGTTGGCTACCCCCTCTCAGACATCAGTGTACTTCTGTGCCAGCGGTGGGGACAGGGTCTATGAACAGTAC	39	TCRBV13-02*01	TCRBD01-01*01	TCRBJ02-07*01
P2Va-Sp-TE-ms6	6.36902e-05	1	CASGGDRVYEQYF	TTCTTCCTCCTGCTGGAATTGGCTTCTCCCTCTCAGACATCAGTGTACTTCTGTGCCAGCGGTGGGGACAGGGTCTATGAACAGTAC	39	TCRBV13-01*02	TCRBD01-01*01	TCRBJ02-07*01
P2Va-Sp-TR-ms2	0.00275786	5	CASGGDRVYEQYF	TTCTCCCTCATTCTGGAGTTGGCTACCCCCTCTCAGACATCAGTGTACTTCTGTGCCAGCGGTGGGGACAGGGTGTATGAACAGTAC	39	TCRBV13-02*01	TCRBD01-01*01	TCRBJ02-07*01
P2Va-Sp-TR-ms2	0.00165472	3	CASGGDRVYEQYF	TTCTCCCTCATTCTGGAGTTGGCTACCCCCTCTCAGACATCAGTGTACTTCTGTGCCAGCGGAGGGGACAGGGTGTATGAACAGTAC	39	TCRBV13-02*01	TCRBD01-01*01	TCRBJ02-07*01
P2Va-Sp-TE-ms2	8.03859e-05	1	CASGGDTQYF	CAAGAGAACTTCTCCCTCATTCTGGAGTTGGCTACCCCCTCTCAGACATCAGTGTACTTCTGTGCCAGCGGTGGAGACACCCAGTAC	30	TCRBV13-02*01	unknown	TCRBJ02-05*01
P2Va-Sp-TE-ms4	8.2672e-05	1	CASGGDTQYF	CAAGAGAACTTCTCCCTCATTCTGGAGTTGGCTACCCCCTCTCAGACATCAGTGTACTTCTGTGCCAGCGGTGGAGACACCCAGTAC	30	TCRBV13-02*01	unknown	TCRBJ02-05*01
P2Va-Sp-TE-ms6	0.00012738	2	CASGGDWGGDEQFF	TCCCTCATTCTGGAGTTGGCTACCCCCTCTCAGACATCAGTGTACTTCTGTGCCAGCGGTGGAGACTGGGGGGGCGATGAGCAGTTC	42	TCRBV13-02*01	TCRBD02-01*01	TCRBJ02-01*01
P2Va-Sp-TE-ms6	0.00012738	2	CASGGDWGGDEQYF	TCCCTCATTCTGGAGTTGGCTACCCCCTCTCAGACATCAGTGTACTTCTGTGCCAGCGGTGGGGACTGGGGGGGCGATGAACAGTAC	42	TCRBV13-02*01	TCRBD02-01*01	TCRBJ02-07*01
P2Va-Sp-TE-ms6	6.36902e-05	1	CASGGDWGGDEQYF	TCCCTCATTCTGGAGGTGGCTACCCCCTCTCAGACATCAGTGTACTTCTGTGCCAGCGGGGGGGACTGGGGGGGCGATGAACAGTAC	42	TCRBV13-02*01	TCRBD02-01*01	TCRBJ02-07*01
P2Va-Sp-TE-ms6	6.36902e-05	1	CASGGDWGGDTQYF	TCCCTCATTCTGGAGTTGGCTACCCCCTCTCAGACATCAGTGTACTTCTGTGCCAGCGGTGGGGACTGGGGGGGAGACACCCAGTAC	42	TCRBV13-02*01	TCRBD02-01*01	TCRBJ02-05*01
P2Va-Sp-TE-ms6	6.36902e-05	1	CASGGDWGGDTQYF	TCCCTCATTCTGGAGTTGGCTACCCCCTCTCAGACATCAGTGTACTTCTGTGCCAGCGGTGGGGACTGGGGGGGCGACACCCAGTAC	42	TCRBV13-02*01	TCRBD02-01*01	TCRBJ02-05*01
P2Va-Sp-TE-ms2	8.03859e-05	1	CASGGDWGYEQYF	TTCTCCCTCATTCTGGAGTTGGCTACCCCCTCTCAGACATCAGTGTACTTCTGTGCCAGCGGTGGGGACTGGGGATATGAACAGTAC	39	TCRBV13-02*01	TCRBD02-01*01	TCRBJ02-07*01
P2Va-Sp-TE-ms4	0.00132275	16	CASGGEAGGAERLFF	CTCATTCTGGAGTTGGCTACCCCCTCTCAGACATCAGTGTACTTCTGTGCCAGCGGTGGGGAGGCAGGGGGCGCCGAAAGATTATTT	45	TCRBV13-02*01	TCRBD01-01*01	TCRBJ01-04*01
P2Va-Sp-TE-ms4	0.000744048	9	CASGGEAPLF	CAAGAGAACTTCTCCCTCATTCTGGAGTTGGCTACCCCCTCTCAGACATCAGTGTACTTCTGTGCCAGCGGTGGGGAGGCTCCGCTT	30	TCRBV13-02*01	unknown	TCRBJ01-05*01
P2Va-Sp-TE-ms4	8.2672e-05	1	CASGGEAPLF	CAAGAGAACTTCTCCCTCATTCTGGAGTTGGCTACCCCCTCTCAGACATCAGTGTACTTCTGTGCCAGCGGGGGAGAGGCTCCGCTT	30	TCRBV13-02*01	unknown	TCRBJ01-05*01
P2Va-Sp-TE-ms2	8.03859e-05	1	CASGGEGGPNYAEQFF	ATTCTGGAGTTGGCTACCCCCTCTCAGACATCAGTGTACTTCTGTGCCAGCGGTGGGGAGGGGGGGCCGAACTATGCTGAGCAGTTC	48	TCRBV13-02*01	TCRBD02-01*01	TCRBJ02-01*01
P2Va-Sp-TE-ms2	8.03859e-05	1	CASGGFNQDTQYF	TTCTCCCTCATTCTGGAGTTGGCTACCCCCTCTCAGACATCAGTGTACTTCTGTGCCAGCGGTGGGTTCAACCAAGACACCCAGTAC	39	TCRBV13-02*01	unknown	TCRBJ02-05*01
P2Va-Sp-TE-ms3	0.000406042	5	CASGGFNQDTQYF	TTCTCCCTCATTCTGGAGTTGGCTACCCCCTCTCAGACATCAGTGTACTTCTGTGCCAGCGGAGGTTTTAACCAAGACACCCAGTAC	39	TCRBV13-02*01	TCRBD01-01*01	TCRBJ02-05*01
P2Va-Sp-TE-ms2	8.03859e-05	1	CASGGGAQDTQYF	TTCTCCCTCATTCTGGAGTTGGCTACCCCCTCTCAGACATCAGTGTACTTCTGTGCCAGCGGTGGGGGGGCCCAAGACACCCAGTAC	39	TCRBV13-02*01	TCRBD02-01*01	TCRBJ02-05*01
P2Va-Sp-TE-ms1	0.000172013	2	CASGGGGAADTQYF	TCCCTCATTCTGGAGGTGGCTACCCCCTCTCAGACATCAGTGTACTTCTGTGCCAGCGGTGGAGGGGGGGCGGCAGACACCCAGTAC	42	TCRBV13-02*01	TCRBD02-01*01	TCRBJ02-05*01
P2Va-Sp-TE-ms1	8.60067e-05	1	CASGGGGAADTQYF	TCCCTCATTCTGGAGTGGGCTACCCCCTCTCAGACATCAGTGTACTTCTGTGCCAGCGGTGGAGGGGGGGCGGCAGACACCCAGTAC	42	TCRBV13-02*01	TCRBD02-01*01	TCRBJ02-05*01
P2Va-Sp-TE-ms1	0.000430034	5	CASGGGGAADTQYF	TCCCTCATTCTGGAGTTGGCTACCCCCTCTCAGACATCAGTGTACTTCTGTGCCAGCGGTGGAGGGGGGGCGGCAGACACCCAGTAC	42	TCRBV13-02*01	TCRBD02-01*01	TCRBJ02-05*01
P2Va-Sp-TE-ms1	8.60067e-05	1	CASGGGGAADTQYF	TCCCTCCTTCTGGAGGTGGCTACCCCCTCTCAGACATCAGTGTACTTCTGTGCCAGCGGTGGAGGGGGGGCGGCAGACACCCAGTAC	42	TCRBV13-02*01	TCRBD02-01*01	TCRBJ02-05*01
P2Va-Sp-TE-ms2	8.03859e-05	1	CASGGGGAADTQYF	TCCCTCATTCTGGAGTTGGCTACCCCCTCTCAGACATCAGTGTACTTCTGTGCCAGCGGTGGAGGGGGGGCGGCAGACACCCAGTAC	42	TCRBV13-02*01	TCRBD02-01*01	TCRBJ02-05*01
P2Va-Sp-TR-ms1	0.000399202	1	CASGGGGAADTQYF	TCCCTCATTCTGGAGTTGGCTACCCCCTCTCAGACATCAGTGTACTTCTGTGCCAGCGGTGGAGGGGGGGCGGCAGACACCCAGTAC	42	TCRBV13-02*01	TCRBD02-01*01	TCRBJ02-05*01
P2Va-Sp-TE-ms4	8.2672e-05	1	CASGGGGAGDTQYF	TCCCTCATTCTGGAGTTGGCTACCCCCTCCCAGACATCAGTGTACTTCTGTGCCAGCGGTGGAGGGGGCGCTGGGGACACCCAGTAC	42	TCRBV13-02*01	TCRBD01-01*01	TCRBJ02-05*01
P2Va-Sp-TE-ms4	0.000165344	2	CASGGGGAGDTQYF	TCCCTCATTCTGGAGTTGGCTACCCCCTCTCAGACATCAGTGTACTTCTGTGCCAGCGGTGGAGGGGGCGCTGGGGACACCCAGTAC	42	TCRBV13-02*01	TCRBD01-01*01	TCRBJ02-05*01
P2Va-Sp-TE-ms3	8.12084e-05	1	CASGGGGWEQYF	AACTTCTCCCTCATTCTGGAGTTGGCTACCCCCTCTCAGACATCAGTGTACTTCTGTGCCAGCGGTGGGGGGGGGTGGGAACAGTAC	36	TCRBV13-02*01	TCRBD02-01*01	TCRBJ02-07*01
P2Va-Sp-TE-ms3	0.000162417	2	CASGGGNRGREQYF	TCCCTCATTCTGGAGTTGGCTACCCCCTCTCAGACATCAGTGTACTTCTGTGCCAGCGGTGGGGGGAACAGGGGGCGCGAACAGTAC	42	TCRBV13-02*01	TCRBD01-01*01	TCRBJ02-07*01
P2Va-Sp-TE-ms3	8.12084e-05	1	CASGGGNRGREQYF	TCCCTCATTCTGGAGTTGGCTACCCCCTCTCAGACATCAGTGTACTTCTGTGCCAGCGGGGGGGGGAACAGGGGGCGCGAACAGTAC	42	TCRBV13-02*01	TCRBD01-01*01	TCRBJ02-07*01
P2Va-Sp-TE-ms6	0.00012738	2	CASGGGPGNTLYF	TTCTCCCTCATTCTGGAGTTGGCTACCCCCTCTCAGACATCAGTGTACTTCTGTGCCAGCGGGGGGGGGCCTGGAAATACGCTCTAT	39	TCRBV13-02*01	TCRBD02-01*01	TCRBJ01-03*01
P2Va-Sp-TE-ms3	8.12084e-05	1	CASGGGQGAANERLFF	ATTCTGGAGTTGGCTACCCCCTCTCAGACATCAGTGTACTTCTGTGCCAGCGGTGGAGGACAGGGGGCGGCCAACGAAAGATTATTT	48	TCRBV13-02*01	TCRBD01-01*01	TCRBJ01-04*01
P2Va-Sp-TE-ms3	0.00397921	49	CASGGGQGAEAEVFF	CTCATTCTGGAGTTGGCTACCCCCTCTCAGACATCAGTGTACTTCTGTGCCAGCGGTGGAGGACAGGGGGCAGAGGCAGAAGTCTTC	45	TCRBV13-02*01	TCRBD01-01*01	TCRBJ01-01*01
P2Va-Sp-TE-ms4	8.2672e-05	1	CASGGGQGAEAEVFF	CTCATTCTGGAGTTGGCTACCCCCTCTCAGACATCAGTGTACTTCTGTGCCAGCGGTGGAGGACAGGGGGCAGAGGCAGAAGTCTTC	45	TCRBV13-02*01	TCRBD01-01*01	TCRBJ01-01*01
P2Va-Sp-TR-ms3	0.000494315	1	CASGGGQGAEAEVFF	CTCATTCTGGAGTTGGCTACCCCCTCTCAGACATCAGTGTACTTCTGTGCCAGCGGTGGAGGACAGGGGGCAGAGGCAGAAGTCTTC	45	TCRBV13-02*01	TCRBD01-01*01	TCRBJ01-01*01
P2Va-Sp-TE-ms4	0.000165344	2	CASGGGQGAPNERLFF	ATTCTGGAGTTGGCTACCCCCTCTCAGACATCAGTGTACTTCTGTGCCAGCGGTGGGGGACAGGGGGCGCCCAACGAAAGATTATTT	48	TCRBV13-02*01	TCRBD01-01*01	TCRBJ01-04*01
P2Va-Sp-TE-ms2	8.03859e-05	1	CASGGGQGARDQAPLF	ATTCTGGAGTTGGCTACCCCCTCTCAGACATCAGTGTACTTCTGTGCCAGCGGTGGGGGACAGGGGGCGCGAGACCAGGCTCCGCTT	48	TCRBV13-02*01	TCRBD01-01*01	TCRBJ01-05*01
P2Va-Sp-TE-ms2	8.03859e-05	1	CASGGGQGARDQAPLF	ATGCTGGCGTTGGCTACCCCCTCTCAGCCATCAGTGTACTTCTGTGCCAGCGGTGGGGGACAGGGGGCGCGAGACCAGGCTCCGCTT	48	TCRBV13-02*01	TCRBD01-01*01	TCRBJ01-05*01
P2Va-Sp-TE-ms2	0.000160772	2	CASGGGQGCEQYF	TTCTCCCTCATTCTGGAGTTGGCTACCCCCTCTCAGACATCAGTGTACTTCTGTGCCAGCGGTGGTGGACAGGGGTGCGAACAGTAC	39	TCRBV13-02*01	TCRBD01-01*01	TCRBJ02-07*01
P2Va-Sp-TE-ms2	8.03859e-05	1	CASGGGQGCEQYF	TTCTCCCTCATTCTGGAGGGGGCTACCCCCGCTCAGACCTCAGTGTACTTCTGTGCCAGCGGTGGTGGACAGGGGTGCGAACAGTAC	39	TCRBV13-02*01	TCRBD01-01*01	TCRBJ02-07*01
P2Va-Sp-TE-ms4	0.000165344	2	CASGGGQGDDAEQFF	CTCATTCTGGAGTTGGCTACCCCCTCTCAGACATCAGTGTACTTCTGTGCCAGCGGTGGCGGACAGGGGGACGATGCTGAGCAGTTC	45	TCRBV13-02*01	TCRBD01-01*01	TCRBJ02-01*01
P2Va-Sp-TE-ms1	0.0012901	15	CASGGGQGDNNQAPLF	ATTCTGGAGTTGGCTACCCCCTCTCAGACATCAGTGTACTTCTGTGCCAGCGGTGGGGGACAGGGGGATAACAACCAGGCTCCGCTT	48	TCRBV13-02*01	TCRBD01-01*01	TCRBJ01-05*01
P2Va-Sp-TE-ms4	0.000578704	7	CASGGGQGGPTEVFF	CTCATTCTGGAGTTGGCTACCCCCTCTCAGACATCAGTGTACTTCTGTGCCAGCGGTGGGGGACAGGGAGGGCCCACAGAAGTCTTC	45	TCRBV13-02*01	TCRBD01-01*01	TCRBJ01-01*01
P2Va-Sp-TE-ms1	0.000602047	7	CASGGGQRGYHQAPLF	ATTCTGGAGTTGGCTACCCCCTCTCAGACATCAGTGTACTTCTGTGCCAGCGGTGGGGGACAGAGAGGATATCATCAGGCTCCGCTT	48	TCRBV13-02*01	TCRBD01-01*01	TCRBJ01-05*01
P2Va-Sp-TE-ms4	8.2672e-05	1	CASGGGSQNTLYF	TTCTCCCTCATTCTGGAGTTGGCTACCCCCTCTCAGACATCAGTGTACTTCTGTGCCAGCGGTGGGGGTTCTCAAAACACCTTGTAC	39	TCRBV13-02*01	unknown	TCRBJ02-04*01
P2Va-Sp-TE-ms2	8.03859e-05	1	CASGGGTGGGNTLYF	CTCATTCTGGAGTTGGCTACCCCCTCTCAGACATCAGTGTACTTCTGTGCCAGCGGTGGGGGGACAGGGGGCGGAAATACGCTCTAT	45	TCRBV13-02*01	TCRBD01-01*01	TCRBJ01-03*01
P2Va-Sp-TR-ms2	0.000551572	1	CASGGGTGGGNTLYF	CTCATTCTGGAGTTGGCTACCCCCTCTCAGACATCAGTGTACTTCTGTGCCAGCGGTGGGGGGACAGGGGGCGGAAATACGCTCTAT	45	TCRBV13-02*01	TCRBD01-01*01	TCRBJ01-03*01
P2Va-Sp-TR-ms2	0.000551572	1	CASGGGTGGGNTLYF	CTCATTCTGGAGTTGGCTACCCCCTCTCAGACATCAGTGTACTTCTGTGCCAGCGGGGGGGGGACAGGGGGCGGAAATACGCTCTAT	45	TCRBV13-02*01	TCRBD01-01*01	TCRBJ01-03*01
P2Va-Sp-TE-ms3	8.12084e-05	1	CASGGHYYAEQFF	TTCTCCCTCATTCTGGAGTTGGCTACCCCCTCTCAGACATCAGTGTACTTCTGTGCCAGCGGGGGACACTACTATGCTGAGCAGTTC	39	TCRBV13-02*01	TCRBD01-01*01	TCRBJ02-01*01
P2Va-Is-TE-tet	0.000509165	1	CASGGLGEDTQYF	TTCTCCCTCATTCTGGAGTTGGCTACCCCCTCTCAGACATCAGTGTACTTCTGTGCCAGCGGGGGACTGGGGGAAGACACCCAGTAC	39	TCRBV13-02*01	TCRBD02-01*01	TCRBJ02-05*01
P2Va-Sp-TE-ms6	6.36902e-05	1	CASGGLGEDTQYF	CTTCTCCCTCATTCTGGAGTTGGCTACCCCTCTCAGACATCAGTGTACTTCTGTGCCAGCGGGGGACTGGGGGAAGACACCCAGTAC	39	TCRBV13-02*01	TCRBD02-01*01	TCRBJ02-05*01
P2Va-Sp-TE-ms6	0.000445831	7	CASGGLGEDTQYF	TTCTCCCTCATTCTGGAGTTGGCTACCCCCTCTCAGACATCAGTGTACTTCTGTGCCAGCGGGGGACTGGGGGAAGACACCCAGTAC	39	TCRBV13-02*01	TCRBD02-01*01	TCRBJ02-05*01
P2Va-Sp-TE-ms1	0.000172013	2	CASGGLGGDEQYF	TTCTCCCTCATTCTGGAGTTGGCTACCCCCTCTCAGACATCAGTGTACTTCTGTGCCAGCGGTGGACTGGGGGGGGATGAACAGTAC	39	TCRBV13-02*01	TCRBD02-01*01	TCRBJ02-07*01
P2Va-Sp-TE-ms1	8.60067e-05	1	CASGGLGGDTLYF	TTCTCCCTCATTCTGGAGTTGGCTACCCCCTCTCAGACATCAGTGTACTTCTGTGCCAGCGGTGGCCTGGGGGGAGACACCTTGTAC	39	TCRBV13-02*01	TCRBD02-01*01	TCRBJ02-04*01
P2Va-Sp-TR-ms1	0.000399202	1	CASGGLGGDTLYF	TTCTCCCTCATTCTGGAGTTGGCTACCCCCTCTCAGACATCAGTGTACTTCTGTGCCAGCGGTGGCCTGGGGGGAGACACCTTGTAC	39	TCRBV13-02*01	TCRBD02-01*01	TCRBJ02-04*01
P2Va-Sp-TR-ms1	0.000399202	1	CASGGLGGDTLYF	TTCTCCCTCATTCTGGAGTTGGCTACCCCCTCTCAGACATCAGTGTACTTCTGTGCCAGCGGTGGGTTGGGGGGCGACACCTTGTAC	39	TCRBV13-02*01	TCRBD02-01*01	TCRBJ02-04*01
P2Va-Sp-TE-ms1	8.60067e-05	1	CASGGLGGDTQYF	TTCTCCCTCATTCTGGAGTTGGCTACCCCCTCTCAGACATCAGTGTACTTCTGTGCCAGCGGAGGACTGGGGGGAGACACCCAGTAC	39	TCRBV13-02*01	TCRBD02-01*01	TCRBJ02-05*01
P2Va-Sp-TE-ms4	8.2672e-05	1	CASGGLGGDTQYF	TTCTCCCTCATTCTGGAGTTGGCTACCCCCTCTCAGACATCAGTGTACTTCTGTGCCAGCGGTGGACTGGGGGGAGACACCCAGTAC	39	TCRBV13-02*01	TCRBD02-01*01	TCRBJ02-05*01
P2Va-Sp-TE-ms1	8.60067e-05	1	CASGGLGGRAETLYF	CTCATTCTGGAGTTGGCTACCCCCTCTCAGACATCAGCGTACTTCTGTGCCAGCGGGGGACTGGGGGGGCGTGCAGAAACGCTGTAT	45	TCRBV13-02*01	TCRBD02-01*01	TCRBJ02-03*01
P2Va-Is-TE-tet	0.00101833	2	CASGGLGGRYTLYF	TCCCTCATTCTGGAGTTGGCTACCCCCTCTCAGACATCAGTGTACTTCTGTGCCAGCGGGGGACTGGGGGGGCGGTACACCTTGTAC	42	TCRBV13-02*01	TCRBD02-01*01	TCRBJ02-04*01
P2Va-Sp-TE-ms1	8.60067e-05	1	CASGGLGGRYTLYF	TCCCTCCTTCTGGAGTGGGCTCCCCCCTCTCAGACAGCAGTGTACTTCTGTGCCAGCGGGGGACTGGGGGGGCGGTACACCTTGTAC	42	TCRBV13-02*01	TCRBD02-01*01	TCRBJ02-04*01
P2Va-Sp-TE-ms1	8.60067e-05	1	CASGGLGGRYTLYF	TCCCTCTTTCTGGAGTGGGCTACCCCCTCTCAGACATCAGTGTCCTTCTGTGCCAGCGGGGGACTGGGGGGGCGGTACACCTTGTAC	42	TCRBV13-02*01	TCRBD02-01*01	TCRBJ02-04*01
P2Va-Sp-TE-ms1	0.000344027	4	CASGGLGGRYTLYF	TCCCTCATTCTGGAGTTGGCTACCCCCTCTCAGACATCAGTGTACTTCTGTGCCAGCGGGGGACTGGGGGGGCGGTACACCTTGTAC	42	TCRBV13-02*01	TCRBD02-01*01	TCRBJ02-04*01
P2Va-Sp-TE-ms3	0.000162417	2	CASGGLGGRYTLYF	TCCCTCATTCTGGAGTTGGCTACCCCCTCTCAGACATCAGTGTACTTCTGTGCCAGCGGGGGACTGGGGGGGCGGTACACCTTGTAC	42	TCRBV13-02*01	TCRBD02-01*01	TCRBJ02-04*01
P2Va-Sp-TE-ms4	8.2672e-05	1	CASGGLGGRYTLYF	TCCCTCATTCTGGAGGTGGCTACCCCCTCTCAGACATCAGTGTACTTCTGTGCCAGCGGGGGACTGGGGGGGCGGTACACCTTGTAC	42	TCRBV13-02*01	TCRBD02-01*01	TCRBJ02-04*01
P2Va-Sp-TE-ms4	0.00157077	19	CASGGLGGRYTLYF	TCCCTCATTCTGGAGTTGGCTACCCCCTCTCAGACATCAGTGTACTTCTGTGCCAGCGGGGGACTGGGGGGGCGGTACACCTTGTAC	42	TCRBV13-02*01	TCRBD02-01*01	TCRBJ02-04*01
P2Va-Sp-TE-ms4	8.2672e-05	1	CASGGLGGRYTLYF	TCCCTCCTTCTGGAGTGGGCTACCCCCTCTCAGACATCAGTGTACTTCTGTGCCAGCGGGGGACTGGGGGGGCGGTACACCTTGTAC	42	TCRBV13-02*01	TCRBD02-01*01	TCRBJ02-04*01
P2Va-Sp-TE-ms4	8.2672e-05	1	CASGGLGGRYTLYF	TCCCTCATTCTGGAGTTGGCTACCCCCTCTCAGACATCAGTGGACTGCTGTGCCAGCGGGGGACTGGGGGGGCGGTACACCTTGTAC	42	TCRBV13-02*01	TCRBD02-01*01	TCRBJ02-04*01
P2Va-Sp-TE-ms6	6.36902e-05	1	CASGGLGGRYTLYF	TCCCTCATTCTGGAGTTGGCTACCCCCGCTCCGACATCAGTGTACTTCTGTGCCAGCGGGGGACTGGGGGGGCGGTACACCTTGTAC	42	TCRBV13-02*01	TCRBD02-01*01	TCRBJ02-04*01
P2Va-Sp-TE-ms6	6.36902e-05	1	CASGGLGGRYTLYF	TCCCTCATTCTGGAGTTGGCTCCCCCCTCTCAGACATCAGGGTACTTCTGTGCCAGCGGGGGACTGGGGGGGCGGTACACCTTGTAC	42	TCRBV13-02*01	TCRBD02-01*01	TCRBJ02-04*01
P2Va-Sp-TE-ms6	0.010891	171	CASGGLGGRYTLYF	TCCCTCATTCTGGAGTTGGCTACCCCCTCTCAGACATCAGTGTACTTCTGTGCCAGCGGGGGACTGGGGGGGCGGTACACCTTGTAC	42	TCRBV13-02*01	TCRBD02-01*01	TCRBJ02-04*01
P2Va-Sp-TE-ms6	0.000700592	11	CASGGLGGRYTLYF	TCCCTCATTCTGGAGGTGGCTACCCCCTCTCAGACATCAGTGTACTTCTGTGCCAGCGGGGGACTGGGGGGGCGGTACACCTTGTAC	42	TCRBV13-02*01	TCRBD02-01*01	TCRBJ02-04*01
P2Va-Sp-TE-ms6	6.36902e-05	1	CASGGLGGRYTLYF	TCCCTCATTCTGGAGTTGGCTACCCCCTCTCAGACATCAGTGGACTGCTGTGCCAGCGGGGGACTGGGGGGGCGGTACACCTTGTAC	42	TCRBV13-02*01	TCRBD02-01*01	TCRBJ02-04*01
P2Va-Sp-TE-ms6	6.36902e-05	1	CASGGLGGRYTLYF	TCCCTCATTCTGGAGTTGGCGACCCCCTCTCAGACATCAGTGGACTTCTGTGCCAGCGGGGGACTGGGGGGGCGGTACACCTTGTAC	42	TCRBV13-02*01	TCRBD02-01*01	TCRBJ02-04*01
P2Va-Sp-TE-ms6	6.36902e-05	1	CASGGLGGRYTLYF	TCCCTCATTCGGGAGGTGGCTACCCCCTCGCAGACATCAGTGTACTTCTGTGCCAGCGGGGGACTGGGGGGGCGGTACACCTTGTAC	42	TCRBV13-02*01	TCRBD02-01*01	TCRBJ02-04*01
P2Va-Sp-TE-ms6	6.36902e-05	1	CASGGLGGRYTLYF	TCCCTCATTCTGGAGTTGGCTACCCCCTCGCAGACATCCGTGTACTGCTGTGCCAGCGGGGGACTGGGGGGGCGGTACACCTTGTAC	42	TCRBV13-02*01	TCRBD02-01*01	TCRBJ02-04*01
P2Va-Sp-TE-ms6	6.36902e-05	1	CASGGLGGRYTLYF	TCCCTCATTCTGGCGTTGGCTACCCCCTCGCAGACCTCAGTGTACTTCTGTGCCAGCGGGGGACTGGGGGGGCGGTACACCTTGTAC	42	TCRBV13-02*01	TCRBD02-01*01	TCRBJ02-04*01
P2Va-Sp-TE-ms6	6.36902e-05	1	CASGGLGGRYTLYF	TCCCTCATTCTGGAGGGGGCTACCCCCTCTCAGCCATCAGTGTACTTCTGTGCCAGCGGGGGACTGGGGGGGCGGTACACCTTGTAC	42	TCRBV13-02*01	TCRBD02-01*01	TCRBJ02-04*01
P2Va-Sp-TE-ms6	6.36902e-05	1	CASGGLGGRYTLYF	TCCCTCATTCTGGAGGTGGCGACCCCCTCTCAGACATCCGTGTACTTCTGTGCCAGCGGGGGACTGGGGGGGCGGTACACCTTGTAC	42	TCRBV13-02*01	TCRBD02-01*01	TCRBJ02-04*01
P2Va-Sp-TE-ms6	6.36902e-05	1	CASGGLGGRYTLYF	TCCCTCATTCTGGAGGGGGCTACCCCCTCTCAGACATCCGTGTACTTCTGTGCCAGCGGGGGACTGGGGGGGCGGTACACCTTGTAC	42	TCRBV13-02*01	TCRBD02-01*01	TCRBJ02-04*01
P2Va-Sp-TE-ms6	6.36902e-05	1	CASGGLGGRYTLYF	TCCCTCCTTCTGGAGGTGGCTACCCCCTCTCAGACATCAGTGGACTTCTGTGCCAGCGGGGGACTGGGGGGGCGGTACACCTTGTAC	42	TCRBV13-02*01	TCRBD02-01*01	TCRBJ02-04*01
P2Va-Sp-TE-ms6	6.36902e-05	1	CASGGLGGRYTLYF	TCCCTCATTCTGGAGGGGGCTACCCCCTCGCAGACATCAGTGTACTTCTGTGCCAGCGGGGGACTGGGGGGGCGGTACACCTTGTAC	42	TCRBV13-02*01	TCRBD02-01*01	TCRBJ02-04*01
P2Va-Sp-TE-ms6	6.36902e-05	1	CASGGLGGRYTLYF	TCCCTCATGCTGGAGGTGGCTACCCCCTCTCAGACATCAGTGTACTGCTGTGCCAGCGGGGGACTGGGGGGGCGGTACACCTTGTAC	42	TCRBV13-02*01	TCRBD02-01*01	TCRBJ02-04*01
P2Va-Sp-TE-ms6	6.36902e-05	1	CASGGLGGRYTLYF	TCCCTCCTTCTGGAGGTGGCTACCCCCTCTCAGACATCAGTGTACTGCTGTGCCAGCGGGGGACTGGGGGGGCGGTACACCTTGTAC	42	TCRBV13-02*01	TCRBD02-01*01	TCRBJ02-04*01
P2Va-Sp-TE-ms6	6.36902e-05	1	CASGGLGGRYTLYF	TCCCTCCTTCTGGAGGTGGCTACCCCCTCGCAGACATCAGTGTACTTCTGTGCCAGCGGGGGACTGGGGGGGCGGTACACCTTGTAC	42	TCRBV13-02*01	TCRBD02-01*01	TCRBJ02-04*01
P2Va-Sp-TE-ms6	6.36902e-05	1	CASGGLGGRYTLYF	TCCCTCCTTCTGGAGGTGGCTACCCCCTCTCAGACATCCGTGTACTTCTGTGCCAGCGGGGGACTGGGGGGGCGGTACACCTTGTAC	42	TCRBV13-02*01	TCRBD02-01*01	TCRBJ02-04*01
P2Va-Sp-TE-ms6	6.36902e-05	1	CASGGLGGRYTLYF	TCCCTCCTTCTGGAGGTGGCTACCCCCTCTCAGACATCAGGGTACTTCTGTGCCAGCGGGGGACTGGGGGGGCGGTACACCTTGTAC	42	TCRBV13-02*01	TCRBD02-01*01	TCRBJ02-04*01
P2Va-Sp-TE-ms6	6.36902e-05	1	CASGGLGGRYTLYF	TCCCTCATGCTGGAGGTGGCTACCCCCTCTCAGACCTCAGTGTACTTCTGTGCCAGCGGGGGACTGGGGGGGCGGTACACCTTGTAC	42	TCRBV13-02*01	TCRBD02-01*01	TCRBJ02-04*01
P2Va-Sp-TE-ms6	6.36902e-05	1	CASGGLGGRYTLYF	CCCTCATTCTGGAGTTGGCTACCCCCCTCTCAGACATCAGTGTACTTCTGTGCCAGCGGGGGACTGGGGGGGCGGTACACCTTGTAC	42	TCRBV13-02*01	TCRBD02-01*01	TCRBJ02-04*01
P2Va-Sp-TE-ms6	6.36902e-05	1	CASGGLGGRYTLYF	TCCCTCATTCTGGAGGTGGCTACCCCCTCGCAGACATCAGTGGACTTCTGTGCCAGCGGGGGACTGGGGGGGCGGTACACCTTGTAC	42	TCRBV13-02*01	TCRBD02-01*01	TCRBJ02-04*01
P2Va-Sp-TE-ms6	6.36902e-05	1	CASGGLGGRYTLYF	TCCCTCATGCTGGAGTTGGCTACCCCCTCGCAGACATCAGTGTACTTCTGTGCCAGCGGGGGACTGGGGGGGCGGTACACCTTGTAC	42	TCRBV13-02*01	TCRBD02-01*01	TCRBJ02-04*01
P2Va-Sp-TE-ms6	6.36902e-05	1	CASGGLGGRYTLYF	TCCCTCATGCTGGAGTTGGCTACCCCCTCTCAGACCTCAGTGTACTTCTGTGCCAGCGGGGGACTGGGGGGGCGGTACACCTTGTAC	42	TCRBV13-02*01	TCRBD02-01*01	TCRBJ02-04*01
P2Va-Sp-TE-ms6	6.36902e-05	1	CASGGLGGRYTLYF	TCCCTCATGCTGGAGTTGGCTACCCCCTCTCAGACATCAGTGTACTGCTGTGCCAGCGGGGGACTGGGGGGGCGGTACACCTTGTAC	42	TCRBV13-02*01	TCRBD02-01*01	TCRBJ02-04*01
P2Va-Sp-TE-ms6	6.36902e-05	1	CASGGLGGRYTLYF	TCCCTCATGCTGGAGTTGGCTACCCCCTCTCAGCCATCAGTGTACTTCTGTGCCAGCGGGGGACTGGGGGGGCGGTACACCTTGTAC	42	TCRBV13-02*01	TCRBD02-01*01	TCRBJ02-04*01
P2Va-Sp-TE-ms6	6.36902e-05	1	CASGGLGGRYTLYF	TCCCTCCTGCTGGAGTTGGCTACCCCCTCTCAGACATCAGTGTACTTCTGTGCCAGCGGGGGACTGGGGGGGCGGTACACCTTGTAC	42	TCRBV13-02*01	TCRBD02-01*01	TCRBJ02-04*01
P2Va-Sp-TE-ms6	6.36902e-05	1	CASGGLGGRYTLYF	TCCCTCATGCTGGAGTGGGCTACCCCCTCTCAGACATCAGTGTACTTCTGTGCCAGCGGGGGACTGGGGGGGCGGTACACCTTGTAC	42	TCRBV13-02*01	TCRBD02-01*01	TCRBJ02-04*01
P2Va-Sp-TE-ms6	6.36902e-05	1	CASGGLGGRYTLYF	CTCCCTCATTCTGGAGTTGGCTACCCCTCTCAGACATCAGTGTACTTCTGTGCCAGCGGGGGACTGGGGGGGCGGTACACCTTGTAC	42	TCRBV13-02*01	TCRBD02-01*01	TCRBJ02-04*01
P2Va-Sp-TR-ms1	0.0011976	3	CASGGLGGRYTLYF	TCCCTCATTCTGGAGTTGGCTACCCCCTCTCAGACATCAGTGTACTTCTGTGCCAGCGGGGGACTGGGGGGGCGGTACACCTTGTAC	42	TCRBV13-02*01	TCRBD02-01*01	TCRBJ02-04*01
P2Va-Sp-TR-ms2	0.00110314	2	CASGGLGGRYTLYF	TCCCTCATTCTGGAGTTGGCTACCCCCTCTCAGACATCAGTGTACTTCTGTGCCAGCGGGGGACTGGGGGGGCGGTACACCTTGTAC	42	TCRBV13-02*01	TCRBD02-01*01	TCRBJ02-04*01
P2Va-Sp-TR-ms3	0.00444884	9	CASGGLGGRYTLYF	TCCCTCATTCTGGAGTTGGCTACCCCCTCTCAGACATCAGTGTACTTCTGTGCCAGCGGGGGACTGGGGGGGCGGTACACCTTGTAC	42	TCRBV13-02*01	TCRBD02-01*01	TCRBJ02-04*01
P2Va-Sp-TR-ms3	0.000494315	1	CASGGLGGRYTLYF	TCCCTCATTCTGGAGGTGGCTACCCCCTCTCAGACATCAGTGTACTTCTGTGCCAGCGGGGGACTGGGGGGGCGGTACACCTTGTAC	42	TCRBV13-02*01	TCRBD02-01*01	TCRBJ02-04*01
P2Va-Sp-TR-ms3	0.000494315	1	CASGGLGGRYTLYF	TCTCCCTCATTCTGGAGTTGGCTACCCCCTCAGACATCAGTGTACTTCTGTGCCAGCGGGGGACTGGGGGGGCGGTACACCTTGTAC	42	TCRBV13-02*01	TCRBD02-01*01	TCRBJ02-04*01
P2Va-Sp-TR-ms4	0.0020141	2	CASGGLGGRYTLYF	TCCCTCATTCTGGAGTTGGCTACCCCCTCTCAGACATCAGTGTACTTCTGTGCCAGCGGGGGACTGGGGGGGCGGTACACCTTGTAC	42	TCRBV13-02*01	TCRBD02-01*01	TCRBJ02-04*01
P2Va-Sp-TR-ms6	0.00265577	13	CASGGLGGRYTLYF	TCCCTCATTCTGGAGTTGGCTACCCCCTCTCAGACATCAGTGTACTTCTGTGCCAGCGGGGGACTGGGGGGGCGGTACACCTTGTAC	42	TCRBV13-02*01	TCRBD02-01*01	TCRBJ02-04*01
P2Va-Sp-TR-ms6	0.00020429	1	CASGGLGGRYTLYF	TCCCTCCTTCTGGAGTTGGCTACCCCCTCTCAGACATCAGTGTACTTCTGTGCCAGCGGGGGACTGGGGGGGCGGTACACCTTGTAC	42	TCRBV13-02*01	TCRBD02-01*01	TCRBJ02-04*01
P2Va-Sp-TR-ms6	0.00061287	3	CASGGLGGRYTLYF	TCCCTCATTCTGGAGGTGGCTACCCCCTCTCAGACATCAGTGTACTTCTGTGCCAGCGGGGGACTGGGGGGGCGGTACACCTTGTAC	42	TCRBV13-02*01	TCRBD02-01*01	TCRBJ02-04*01
P2Va-Sp-TR-ms6	0.00020429	1	CASGGLGGRYTLYF	TCCCTCATTCTGGCGTTGGCTACCCCCTCTCAGACATCAGTGTACTTCTGTGCCAGCGGGGGACTGGGGGGGCGGTACACCTTGTAC	42	TCRBV13-02*01	TCRBD02-01*01	TCRBJ02-04*01
P2Va-Sp-TR-ms6	0.00020429	1	CASGGLGGRYTLYF	TCCCTCATTCTGGCGGTGGCTACCCCCTCTCAGACATCAGTGTACTTCTGTGCCAGCGGGGGACTGGGGGGGCGGTACACCTTGTAC	42	TCRBV13-02*01	TCRBD02-01*01	TCRBJ02-04*01
P2Va-Sp-TR-ms6	0.00020429	1	CASGGLGGRYTLYF	TCCCTCATTCTGGCGTGGGCTACCCCCTCTCAGACATCAGTGTACTTCTGTGCCAGCGGGGGACTGGGGGGGCGGTACACCTTGTAC	42	TCRBV13-02*01	TCRBD02-01*01	TCRBJ02-04*01
P2Va-Sp-TR-ms6	0.00020429	1	CASGGLGGRYTLYF	TCCCTCCTTCTGGAGTGGGCTACCCCCTCTCAGACCTCAGTGTCCTTCTGTGCCAGCGGGGGACTGGGGGGGCGGTACACCTTGTAC	42	TCRBV13-02*01	TCRBD02-01*01	TCRBJ02-04*01
P2Va-Sp-TE-ms6	6.36902e-05	1	CASGGLGQDTQYF	TTCTCCCTCATTCTGGAGTTGGCTACCCCCTCTCAGACATCAGTGTACTTCTGTGCCAGCGGTGGACTGGGCCAAGACACCCAGTAC	39	TCRBV13-02*01	TCRBD02-01*01	TCRBJ02-05*01
P2Va-Sp-TE-ms6	6.36902e-05	1	CASGGLGRYTLYF	TTCTCCCTCATTCTGGAGTTGGCTACCCCCTCTCAGACATCAGTGTACTTCTGTGCCAGCGGGGGACTGGGGCGGTACACCTTGTAC	39	TCRBV13-02*01	TCRBD02-01*01	TCRBJ02-04*01
P2Va-Sp-TE-ms3	0.000730875	9	CASGGLHYYAEQFF	TCCCTCATTCTGGAGTTGGCTACCCCCTCTCAGACATCAGTGTACTTCTGTGCCAGCGGGGGTCTACATTACTATGCTGAGCAGTTC	42	TCRBV13-02*01	unknown	TCRBJ02-01*01
P2Va-Sp-TE-ms4	0.000909392	11	CASGGNWYYAEQFF	TCCCTCATTCTGGAGTTGGCTACCCCCTCTCAGACATCAGTGTACTTCTGTGCCAGCGGTGGGAACTGGTACTATGCTGAGCAGTTC	42	TCRBV13-02*01	TCRBD02-01*01	TCRBJ02-01*01
P2Va-Sp-TE-ms4	8.2672e-05	1	CASGGPEVFF	CAAGAGAACTTCTCCCTCATTCTGGAGTTGGCTACCCCCTCTCAGACATCAGTGTACTTCTGTGCCAGCGGTGGGCCAGAAGTCTTC	30	TCRBV13-02*01	unknown	TCRBJ01-01*01
P2Va-Sp-TE-ms6	6.36902e-05	1	CASGGPGGGRGAETLYF	CTGGAGTTGGCTACCCCCTCTCAGACATCAGTGTACTTCTGTGCCAGCGGTGGCCCCGGGGGGGGGCGCGGTGCAGAAACGCTGTAT	51	TCRBV13-02*01	TCRBD02-01*01	TCRBJ02-03*01
P2Va-Sp-TE-ms4	0.00082672	10	CASGGPGHNNQAPLF	CTCATTCTGGAGTTGGCTACCCCCTCTCAGACATCAGTGTACTTCTGTGCCAGCGGTGGCCCGGGTCATAACAACCAGGCTCCGCTT	45	TCRBV13-02*01	unknown	TCRBJ01-05*01
P2Va-Sp-TE-ms4	8.2672e-05	1	CASGGPGHNNQAPLF	CCCTCATTCTGGAGTTGGCTACCCCCTCAGACATCAGTGTACTTCTGTGCCAGCGGTGGCCCGGGTCATAACAACCAGGCTCCGCTT	45	TCRBV13-02*01	unknown	TCRBJ01-05*01
P2Va-Sp-TE-ms2	0.000241158	3	CASGGPGHPNQAPLF	CTCATTCTGGAGTTGGCTACCCCCTCTCAGACATCAGTGTACTTCTGTGCCAGCGGTGGCCCGGGACACCCCAACCAGGCTCCGCTT	45	TCRBV13-02*01	TCRBD01-01*01	TCRBJ01-05*01
P2Va-Sp-TE-ms6	6.36902e-05	1	CASGGPGHTYEQYF	TCCCTCATTCTGGAGTTGGCTACCCCCTCTCAGACATCAGTGTACTTCTGTGCCAGCGGTGGACCGGGACATACTTATGAACAGTAC	42	TCRBV13-02*01	TCRBD01-01*01	TCRBJ02-07*01
P2Va-Sp-TE-ms3	0.000812084	10	CASGGPGQGAQAPLF	CTCATTCTGGAGTTGGCTACCCCCTCTCAGACATCAGTGTACTTCTGTGCCAGCGGTGGCCCGGGACAGGGGGCCCAGGCTCCGCTT	45	TCRBV13-02*01	TCRBD01-01*01	TCRBJ01-05*01
P2Va-Sp-TE-ms4	0.000165344	2	CASGGPGQGAQAPLF	CTCATTCTGGAGTTGGCTACCCCCTCTCAGACATCAGTGTACTTCTGTGCCAGCGGTGGCCCGGGACAGGGGGCCCAGGCTCCGCTT	45	TCRBV13-02*01	TCRBD01-01*01	TCRBJ01-05*01
P2Va-Sp-TE-ms2	8.03859e-05	1	CASGGPGQGGNERLFF	ATTCTGGAGTTGGCTACCCCCTCTCAGACATCAGTGTACTTCTGTGCCAGCGGTGGGCCGGGACAGGGGGGCAACGAAAGATTATTT	48	TCRBV13-02*01	TCRBD01-01*01	TCRBJ01-04*01
P2Va-Sp-TE-ms3	0.00113692	14	CASGGPGQGGNERLFF	ATTCTGGAGTTGGCTACCCCCTCTCAGACATCAGTGTACTTCTGTGCCAGCGGTGGGCCGGGACAGGGGGGCAACGAAAGATTATTT	48	TCRBV13-02*01	TCRBD01-01*01	TCRBJ01-04*01
P2Va-Sp-TE-ms2	8.03859e-05	1	CASGGPGQGNQAPLF	CTCATTCTGGAGTTGGCTACCCCCTCTCAGACATCAGTGTACTTCTGTGCCAGCGGTGGGCCGGGACAGGGCAACCAGGCTCCGCTT	45	TCRBV13-02*01	TCRBD01-01*01	TCRBJ01-05*01
P2Va-Sp-TE-ms3	0.00129933	16	CASGGPGQRGNERLFF	ATTCTGGAGTTGGCTACCCCCTCTCAGACATCAGTGTACTTCTGTGCCAGCGGTGGTCCGGGACAGAGGGGCAACGAAAGATTATTT	48	TCRBV13-02*01	TCRBD01-01*01	TCRBJ01-04*01
P2Va-Sp-TE-ms3	8.12084e-05	1	CASGGPGQRGNERLFF	ATTCTGGAGTTGGCTACCCCCTCTCAGACATCAGTGTACTTCTGTGCCAGCGGGGGGCCGGGACAGAGGGGCAACGAAAGATTATTT	48	TCRBV13-02*01	TCRBD01-01*01	TCRBJ01-04*01
P2Va-Sp-TR-ms3	0.00148295	3	CASGGPGQRGNERLFF	ATTCTGGAGTTGGCTACCCCCTCTCAGACATCAGTGTACTTCTGTGCCAGCGGTGGTCCGGGACAGAGGGGCAACGAAAGATTATTT	48	TCRBV13-02*01	TCRBD01-01*01	TCRBJ01-04*01
P2Va-Sp-TE-ms4	8.2672e-05	1	CASGGPRDRGSRQDTQYF	GAGTTGGCTACCCCCTCTCAGACATCAGTGTACTTCTGTGCCAGCGGTGGTCCTCGGGACAGGGGATCACGCCAAGACACCCAGTAC	54	TCRBV13-02*01	TCRBD01-01*01	TCRBJ02-05*01
P2Va-Sp-TE-ms4	8.2672e-05	1	CASGGQGAPLYF	AACTTCTCCCTCATTCTGGAGTTGGCTACCCCCTCTCAGACATCAGTGTACTTCTGTGCCAGCGGCGGACAGGGGGCCCCCCTCTAC	36	TCRBV13-02*01	TCRBD01-01*01	TCRBJ01-06*01
P2Va-Sp-TE-ms2	8.03859e-05	1	CASGGQGASQNTLYF	CTAGAAATTCAGTCCTCTGAGGCAGGAGACTCAGCACTGTACCTCTGTGCCAGCGGAGGACAGGGGGCAAGTCAAAACACCTTGTAC	45	TCRBV26-01*01	TCRBD01-01*01	TCRBJ02-04*01
P2Va-Sp-TE-ms2	8.03859e-05	1	CASGGQGASQNTLYF	CTAGAACTTCAGTCCTCTGAGGCAGGAGACTCAGCACTGTACCTCTGTGCCAGCGGAGGACAGGGGGCAAGTCAAAACACCTTGTAC	45	TCRBV26-01*01	TCRBD01-01*01	TCRBJ02-04*01
P2Va-Sp-TR-ms2	0.000551572	1	CASGGQGASQNTLYF	CTAGAAATTCAGTCCTCTGAGGCAGGAGACTCAGCACTGTACCTCTGTGCCAGCGGAGGACAGGGGGCAAGTCAAAACACCTTGTAC	45	TCRBV26-01*01	TCRBD01-01*01	TCRBJ02-04*01
P2Va-Sp-TE-ms6	0.000254761	4	CASGGQGIEQYF	TCTTTTTCTCTCACTGTGACATCTGCCCAGAAGAACGAGATGGCCGTTTTTCTCTGTGCCAGCGGGGGACAGGGGATTGAACAGTAC	36	TCRBV19-01*01	TCRBD01-01*01	TCRBJ02-07*01
P2Va-Sp-TE-ms4	8.2672e-05	1	CASGGQGSPLYF	AACTTCTCCCTCATTCTGGAGTTGGCTACCCCCTCTCAGACATCAGTGTACTTCTGTGCCAGCGGTGGTCAGGGTTCGCCCCTCTAC	36	TCRBV13-02*01	TCRBD01-01*01	TCRBJ01-06*01
P2Va-Sp-TR-ms2	0.00110314	2	CASGGQSSYEQYF	TTCACTCTGAAAATCCAACCCACAGCACTGGAGGACTCAGCTGTGTACTTCTGTGCCAGCGGGGGACAAAGCTCCTATGAACAGTAC	39	TCRBV03-01*01	TCRBD01-01*01	TCRBJ02-07*01
P2Va-Sp-TE-ms2	0.000160772	2	CASGGRFYNSPLYF	TCCCTCATTCTGGAGTTGGCTACCCCCTCTCAGACATCAGTGTACTTCTGTGCCAGCGGTGGCAGGTTTTATAATTCGCCCCTCTAC	42	TCRBV13-02*01	TCRBD01-01*01	TCRBJ01-06*01
P2Va-Sp-TE-ms3	8.12084e-05	1	CASGGRFYNSPLYF	TCCCTCATTCTGGAGTTGGCTACCCCCTCTCAGACATCAGTGTACTTCTGTGCCAGCGGTGGCAGGTTTTATAATTCGCCCCTCTAC	42	TCRBV13-02*01	TCRBD01-01*01	TCRBJ01-06*01
P2Va-Sp-TE-ms4	8.2672e-05	1	CASGGRGGRTLYF	TTCTCCCTCATTCTGGAGTTGGCTACCCCCTCTCAGACATCAGTGTACTTCTGTGCCAGCGGTGGGCGGGGGGGTCGGACCTTGTAC	39	TCRBV13-02*01	TCRBD02-01*01	TCRBJ02-04*01
P2Va-Sp-TE-ms4	8.2672e-05	1	CASGGRGGRYTLYF	TCCCTCATTCTGGAGGTGGCTACCCCCTCTCAGACATCAGTGTACTTCTGTGCCAGCGGGGGACGGGGGGGGCGGTACACCTTGTAC	42	TCRBV13-02*01	TCRBD02-01*01	TCRBJ02-04*01
P2Va-Sp-TE-ms4	8.2672e-05	1	CASGGRGGRYTLYF	TCCCTCATTCTGGAGTTGGCTCCCCCCTCTCAGACATCAGTGTACTTCTGTGCCAGCGGGGGACGGGGGGGGCGGTACACCTTGTAC	42	TCRBV13-02*01	TCRBD02-01*01	TCRBJ02-04*01
P2Va-Sp-TE-ms4	8.2672e-05	1	CASGGRGGRYTLYF	TCCCTCATTCTGGAGTGGGCTACCCCCTCTCAGACATCAGTGTACTTCTGTGCCAGCGGGGGACGGGGGGGGCGGTACACCTTGTAC	42	TCRBV13-02*01	TCRBD02-01*01	TCRBJ02-04*01
P2Va-Sp-TE-ms6	6.36902e-05	1	CASGGRGGRYTLYF	TCCCTCATTCTGGAGGTGGCGACCCCCTCTCAGACATCAGTGTACTTCTGTGCCAGCGGGGGACGGGGGGGGCGGTACACCTTGTAC	42	TCRBV13-02*01	TCRBD02-01*01	TCRBJ02-04*01
P2Va-Sp-TE-ms6	6.36902e-05	1	CASGGRGGRYTLYF	TCCCTCATTCTGGAGTGGGCTACCCCCTCTCAGACAGCAGTGTACTTCTGTGCCAGCGGGGGACGGGGGGGGCGGTACACCTTGTAC	42	TCRBV13-02*01	TCRBD02-01*01	TCRBJ02-04*01
P2Va-Sp-TE-ms6	6.36902e-05	1	CASGGRGGRYTLYF	TCCCGCATTCTGGAGTTGGCTACCCCCTCGCAGACATCAGTGTACTTCTGTGCCAGCGGGGGACGGGGGGGGCGGTACACCTTGTAC	42	TCRBV13-02*01	TCRBD02-01*01	TCRBJ02-04*01
P2Va-Sp-TE-ms6	6.36902e-05	1	CASGGRGGRYTLYF	TCCCTCATTCTGGAGTGGGCGACCCCCTCTCAGACATCAGTGTACTTCTGTGCCAGCGGGGGACGGGGGGGGCGGTACACCTTGTAC	42	TCRBV13-02*01	TCRBD02-01*01	TCRBJ02-04*01
P2Va-Sp-TE-ms6	6.36902e-05	1	CASGGRGGRYTLYF	TCCCTCATTCTGGAGTTGGCGACCCCCTCGCAGACATCAGTGTACTTCTGTGCCAGCGGGGGACGGGGGGGGCGGTACACCTTGTAC	42	TCRBV13-02*01	TCRBD02-01*01	TCRBJ02-04*01
P2Va-Sp-TE-ms6	6.36902e-05	1	CASGGRGGRYTLYF	TCCCTCATTCTGGAGTTGGCTACCCCCTCGCAGACAGCAGTGTACTTCTGTGCCAGCGGGGGACGGGGGGGGCGGTACACCTTGTAC	42	TCRBV13-02*01	TCRBD02-01*01	TCRBJ02-04*01
P2Va-Sp-TE-ms6	6.36902e-05	1	CASGGRGGRYTLYF	TCCCTCATTCTGGAGTGGGCTACCCCCTCTCAGCCATCAGTGTACTTCTGTGCCAGCGGGGGACGGGGGGGGCGGTACACCTTGTAC	42	TCRBV13-02*01	TCRBD02-01*01	TCRBJ02-04*01
P2Va-Sp-TE-ms6	6.36902e-05	1	CASGGRGGRYTLYF	TCCCTCATTCTGGAGTTGGCTACCCCCGCTCAGACATCAGTGTACTGCTGTGCCAGCGGGGGACGGGGGGGGCGGTACACCTTGTAC	42	TCRBV13-02*01	TCRBD02-01*01	TCRBJ02-04*01
P2Va-Sp-TE-ms6	6.36902e-05	1	CASGGRGGRYTLYF	TCCCTCATTCTGGAGTGGGCTACCCCCTCTCAGACATCAGTGTACTGCTGTGCCAGCGGGGGACGGGGGGGGCGGTACACCTTGTAC	42	TCRBV13-02*01	TCRBD02-01*01	TCRBJ02-04*01
P2Va-Sp-TE-ms6	6.36902e-05	1	CASGGRGGRYTLYF	TCCCTCATTCTGGAGGTGGCTACCCCCTCTCAGACATCAGTGTACTGCTGTGCCAGCGGGGGACGGGGGGGGCGGTACACCTTGTAC	42	TCRBV13-02*01	TCRBD02-01*01	TCRBJ02-04*01
P2Va-Sp-TE-ms6	6.36902e-05	1	CASGGRGGRYTLYF	TCCCTCATTCTGGAGTGGGCTACCCCCTCGCAGACATCAGTGTACTTCTGTGCCAGCGGGGGACGGGGGGGGCGGTACACCTTGTAC	42	TCRBV13-02*01	TCRBD02-01*01	TCRBJ02-04*01
P2Va-Sp-TE-ms6	6.36902e-05	1	CASGGRGGRYTLYF	TCCCTCATTCTGGAGGTGGCTACCCCCTCTCAGACATCAGTGTACTTCTGTGCCAGCGGGGGACGGGGGGGGCGGTACACCTTGTAC	42	TCRBV13-02*01	TCRBD02-01*01	TCRBJ02-04*01
P2Va-Sp-TE-ms6	6.36902e-05	1	CASGGRGGRYTLYF	TCCCTCATTCTGGAGGTGGCTACCCCCTCTCAGACATCAGTGGACTTCTGTGCCAGCGGGGGACGGGGGGGGCGGTACACCTTGTAC	42	TCRBV13-02*01	TCRBD02-01*01	TCRBJ02-04*01
P2Va-Sp-TE-ms6	6.36902e-05	1	CASGGRGGRYTLYF	TCCCTCATTCTGGAGTTGGCTACCCCCTCGCAGACATCAGTGGACTTCTGTGCCAGCGGGGGACGGGGGGGGCGGTACACCTTGTAC	42	TCRBV13-02*01	TCRBD02-01*01	TCRBJ02-04*01
P2Va-Sp-TE-ms6	0.00108273	17	CASGGRGHERLFF	TTCTCCCTCATTCTGGAGTTGGCTACCCCCTCTCAGACATCAGTGTACTTCTGTGCCAGCGGAGGCAGGGGGCACGAAAGATTATTT	39	TCRBV13-02*01	TCRBD01-01*01	TCRBJ01-04*01
P2Va-Sp-TE-ms6	6.36902e-05	1	CASGGRGHERLFF	TCTCCCTCATTCTGGAGTTGGCTACCCCCCTCTCAGACATCAGTGTACCTCTGTGCCAGCGGAGGCAGGGGGCACGAAAGATTATTT	39	TCRBV13-02*01	TCRBD01-01*01	TCRBJ01-04*01
P2Va-Sp-TE-ms6	0.000191071	3	CASGGRGNTEVFF	TTCTCCCTCATTCTGGAGTTGGCTACCCCCTCTCAGACATCAGTGTACTTCTGTGCCAGCGGTGGCAGGGGAAACACAGAAGTCTTC	39	TCRBV13-02*01	TCRBD01-01*01	TCRBJ01-01*01
P2Va-Sp-TE-ms1	8.60067e-05	1	CASGGRVNERLFF	TTCTCCCTCATTCTGGAGTTGGCTACCCCCTCTCAGACATCAGTGTACTTCTGTGCCAGCGGTGGACGGGTGAACGAAAGATTATTT	39	TCRBV13-02*01	unknown	TCRBJ01-04*01
P2Va-Is-TE-tet	0.00356415	7	CASGGRWGVEQYF	TTCTCCCTCATTCTGGAGTTGGCTACCCCCTCTCAGACATCAGTGTACTTCTGTGCCAGCGGTGGGCGCTGGGGGGTTGAACAGTAC	39	TCRBV13-02*01	TCRBD02-01*01	TCRBJ02-07*01
P2Va-Is-TE-tet	0.000509165	1	CASGGRWGVEQYF	TTCTCCCTCCTTCTGGAGTTGGCTACCCCCTCTCAGACATCAGTGTACTTCTGTGCCAGCGGTGGGCGCTGGGGGGTTGAACAGTAC	39	TCRBV13-02*01	TCRBD02-01*01	TCRBJ02-07*01
P2Va-Sp-TE-ms6	0.000891663	14	CASGGRWGVEQYF	TTCTCCCTCATTCTGGAGTTGGCTACCCCCTCTCAGACATCAGTGTACTTCTGTGCCAGCGGTGGGCGCTGGGGGGTTGAACAGTAC	39	TCRBV13-02*01	TCRBD02-01*01	TCRBJ02-07*01
P2Va-Sp-TE-ms6	6.36902e-05	1	CASGGRWGVEQYF	CTTCTCCCTCATTCTGGAGTTGGCTACCCCTCTCAGACATCAGTGTACTTCTGTGCCAGCGGTGGGCGCTGGGGGGTTGAACAGTAC	39	TCRBV13-02*01	TCRBD02-01*01	TCRBJ02-07*01
P2Va-Sp-TE-ms2	0.000401929	5	CASGGSGGGTEVFF	TCCCTCATTCTGGAGTTGGCTACCCCCTCTCAGACATCAGTGTACTTCTGTGCCAGCGGTGGATCAGGGGGAGGCACAGAAGTCTTC	42	TCRBV13-02*01	TCRBD01-01*01	TCRBJ01-01*01
P2Va-Sp-TE-ms3	8.12084e-05	1	CASGGSGGGTEVFF	TCCCTCATTCTGGAGTTGGCTACCCCCTCTCAGACATCAGTGTACTTCTGTGCCAGCGGTGGTTCAGGGGGCGGCACAGAAGTCTTC	42	TCRBV13-02*01	TCRBD01-01*01	TCRBJ01-01*01
P2Va-Sp-TE-ms2	0.000160772	2	CASGGSNQDTQYF	TTCTCCCTCATTCTGGAGTTGGCTACCCCCTCTCAGACATCAGTGTACTTCTGTGCCAGCGGTGGATCAAACCAAGACACCCAGTAC	39	TCRBV13-02*01	unknown	TCRBJ02-05*01
P2Va-Sp-TE-ms4	0.000165344	2	CASGGSTNERLFF	TTCTCCCTCATTCTGGAGTTGGCTACCCCCTCTCAGACATCAGTGTACTTCTGTGCCAGCGGTGGTTCAACCAACGAAAGATTATTT	39	TCRBV13-02*01	TCRBD01-01*01	TCRBJ01-04*01
P2Va-Sp-TE-ms4	8.2672e-05	1	CASGGTGGEDTQYF	TTCCTCCTGCTGGAATTGGCTTCTCCCTCTCAGACATCTTTGTACTTCTGTGCCAGCGGGGGGACAGGGGGGGAAGACACCCAGTAC	42	TCRBV13-01*02	TCRBD01-01*01	TCRBJ02-05*01
P2Va-Sp-TE-ms4	8.2672e-05	1	CASGGTGGGYEQYF	TCCCTCATTCTGGAGTTGGCTACCCCCTCTCAGACATCAGTGTACTTCTGTGCCAGCGGGGGGACTGGGGGGGGGTATGAACAGTAC	42	TCRBV13-02*01	TCRBD02-01*01	TCRBJ02-07*01
P2Va-Sp-TE-ms4	8.2672e-05	1	CASGGTGLSNERLFF	CTCATTCTGGAGTTGGCTACCCCCTCTCAGACATCAGTGTACTTCTGTGCCAGCGGTGGGACAGGGCTTTCCAACGAAAGATTATTT	45	TCRBV13-02*01	TCRBD01-01*01	TCRBJ01-04*01
P2Va-Sp-TR-ms4	0.00503525	5	CASGGTGLSNERLFF	CTCATTCTGGAGTTGGCTACCCCCTCTCAGACATCAGTGTACTTCTGTGCCAGCGGTGGGACAGGGCTTTCCAACGAAAGATTATTT	45	TCRBV13-02*01	TCRBD01-01*01	TCRBJ01-04*01
P2Va-Sp-TE-ms4	0.000330688	4	CASGGTGNERLFF	TTCTCCCTCATTCTGGAGTTGGCTACCCCCTCTCAGACATCAGTGTACTTCTGTGCCAGCGGGGGGACAGGCAACGAAAGATTATTT	39	TCRBV13-02*01	TCRBD01-01*01	TCRBJ01-04*01
P2Va-Sp-TE-ms6	6.36902e-05	1	CASGGTGVHQNTLYF	CTTCAGATCACAGCTCTAAAGCCTGATGACTCGGCCACATACTTCTGTGCCAGCGGCGGGACTGGGGTCCATCAAAACACCTTGTAC	45	TCRBV02-01*01	TCRBD02-01*01	TCRBJ02-04*01
P2Va-Sp-TE-ms2	8.03859e-05	1	CASGGTGWGDTQYF	TCCCTCATTCTGGAGTTGGCTACCCCCTCTCAGACATCAGTGTACTTCTGTGCCAGCGGTGGGACTGGGTGGGGGGACACCCAGTAC	42	TCRBV13-02*01	TCRBD02-01*01	TCRBJ02-05*01
P2Va-Sp-TR-ms2	0.000551572	1	CASGGTGWGLEQYF	TCCCTCATTCTGGAGTTGGCTACCCCCTCTCAGACATCAGTGTACTTCTGTGCCAGCGGGGGGACTGGGTGGGGTCTCGAACAGTAC	42	TCRBV13-02*01	TCRBD02-01*01	TCRBJ02-07*01
P2Va-Sp-TE-ms6	0.00012738	2	CASGGTNQDTQYF	TCAACTCTGAAGATCCAGAGCACGCAACCCCAGGACTCAGCGGTGTATCTTTGTGCGTCCGGGGGGACTAACCAAGACACCCAGTAC	39	TCRBV16-01*01	TCRBD02-01*01	TCRBJ02-05*01
P2Va-Sp-TR-ms6	0.00040858	2	CASGGTNQDTQYF	TCAACTCTGAAGATCCAGAGCACGCAACCCCAGGACTCAGCGGTGTATCTTTGTGCGTCCGGGGGGACTAACCAAGACACCCAGTAC	39	TCRBV16-01*01	TCRBD02-01*01	TCRBJ02-05*01
P2Va-Sp-TE-ms4	0.000165344	2	CASGGVINSDYTF	TTCTCCCTCATTCTGGAGTTGGCTACCCCCTCTCAGACATCAGTGTACTTCTGTGCCAGCGGCGGGGTGATAAACTCCGACTACACC	39	TCRBV13-02*01	unknown	TCRBJ01-02*01
P2Va-Sp-TE-ms4	8.2672e-05	1	CASGGVINSDYTF	TTCTCCCTCATTCTGGAGTTGGCTACCCCCTCTCAGACATCAGTGTACTTCTGTGCCAGCGGCGGGGTGATAAACTCCGATTACACC	39	TCRBV13-02*01	unknown	TCRBJ01-02*01
P2Va-Is-TE-tet	0.000509165	1	CASGGWGGGTLYF	TTCTCCCTCATTCTGGAGTTGGCTACCCCCTCTCAGACATCAGTGTACTTCTGTGCCAGCGGTGGCTGGGGGGGCGGGACGCTGTAT	39	TCRBV13-02*01	TCRBD02-01*01	TCRBJ02-03*01
P2Va-Is-TE-tet	0.064664	127	CASGGWGGNTLYF	TTCTCCCTCATTCTGGAGTTGGCTACCCCCTCTCAGACATCAGTGTACTTCTGTGCCAGCGGTGGCTGGGGGGGAAACACCTTGTAC	39	TCRBV13-02*01	TCRBD02-01*01	TCRBJ02-04*01
P2Va-Is-TE-tet	0.00254582	5	CASGGWGGNTLYF	TTCTCCCTCATTCTGGAGGTGGCTACCCCCTCTCAGACATCAGTGTACTTCTGTGCCAGCGGTGGCTGGGGGGGAAACACCTTGTAC	39	TCRBV13-02*01	TCRBD02-01*01	TCRBJ02-04*01
P2Va-Is-TE-tet	0.00203666	4	CASGGWGGNTLYF	TTCTCCCTCCTTCTGGAGGTGGCTACCCCCTCTCAGACATCAGTGTACTTCTGTGCCAGCGGTGGCTGGGGGGGAAACACCTTGTAC	39	TCRBV13-02*01	TCRBD02-01*01	TCRBJ02-04*01
P2Va-Is-TE-tet	0.000509165	1	CASGGWGGNTLYF	TGCTCCCTCATTCTGGAGGTGGCTACCCCCTCTCAGACATCAGTGTACTTCTGTGCCAGCGGTGGCTGGGGGGGAAACACCTTGTAC	39	TCRBV13-02*01	TCRBD02-01*01	TCRBJ02-04*01
P2Va-Is-TE-tet	0.000509165	1	CASGGWGGNTLYF	TGCTCCCTCCTTCTGGAGTTGGCTACCCCCTCTCAGACATCAGTGTACTTCTGTGCCAGCGGTGGCTGGGGGGGAAACACCTTGTAC	39	TCRBV13-02*01	TCRBD02-01*01	TCRBJ02-04*01
P2Va-Is-TE-tet	0.000509165	1	CASGGWGGNTLYF	TGCTCCCTCATTCTGGAGTGGGCTACCCCCTCTCAGACATCAGTGTACTTCTGTGCCAGCGGTGGCTGGGGGGGAAACACCTTGTAC	39	TCRBV13-02*01	TCRBD02-01*01	TCRBJ02-04*01
P2Va-Is-TE-tet	0.000509165	1	CASGGWGGNTLYF	TGCTCCCTCATGCTGGAGTTGGCTACCCCCTCTCAGACATCAGTGTACTTCTGTGCCAGCGGTGGCTGGGGGGGAAACACCTTGTAC	39	TCRBV13-02*01	TCRBD02-01*01	TCRBJ02-04*01
P2Va-Is-TE-tet	0.000509165	1	CASGGWGGNTLYF	TTCTCCCTCATGCTGGCGTTGGCTACCCCCTCTCAGACATCAGTGTACTTCTGTGCCAGCGGTGGCTGGGGGGGAAACACCTTGTAC	39	TCRBV13-02*01	TCRBD02-01*01	TCRBJ02-04*01
P2Va-Is-TE-tet	0.000509165	1	CASGGWGGNTLYF	TTCTCCCTCATGCTGGAGGTGGCGACCCCCTCTCAGACATCAGTGTACTTCTGTGCCAGCGGTGGCTGGGGGGGAAACACCTTGTAC	39	TCRBV13-02*01	TCRBD02-01*01	TCRBJ02-04*01
P2Va-Is-TE-tet	0.000509165	1	CASGGWGGNTLYF	GTCTCCCTCATTCTGGAGCTGGCTACCCCCTCTCAGACATCAGTGTACTTCTGTGCCAGCGGTGGCTGGGGGGGAAACACCTTGTAC	39	TCRBV13-02*01	TCRBD02-01*01	TCRBJ02-04*01
P2Va-Is-TE-tet	0.000509165	1	CASGGWGGNTLYF	TTCTCGCTCTTTCTGGAGTTGGCTACCCCCTCTCAGACATCAGTGTACTTCTGTGCCAGCGGTGGCTGGGGGGGAAACACCTTGTAC	39	TCRBV13-02*01	TCRBD02-01*01	TCRBJ02-04*01
P2Va-Is-TE-tet	0.000509165	1	CASGGWGGNTLYF	GTCTCCCTCATTCTGGAGTTGGCTCCCCCCTCTCAGACATCAGTGTACTTCTGTGCCAGCGGTGGCTGGGGGGGAAACACCTTGTAC	39	TCRBV13-02*01	TCRBD02-01*01	TCRBJ02-04*01
P2Va-Is-TE-tet	0.000509165	1	CASGGWGGNTLYF	TTCTCCCTCATTCTGGCGTTGGCTACCCCCTCTCAGACATCAGTGTACTTCTGTGCCAGCGGGGGCTGGGGGGGAAACACCTTGTAC	39	TCRBV13-02*01	TCRBD02-01*01	TCRBJ02-04*01
P2Va-Is-TE-tet	0.000509165	1	CASGGWGGNTLYF	TTCTGCCTCATTCTGGTGTTGGCTACCCCCTCTCAGACATCAGTGTACTTCTGTGCCAGCGGTGGCTGGGGGGGAAACACCTTGTAC	39	TCRBV13-02*01	TCRBD02-01*01	TCRBJ02-04*01
P2Va-Is-TE-tet	0.00254582	5	CASGGWGGNTLYF	TTCTCCCTCCTTCTGGAGTTGGCTACCCCCTCTCAGACATCAGTGTACTTCTGTGCCAGCGGTGGCTGGGGGGGAAACACCTTGTAC	39	TCRBV13-02*01	TCRBD02-01*01	TCRBJ02-04*01
P2Va-Sp-TE-ms6	0.000382141	6	CASGGWGGNTLYF	TTCTCCCTCATTCTGGAGTTGGCTACCCCCTCTCAGACATCAGTGTACTTCTGTGCCAGCGGTGGCTGGGGGGGAAACACCTTGTAC	39	TCRBV13-02*01	TCRBD02-01*01	TCRBJ02-04*01
P2Va-Sp-TE-ms1	8.60067e-05	1	CASGGYAETLYF	AACTTCTCCCTCATTCTGGAGTTGGCTACCCCCTCTCAGACATCAGTGTACTTCTGTGCCAGCGGTGGATATGCAGAAACGCTGTAT	36	TCRBV13-02*01	unknown	TCRBJ02-03*01
P2Va-Sp-TE-ms6	6.36902e-05	1	CASGGYREEAPLF	TTCTCCCTCATTCTGGAGTTGGCTACCCCCTCTCAGACATCAGTGTACTTCTGTGCCAGCGGTGGTTACAGGGAGGAGGCTCCGCTT	39	TCRBV13-02*01	TCRBD01-01*01	TCRBJ01-05*01
P2Va-Sp-TE-ms2	0.000160772	2	CASGHERLFF	CAAGAGAACTTCTCCCTCATTCTGGAGTTGGCTACCCCCTCTCAGACATCAGTGTACTTCTGTGCCAGCGGGCACGAAAGATTATTT	30	TCRBV13-02*01	unknown	TCRBJ01-04*01
P2Va-Sp-TE-ms2	0.000401929	5	CASGHRGRGNTGQLYF	ATTCTGGAGTTGGCTACCCCCTCTCAGACATCAGTGTACTTCTGTGCCAGCGGCCACAGGGGGCGCGGGAACACCGGGCAGCTCTAC	48	TCRBV13-02*01	TCRBD01-01*01	TCRBJ02-02*01
P2Va-Sp-TE-ms2	0.000160772	2	CASGHRGRGNTGQLYF	CTTCTGGAGTTGGCTACCCCCTCTCAGACATCAGTGTACTTCTGTGCCAGCGGCCACAGGGGGCGCGGGAACACCGGGCAGCTCTAC	48	TCRBV13-02*01	TCRBD01-01*01	TCRBJ02-02*01
P2Va-Sp-TE-ms1	0.000602047	7	CASGIDWGGGEQYF	TCCCTCATTCTGGAGTTGGCTACCCCCTCTCAGACATCAGTGTACTTCTGTGCCAGCGGGATCGACTGGGGGGGTGGAGAACAGTAC	42	TCRBV13-02*01	TCRBD02-01*01	TCRBJ02-07*01
P2Va-Sp-TE-ms2	8.03859e-05	1	CASGIGEQYF	CAAGAGATCTTCTCCCTCCTTCTGGAGTTGGCTACCCCCTCTCAGACATCAGTGTACTTCTGTGCCAGCGGTATAGGGGAACAGTAC	30	TCRBV13-02*01	TCRBD01-01*01	TCRBJ02-07*01
P2Va-Sp-TE-ms2	8.03859e-05	1	CASGIGEQYF	CAAGAGACCTTCTCCCTCATGCTGGAGTTGGCTACCCCCTCTCAGACATCAGTGTACTTCTGTGCCAGCGGTATAGGGGAACAGTAC	30	TCRBV13-02*01	TCRBD01-01*01	TCRBJ02-07*01
P2Va-Sp-TE-ms2	0.00233119	29	CASGIGEQYF	CAAGAGAACTTCTCCCTCATTCTGGAGTTGGCTACCCCCTCTCAGACATCAGTGTACTTCTGTGCCAGCGGTATAGGGGAACAGTAC	30	TCRBV13-02*01	TCRBD01-01*01	TCRBJ02-07*01
P2Va-Sp-TE-ms3	0.000162417	2	CASGIGEQYF	CAAGAGAACTTCTCCCTCATTCTGGAGTTGGCTACCCCCTCTCAGACATCAGTGTACTTCTGTGCCAGCGGTATAGGTGAACAGTAC	30	TCRBV13-02*01	TCRBD01-01*01	TCRBJ02-07*01
P2Va-Sp-TE-ms4	0.00314153	38	CASGIGEQYF	CAAGAGAACTTCTCCCTCATTCTGGAGTTGGCTACCCCCTCTCAGACATCAGTGTACTTCTGTGCCAGCGGGATCGGGGAACAGTAC	30	TCRBV13-02*01	unknown	TCRBJ02-07*01
P2Va-Sp-TE-ms4	0.000330688	4	CASGIGEQYF	CAAGAGAACTTCTCCCTCATTCTGGAGTTGGCTACCCCCTCTCAGACATCAGTGTACTTCTGTGCCAGCGGCATCGGTGAACAGTAC	30	TCRBV13-02*01	unknown	TCRBJ02-07*01
P2Va-Sp-TE-ms6	6.36902e-05	1	CASGIGNNERLFF	TTTTCTCTCACTGTGACAGCTGCCCAGAAGAACGAGATGGCCGTTTTTCTCTGTGCCAGCGGTATAGGCAACAACGAAAGATTATTT	39	TCRBV19-01*01	unknown	TCRBJ01-04*01
P2Va-Sp-TE-ms2	8.03859e-05	1	CASGIQGYEQYF	AACTTCTCCCTCATTCTGGAGTTGGCTACCCCCTCTCAGACATCAGTGTACTTCTGTGCCAGCGGGATACAGGGGTATGAACAGTAC	36	TCRBV13-02*01	TCRBD01-01*01	TCRBJ02-07*01
P2Va-Sp-TE-ms4	0.000578704	7	CASGIVPAPLF	GAGAACTTCTCCCTCATTCTGGAGTTGGCTACCCCCTCTCAGACATCAGTGTACTTCTGTGCCAGCGGTATAGTCCCGGCTCCGCTT	33	TCRBV13-02*01	TCRBD01-01*01	TCRBJ01-05*01
P2Va-Sp-TE-ms4	8.2672e-05	1	CASGIVPAPLF	AGAGAACTTCTCCTCATTCTGGAGTTGGCTACCCCCTCTCAGACATCAGTGTACTTCTGTGCCAGCGGTATAGTCCCGGCTCCGCTT	33	TCRBV13-02*01	TCRBD01-01*01	TCRBJ01-05*01
P2Va-Sp-TE-ms6	6.36902e-05	1	CASGIWGYEQYF	GAACTTCTCCCTCATTCTGGAGTTGGCTACCCCTCTCAGACATCAGTGTACTTCTGTGCCAGCGGTATCTGGGGTTATGAACAGTAC	36	TCRBV13-02*01	TCRBD02-01*01	TCRBJ02-07*01
P2Va-Sp-TE-ms6	0.00140118	22	CASGIWGYEQYF	AACTTCTCCCTCATTCTGGAGTTGGCTACCCCCTCTCAGACATCAGTGTACTTCTGTGCCAGCGGTATCTGGGGTTATGAACAGTAC	36	TCRBV13-02*01	TCRBD02-01*01	TCRBJ02-07*01
P2Va-Sp-TE-ms2	8.03859e-05	1	CASGIYNQDTQYF	TTCTCCCTCATTCTGGAGTTGGCTACCCCCTCTCAGACATCAGTGTACTTCTGTGCCAGCGGTATATATAACCAAGACACCCAGTAC	39	TCRBV13-02*01	unknown	TCRBJ02-05*01
P2Va-Sp-TE-ms1	0.000172013	2	CASGKLGGGAEQFF	TCCCTCATTCTGGAGTTGGCTACCCCCTCTCAGACATCAGTGTACTTCTGTGCCAGCGGTAAACTGGGGGGAGGAGCTGAGCAGTTC	42	TCRBV13-02*01	TCRBD02-01*01	TCRBJ02-01*01
P2Va-Sp-TE-ms4	8.2672e-05	1	CASGKNSAETLYF	TTCTCCCTCATTCTGGAGTTGGCTACCCCCTCTCAGACATCAGTGTACTTCTGTGCCAGCGGGAAAAATAGTGCAGAAACGCTGTAT	39	TCRBV13-02*01	unknown	TCRBJ02-03*01
P2Va-Sp-TE-ms3	8.12084e-05	1	CASGKNTLYF	CAAGAGAACTTCTCCCTCATTCTGGAGTTGGCTACCCCCTCTCAGACATCAGTGTACTTCTGTGCCAGCGGTAAAAACACCTTGTAC	30	TCRBV13-02*01	unknown	TCRBJ02-04*01
P2Va-Sp-TE-ms3	0.000243625	3	CASGKQGLEVFF	AACTTCTCCCTCATTCTGGAGTTGGCTACCCCCTCTCAGACATCAGTGTACTTCTGTGCCAGCGGGAAACAGGGTTTAGAAGTCTTC	36	TCRBV13-02*01	TCRBD01-01*01	TCRBJ01-01*01
P2Va-Sp-TE-ms2	0.000160772	2	CASGKTGGPSYAEQFF	ATTCTGGAGTTGGCTACCCCCTCTCAGACATCAGTGTACTTCTGTGCCAGCGGGAAGACTGGGGGGCCCTCTTATGCTGAGCAGTTC	48	TCRBV13-02*01	TCRBD02-01*01	TCRBJ02-01*01
P2Va-Sp-TE-ms2	8.03859e-05	1	CASGKTGGPSYAEQFF	ATTCTGGAGGTGGCTACCCCCTCTCAGACATCAGTGTACTTCTGTGCCAGCGGGAAGACTGGGGGGCCCTCTTATGCTGAGCAGTTC	48	TCRBV13-02*01	TCRBD02-01*01	TCRBJ02-01*01
P2Va-Sp-TE-ms2	8.03859e-05	1	CASGKYNSPLYF	AACTTCTCCCTCATTCTGGAGTTGGCTACCCCCTCTCAGACATCAGTGTACTTCTGTGCCAGCGGCAAATATAATTCGCCCCTCTAC	36	TCRBV13-02*01	TCRBD01-01*01	TCRBJ01-06*01
P2Va-Sp-TE-ms1	8.60067e-05	1	CASGLEDYAEQFF	TCCACTCTGAAGATTCAACCTACAGAACCCAAGGACTCAGCTGTGTATCTGTGTGCCTCGGGACTGGAGGACTATGCTGAGCAGTTC	39	TCRBV15-01*01	TCRBD02-01*01	TCRBJ02-01*01
P2Va-Sp-TE-ms1	0.000946074	11	CASGLEQYF	AGCCAAGAGAACTTCTCCCTCATTCTGGAGTTGGCTACCCCCTCTCAGACATCAGTGTACTTCTGTGCCAGCGGTCTTGAACAGTAC	27	TCRBV13-02*01	TCRBD02-01*01	TCRBJ02-07*01
P2Va-Sp-TE-ms1	0.00111809	13	CASGLEQYF	AGCCAAGAGAACTTCTCCCTCATTCTGGAGTTGGCTACCCCCTCTCAGACATCAGTGTACTTCTGTGCCAGCGGCCTTGAACAGTAC	27	TCRBV13-02*01	TCRBD02-01*01	TCRBJ02-07*01
P2Va-Sp-TE-ms2	0.000562701	7	CASGLEQYF	AGCCAAGAGAACTTCTCCCTCATTCTGGAGTTGGCTACCCCCTCTCAGACATCAGTGTACTTCTGTGCCAGCGGCCTAGAACAGTAC	27	TCRBV13-02*01	TCRBD02-01*01	TCRBJ02-07*01
P2Va-Sp-TE-ms2	8.03859e-05	1	CASGLEQYF	AGCCAAGAGCACTGCTCCCTCATTCTGGAGTTGGCTACCCCCTCTCAGACATCAGTGTACTTCTGTGCCAGCGGTTTGGAACAGTAC	27	TCRBV13-02*01	TCRBD02-01*01	TCRBJ02-07*01
P2Va-Sp-TE-ms2	8.03859e-05	1	CASGLEQYF	AGCCAAGAGACCTTCTCCCTCATTCTGGAGGTGGCTACCCCCTCTCAGACATCAGTGTACTTCTGTGCCAGCGGTCTTGAACAGTAC	27	TCRBV13-02*01	TCRBD02-01*01	TCRBJ02-07*01
P2Va-Sp-TE-ms2	8.03859e-05	1	CASGLEQYF	AGCCAAGAGAACTTCTCCCTCATGCTGGAGGTGGCTACCCCCTCTCAGACATCAGTGTACTTCTGTGCCAGCGGTCTTGAACAGTAC	27	TCRBV13-02*01	TCRBD02-01*01	TCRBJ02-07*01
P2Va-Sp-TE-ms2	8.03859e-05	1	CASGLEQYF	AGCCAAGAGAACTTCTCCCTCCTGCTGGAGTTGGCTACCCCCTCTCAGACATCAGTGTACTTCTGTGCCAGCGGTCTTGAACAGTAC	27	TCRBV13-02*01	TCRBD02-01*01	TCRBJ02-07*01
P2Va-Sp-TE-ms2	8.03859e-05	1	CASGLEQYF	AGCCAAGAGCACTTCTCCCTCCTTCTGGAGTTGGCTACCCCCTCTCAGACATCAGTGTACTTCTGTGCCAGCGGTCTTGAACAGTAC	27	TCRBV13-02*01	TCRBD02-01*01	TCRBJ02-07*01
P2Va-Sp-TE-ms2	0.000241158	3	CASGLEQYF	AGCCAAGAGAACTTCTCCCTCATTCTGGAGTTGGCTACCCCCTCTCAGACATCAGTGTACTTCTGTGCCAGCGGGCTAGAACAGTAC	27	TCRBV13-02*01	unknown	TCRBJ02-07*01
P2Va-Sp-TE-ms2	0.00361736	45	CASGLEQYF	AGCCAAGAGAACTTCTCCCTCATTCTGGAGTTGGCTACCCCCTCTCAGACATCAGTGTACTTCTGTGCCAGCGGTCTTGAACAGTAC	27	TCRBV13-02*01	TCRBD02-01*01	TCRBJ02-07*01
P2Va-Sp-TE-ms2	0.00297428	37	CASGLEQYF	AGCCAAGAGAACTTCTCCCTCATTCTGGAGTTGGCTACCCCCTCTCAGACATCAGTGTACTTCTGTGCCAGCGGTTTGGAACAGTAC	27	TCRBV13-02*01	TCRBD02-01*01	TCRBJ02-07*01
P2Va-Sp-TE-ms2	0.00120579	15	CASGLEQYF	AGCCAAGAGAACTTCTCCCTCATTCTGGAGTTGGCTACCCCCTCTCAGACATCAGTGTACTTCTGTGCCAGCGGCCTTGAACAGTAC	27	TCRBV13-02*01	TCRBD02-01*01	TCRBJ02-07*01
P2Va-Sp-TE-ms3	0.00284229	35	CASGLEQYF	AGCCAAGAGAACTTCTCCCTCATTCTGGAGTTGGCTACCCCCTCTCAGACATCAGTGTACTTCTGTGCCAGCGGTCTAGAACAGTAC	27	TCRBV13-02*01	TCRBD02-01*01	TCRBJ02-07*01
P2Va-Sp-TE-ms3	8.12084e-05	1	CASGLEQYF	AAGCCAAGAGAACTTCTCCTCATTCTGGAGTTGGCTACCCCCTCTCAGACATCAGTGTACTTCTGTGCCAGCGGTCTAGAACAGTAC	27	TCRBV13-02*01	TCRBD02-01*01	TCRBJ02-07*01
P2Va-Sp-TE-ms3	0.000162417	2	CASGLEQYF	AGCCAAGAGAACTTCTCCCTCATTCTGGAGTTGGCTACCCCCTCTCAGACATCAGTGTACTTCTGTGCCAGCGGTTTGGAACAGTAC	27	TCRBV13-02*01	TCRBD02-01*01	TCRBJ02-07*01
P2Va-Sp-TE-ms4	0.000661376	8	CASGLEQYF	AGCCAAGAGAACTTCTCCCTCATTCTGGAGTTGGCTACCCCCTCTCAGACATCAGTGTACTTCTGTGCCAGCGGCCTTGAACAGTAC	27	TCRBV13-02*01	TCRBD02-01*01	TCRBJ02-07*01
P2Va-Sp-TE-ms4	0.000496032	6	CASGLEQYF	AGCCAAGAGAACTTCTCCCTCATTCTGGAGTTGGCTACCCCCTCTCAGACATCAGTGTACTTCTGTGCCAGCGGCCTGGAACAGTAC	27	TCRBV13-02*01	TCRBD02-01*01	TCRBJ02-07*01
P2Va-Sp-TE-ms4	8.2672e-05	1	CASGLEQYF	AGCCAAGAGAATTTCTCTCTCATTCTGGAGTTGGCTTCCCTTTCTCAGACATCAGTGTACTTCTGTGCCAGCGGCCTTGAACAGTAC	27	TCRBV13-03*01	unknown	TCRBJ02-07*01
P2Va-Sp-TE-ms4	0.000165344	2	CASGLEQYF	AGCCAAGAGAACTTCTCCCTCATTCTGGAGTTGGCTACCCCCTCTCAGACATCAGTGTACTTCTGTGCCAGCGGTCTCGAACAGTAC	27	TCRBV13-02*01	TCRBD02-01*01	TCRBJ02-07*01
P2Va-Sp-TE-ms4	0.000744048	9	CASGLEQYF	AGCCAAGAGAACTTCTCCCTCATTCTGGAGTTGGCTACCCCCTCTCAGACATCAGTGTACTTCTGTGCCAGCGGTCTTGAACAGTAC	27	TCRBV13-02*01	TCRBD02-01*01	TCRBJ02-07*01
P2Va-Sp-TE-ms6	0.00012738	2	CASGLEQYF	AGCCAAGAGAACTTCTCCCTCATTCTGGAGTTGGCTACCCCCTCTCAGACATCAGTGTACTTCTGTGCCAGCGGTCTTGAACAGTAC	27	TCRBV13-02*01	TCRBD02-01*01	TCRBJ02-07*01
P2Va-Sp-TE-ms4	8.2672e-05	1	CASGLFNQDTQYF	TTCTCCCTCATTCTGGAGTTGGCTACCCCCTCTCAGACATCAGTGTACTTCTGTGCCAGCGGCCTTTTTAACCAAGACACCCAGTAC	39	TCRBV13-02*01	TCRBD02-01*01	TCRBJ02-05*01
P2Va-Sp-TE-ms6	0.000254761	4	CASGLFNQDTQYF	TTCTCCCTCATTCTGGAGTTGGCTACCCCCTCTCAGACATCAGTGTACTTCTGTGCCAGCGGACTGTTTAACCAAGACACCCAGTAC	39	TCRBV13-02*01	TCRBD02-01*01	TCRBJ02-05*01
P2Va-Sp-TE-ms6	0.00012738	2	CASGLFNQDTQYF	TTCTCCCTCATTCTGGAGTTGGCTACCCCCTCTCAGACATCAGTGTACTTCTGTGCCAGCGGTCTGTTTAACCAAGACACCCAGTAC	39	TCRBV13-02*01	TCRBD02-01*01	TCRBJ02-05*01
P2Va-Sp-TE-ms4	8.2672e-05	1	CASGLGDQDTQYF	TTCTCCCTCATTCTGGAGTTGGCTACCCCCTCTCAGACATCAGTGTACTTCTGTGCCAGCGGGTTAGGGGACCAAGACACCCAGTAC	39	TCRBV13-02*01	TCRBD01-01*01	TCRBJ02-05*01
P2Va-Sp-TE-ms1	8.60067e-05	1	CASGLGDYAEQFF	TCCACTCTGAAGATTCAACCTACAGAACCCAAGGACTCAGCTGTGTATCTGTGTGCCTCGGGACTGGGGGACTATGCTGAGCAGTTC	39	TCRBV15-01*01	TCRBD02-01*01	TCRBJ02-01*01
P2Va-Sp-TE-ms3	8.12084e-05	1	CASGLGGMDTQYF	TTCTCCCTCATTCTGGAGTTGGCTACCCCCTCTCAGACATCAGTGTACTTCTGTGCCAGCGGACTGGGGGGTATGGACACCCAGTAC	39	TCRBV13-02*01	TCRBD02-01*01	TCRBJ02-05*01
P2Va-Sp-TE-ms4	8.2672e-05	1	CASGLGPPLYF	GAGAACTTCTCCCTCATTCTGGAGTTGGCTACCCCCTCTCAGACATCAGTGTACTTCTGTGCCAGCGGCCTAGGACCGCCCCTCTAC	33	TCRBV13-02*01	unknown	TCRBJ01-06*01
P2Va-Sp-TE-ms3	0.000974501	12	CASGLGPTGQLYF	TTCTCTCTCATTCTGGAGTTGGCTTCCCTTTCTCAGACAGCTGTATATTTCTGTGCCAGTGGACTGGGGCCCACCGGGCAGCTCTAC	39	TCRBV13-03*01	TCRBD02-01*01	TCRBJ02-02*01
P2Va-Sp-TR-ms3	0.000988631	2	CASGLGPTGQLYF	TTCTCTCTCATTCTGGAGTTGGCTTCCCTTTCTCAGACAGCTGTATATTTCTGTGCCAGTGGACTGGGGCCCACCGGGCAGCTCTAC	39	TCRBV13-03*01	TCRBD02-01*01	TCRBJ02-02*01
P2Va-Sp-TE-ms6	6.36902e-05	1	CASGLRDRGDQDTQYF	ATTCTGGAGTTGGCTACCCCCTCTCAGACATCAGTGTACTTCTGTGCCAGCGGTCTCCGGGACAGGGGGGACCAAGACACCCAGTAC	48	TCRBV13-02*01	TCRBD01-01*01	TCRBJ02-05*01
P2Va-Is-TE-tet	0.00305499	6	CASGLRDRGDTQYF	TCCCTCATTCTGGAGTTGGCTACCCCCTCTCAGACATCAGTGTACTTCTGTGCCAGCGGTCTCCGGGACAGGGGAGACACCCAGTAC	42	TCRBV13-02*01	TCRBD01-01*01	TCRBJ02-05*01
P2Va-Is-TR-tet	0.00591716	1	CASGLRDRGDTQYF	TCCCTCCTTCTGGAGTGGGCTACCCCCTCTCAGACATCAGTGTACTTCTGTGCCAGCGGTCTCCGGGACAGGGGAGACACCCAGTAC	42	TCRBV13-02*01	TCRBD01-01*01	TCRBJ02-05*01
P2Va-Is-TR-tet	0.00591716	1	CASGLRDRGDTQYF	TCCCTCATTCTGGAGGGGGCTACCCCCTCTCAGACATCAGTGTACTTCTGTGCCAGCGGTCTCCGGGACAGGGGAGACACCCAGTAC	42	TCRBV13-02*01	TCRBD01-01*01	TCRBJ02-05*01
P2Va-Is-TR-tet	0.0414201	7	CASGLRDRGDTQYF	TCCCTCATTCTGGAGTTGGCTACCCCCTCTCAGACATCAGTGTACTTCTGTGCCAGCGGTCTCCGGGACAGGGGAGACACCCAGTAC	42	TCRBV13-02*01	TCRBD01-01*01	TCRBJ02-05*01
P2Va-Sp-TE-ms1	8.60067e-05	1	CASGLRDRGDTQYF	TCCCTCCTTCTGGAGGTGGCTACCCCCTCTCAGACATCAGTGTACTTCTGTGCCAGCGGTCTCCGGGACAGGGGAGACACCCAGTAC	42	TCRBV13-02*01	TCRBD01-01*01	TCRBJ02-05*01
P2Va-Sp-TE-ms1	8.60067e-05	1	CASGLRDRGDTQYF	TCTCCCTCATTCTGGAGTTGGCTACCCCCTCAGACATCAGTGTACTTCTGTGCCAGCGGTCTCCGGGACAGGGGAGACACCCAGTAC	42	TCRBV13-02*01	TCRBD01-01*01	TCRBJ02-05*01
P2Va-Sp-TE-ms1	0.00430034	50	CASGLRDRGDTQYF	TCCCTCATTCTGGAGTTGGCTACCCCCTCTCAGACATCAGTGTACTTCTGTGCCAGCGGTCTCCGGGACAGGGGAGACACCCAGTAC	42	TCRBV13-02*01	TCRBD01-01*01	TCRBJ02-05*01
P2Va-Sp-TE-ms1	8.60067e-05	1	CASGLRDRGDTQYF	TCCCTCATGCTGGAGTGGGCTACCCCCTCTCAGACATCAGTGTACTTCTGTGCCAGCGGTCTCCGGGACAGGGGAGACACCCAGTAC	42	TCRBV13-02*01	TCRBD01-01*01	TCRBJ02-05*01
P2Va-Sp-TE-ms1	8.60067e-05	1	CASGLRDRGDTQYF	TCCCTCATTCTGGAGTGGGCTACCCCCTCTCAGACATCAGTGTACTTCTGTGCCAGCGGGCTCCGGGACAGGGGAGACACCCAGTAC	42	TCRBV13-02*01	TCRBD01-01*01	TCRBJ02-05*01
P2Va-Sp-TE-ms1	8.60067e-05	1	CASGLRDRGDTQYF	TCCCTCCTTCTGGCGTTGGCTACCCCCTCTCAGACATCAGTGTACTTCTGTGCCAGCGGTCTCCGGGACAGGGGAGACACCCAGTAC	42	TCRBV13-02*01	TCRBD01-01*01	TCRBJ02-05*01
P2Va-Sp-TE-ms1	8.60067e-05	1	CASGLRDRGDTQYF	TCCCTCCTTCTGGAGTTGGCTACCCCCTCTCAGACATCAGTGTACTTCTGTGCCAGCGGGCTCCGGGACAGGGGAGACACCCAGTAC	42	TCRBV13-02*01	TCRBD01-01*01	TCRBJ02-05*01
P2Va-Sp-TE-ms1	8.60067e-05	1	CASGLRDRGDTQYF	TCCCTCCTGCTGGAGTTGGCTACCCCCTCTCAGACATCAGTGTACTTCTGTGCCAGCGGTCTCCGGGACAGGGGAGACACCCAGTAC	42	TCRBV13-02*01	TCRBD01-01*01	TCRBJ02-05*01
P2Va-Sp-TE-ms2	8.03859e-05	1	CASGLRDRGDTQYF	TCCCTCCTGCTGGAGTTGGCTACCCCCTCTCAGACATCAGTGTACTTCTGTGCCAGCGGTCTCCGGGACAGGGGAGACACCCAGTAC	42	TCRBV13-02*01	TCRBD01-01*01	TCRBJ02-05*01
P2Va-Sp-TE-ms2	0.000723473	9	CASGLRDRGDTQYF	TCCCTCATTCTGGAGTTGGCTACCCCCTCTCAGACATCAGTGTACTTCTGTGCCAGCGGTCTCCGGGACAGGGGAGACACCCAGTAC	42	TCRBV13-02*01	TCRBD01-01*01	TCRBJ02-05*01
P2Va-Sp-TE-ms3	0.00170538	21	CASGLRDRGDTQYF	TCCCTCATTCTGGAGTTGGCTACCCCCTCTCAGACATCAGTGTACTTCTGTGCCAGCGGTCTCCGGGACAGGGGAGACACCCAGTAC	42	TCRBV13-02*01	TCRBD01-01*01	TCRBJ02-05*01
P2Va-Sp-TE-ms4	0.00438161	53	CASGLRDRGDTQYF	TCCCTCATTCTGGAGTTGGCTACCCCCTCTCAGACATCAGTGTACTTCTGTGCCAGCGGTCTCCGGGACAGGGGAGACACCCAGTAC	42	TCRBV13-02*01	TCRBD01-01*01	TCRBJ02-05*01
P2Va-Sp-TE-ms4	8.2672e-05	1	CASGLRDRGDTQYF	CCCTCATTCTGGAGTTGGCTACCCCCCTCTCAGACATCAGTGTACTTCTGTGCCAGCGGTCTCCGGGACAGGGGAGACACCCAGTAC	42	TCRBV13-02*01	TCRBD01-01*01	TCRBJ02-05*01
P2Va-Sp-TE-ms4	8.2672e-05	1	CASGLRDRGDTQYF	TTCCTCCTGCTGGAATTGGCTTCTCCCTCTCAGACATCAGTGTACTTCTGTGCCAGCGGTCTCCGGGACAGGGGAGACACCCAGTAC	42	TCRBV13-01*02	TCRBD01-01*01	TCRBJ02-05*01
P2Va-Sp-TE-ms4	8.2672e-05	1	CASGLRDRGDTQYF	CTCCCTCATTCTGGAGTTGGCTACCCCCCTCAGACATCAGTGTACTTCTGTGCCAGCGGTCTCCGGGACAGGGGAGACACCCAGTAC	42	TCRBV13-02*01	TCRBD01-01*01	TCRBJ02-05*01
P2Va-Sp-TE-ms4	8.2672e-05	1	CASGLRDRGDTQYF	CTCCCTCATTCTGGAGTTGGCTACCCCTCTCAGACATCAGTGTACTTCTGTGCCAGCGGTCTCCGGGACAGGGGAGACACCCAGTAC	42	TCRBV13-02*01	TCRBD01-01*01	TCRBJ02-05*01
P2Va-Sp-TE-ms4	8.2672e-05	1	CASGLRDRGDTQYF	TCTCTCATTCTGGAGTTGGCTTCCCTTTCTCAGACATCAGTGTACTTCTGTGCCAGCGGTCTCCGGGACAGGGGAGACACCCAGTAC	42	TCRBV13-02*01	TCRBD01-01*01	TCRBJ02-05*01
P2Va-Sp-TE-ms6	0.158971	2496	CASGLRDRGDTQYF	TCCCTCATTCTGGAGTTGGCTACCCCCTCTCAGACATCAGTGTACTTCTGTGCCAGCGGTCTCCGGGACAGGGGAGACACCCAGTAC	42	TCRBV13-02*01	TCRBD01-01*01	TCRBJ02-05*01
P2Va-Sp-TE-ms6	0.00012738	2	CASGLRDRGDTQYF	TTCCTCCTGCTGGAATTGGCTTCTCCCTCTCAGACATCAGTGTACTTCTGTGCCAGCGGTCTCCGGGACAGGGGAGACACCCAGTAC	42	TCRBV13-01*02	TCRBD01-01*01	TCRBJ02-05*01
P2Va-Sp-TE-ms6	0.00012738	2	CASGLRDRGDTQYF	TTCCTCCTGCTGGAATTGGCTTCTCCCTCTCAGACATCTTTGTACTTCTGTGCCAGCGGTCTCCGGGACAGGGGAGACACCCAGTAC	42	TCRBV13-01*02	TCRBD01-01*01	TCRBJ02-05*01
P2Va-Sp-TE-ms6	0.00012738	2	CASGLRDRGDTQYF	TCTCCCTCATTCTGGAGTTGGCTACCCCCTCAGACATCAGTGTACTTCTGTGCCAGCGGTCTCCGGGACAGGGGAGACACCCAGTAC	42	TCRBV13-02*01	TCRBD01-01*01	TCRBJ02-05*01
P2Va-Sp-TE-ms6	0.00012738	2	CASGLRDRGDTQYF	CTCCCTCATTCTGAGTTGGCTACCCCCTCTCAGACATCAGTGTACTTCTGTGCCAGCGGTCTCCGGGACAGGGGAGACACCCAGTAC	42	TCRBV13-02*01	TCRBD01-01*01	TCRBJ02-05*01
P2Va-Sp-TE-ms6	6.36902e-05	1	CASGLRDRGDTQYF	AGCCTAGAAATTCAGTCCTCTGAGGCAGGAGACTCAGCACTGTACCTCTGTGCCAGCGGTCTCCGGGACAGGGGAGACACCCAGTAC	42	TCRBV26-01*01	TCRBD01-01*01	TCRBJ02-05*01
P2Va-Sp-TE-ms6	0.00012738	2	CASGLRDRGDTQYF	TCTCTCATTCTGGAGTTGGCTTCCCTTTCTCAGACAGCTGTATATTTCTGTGCCAGCGGTCTCCGGGACAGGGGAGACACCCAGTAC	42	TCRBV13-03*01	TCRBD01-01*01	TCRBJ02-05*01
P2Va-Sp-TE-ms6	0.000191071	3	CASGLRDRGDTQYF	CTCCCTCATTCTGGAGTTGGCTACCCCTCTCAGACATCAGTGTACTTCTGTGCCAGCGGTCTCCGGGACAGGGGAGACACCCAGTAC	42	TCRBV13-02*01	TCRBD01-01*01	TCRBJ02-05*01
P2Va-Sp-TE-ms6	6.36902e-05	1	CASGLRDRGDTQYF	CTCCCTCATTCTGGAGTTGCTACCCCCTCTCAGACATCAGTGTACTTCTGTGCCAGCGGTCTCCGGGACAGGGGAGACACCCAGTAC	42	TCRBV13-02*01	TCRBD01-01*01	TCRBJ02-05*01
P2Va-Sp-TE-ms6	6.36902e-05	1	CASGLRDRGDTQYF	CTCCCTCATCTGGAGTTGGCTACCCCCTCTCAGACATCAGTGTACTTCTGTGCCAGCGGTCTCCGGGACAGGGGAGACACCCAGTAC	42	TCRBV13-02*01	TCRBD01-01*01	TCRBJ02-05*01
P2Va-Sp-TE-ms6	6.36902e-05	1	CASGLRDRGDTQYF	ACTCTGAAAATCCAACCCACAGCACTGGAGGACTCAGCTGTGTACTTCTGTGCCAGCGGTCTCCGGGACAGGGGAGACACCCAGTAC	42	TCRBV03-01*01	TCRBD01-01*01	TCRBJ02-05*01
P2Va-Sp-TE-ms6	0.00012738	2	CASGLRDRGDTQYF	CCCTCATTCTGGAGTTGGCTACCCCCCTCTCAGACATCAGTGTACTTCTGTGCCAGCGGTCTCCGGGACAGGGGAGACACCCAGTAC	42	TCRBV13-02*01	TCRBD01-01*01	TCRBJ02-05*01
P2Va-Sp-TE-ms6	6.36902e-05	1	CASGLRDRGDTQYF	GAGATGAACATGAGTGCCTTGGAGCTAGAGGACTCTGCCGTGTACTTCTGTGCCAGCGGTCTCCGGGACAGGGGAGACACCCAGTAC	42	TCRBV12-02*01	TCRBD01-01*01	TCRBJ02-05*01
P2Va-Sp-TE-ms6	0.00012738	2	CASGLRDRGDTQYF	CTCCCTCATTCTGGAGTTGGCTACCCCCCTCAGACATCAGTGTACTTCTGTGCCAGCGGTCTCCGGGACAGGGGAGACACCCAGTAC	42	TCRBV13-02*01	TCRBD01-01*01	TCRBJ02-05*01
P2Va-Sp-TE-ms6	0.00012738	2	CASGLRDRGDTQYF	TCTCTCATTCTGGAGTTGGCTTCCCTTTCTCAGACATCAGTGTACTTCTGTGCCAGCGGTCTCCGGGACAGGGGAGACACCCAGTAC	42	TCRBV13-02*01	TCRBD01-01*01	TCRBJ02-05*01
P2Va-Sp-TE-ms6	0.00012738	2	CASGLRDRGDTQYF	TTCCTCCTGCTGGAATTGGCTACCCCCTCTCAGACATCAGTGTACTTCTGTGCCAGCGGTCTCCGGGACAGGGGAGACACCCAGTAC	42	TCRBV13-02*01	TCRBD01-01*01	TCRBJ02-05*01
P2Va-Sp-TE-ms6	6.36902e-05	1	CASGLRDRGDTQYF	AGCCTAGAAATTCAGTCCTCTGAGGCAGGAGACTCAGCACTGTACTTCTGTGCCAGCGGTCTCCGGGACAGGGGAGACACCCAGTAC	42	TCRBV26-01*01	TCRBD01-01*01	TCRBJ02-05*01
P2Va-Sp-TE-ms6	6.36902e-05	1	CASGLRDRGDTQYF	TCCCTCATTCTGGAGGGGGCTACCCCCTCTCAGACATCAGTGTACTGCTGTGCCAGCGGTCTCCGGGACAGGGGAGACACCCAGTAC	42	TCRBV13-02*01	TCRBD01-01*01	TCRBJ02-05*01
P2Va-Sp-TE-ms6	6.36902e-05	1	CASGLRDRGDTQYF	GACCTTCAGATCACAGCTCTAAAGCCTGATGACTCGGCCACATACTTCTGTGCCAGCGGTCTCCGGGACAGGGGAGACACCCAGTAC	42	TCRBV02-01*01	TCRBD01-01*01	TCRBJ02-05*01
P2Va-Sp-TR-ms1	0.000399202	1	CASGLRDRGDTQYF	TCCCTCATTCTGGAGGTGGCTACCCCCTCTCAGACATCAGTGTACTTCTGTGCCAGCGGTCTCCGGGACAGGGGAGACACCCAGTAC	42	TCRBV13-02*01	TCRBD01-01*01	TCRBJ02-05*01
P2Va-Sp-TR-ms1	0.000399202	1	CASGLRDRGDTQYF	TCCCTCATTCTCGAGTGGGCTACCCCCTCTCAGACATCAGTGTACTTCTGTGCCAGCGGTCTCCGGGACAGGGGAGACACCCAGTAC	42	TCRBV13-02*01	TCRBD01-01*01	TCRBJ02-05*01
P2Va-Sp-TR-ms1	0.000399202	1	CASGLRDRGDTQYF	TCCCTCATGCTGGAGGTGGCTACCCCCTCTCAGACATCAGTGTACTTCTGTGCCAGCGGGCTCCGGGACAGGGGAGACACCCAGTAC	42	TCRBV13-02*01	TCRBD01-01*01	TCRBJ02-05*01
P2Va-Sp-TR-ms1	0.00998004	25	CASGLRDRGDTQYF	TCCCTCATTCTGGAGTTGGCTACCCCCTCTCAGACATCAGTGTACTTCTGTGCCAGCGGTCTCCGGGACAGGGGAGACACCCAGTAC	42	TCRBV13-02*01	TCRBD01-01*01	TCRBJ02-05*01
P2Va-Sp-TR-ms2	0.000551572	1	CASGLRDRGDTQYF	TCCCTCATTCTGGAGTTGGCTACCCCCTCTCAGACATCAGTGTACTTCTGTGCCAGCGGTCTCCGGGACAGGGGAGACACCCAGTAC	42	TCRBV13-02*01	TCRBD01-01*01	TCRBJ02-05*01
P2Va-Sp-TR-ms3	0.0855166	173	CASGLRDRGDTQYF	TCCCTCATTCTGGAGTTGGCTACCCCCTCTCAGACATCAGTGTACTTCTGTGCCAGCGGTCTCCGGGACAGGGGAGACACCCAGTAC	42	TCRBV13-02*01	TCRBD01-01*01	TCRBJ02-05*01
P2Va-Sp-TR-ms3	0.000988631	2	CASGLRDRGDTQYF	CTCCCTCATTCTGGAGTTGGCTACCCCTCTCAGACATCAGTGTACTTCTGTGCCAGCGGTCTCCGGGACAGGGGAGACACCCAGTAC	42	TCRBV13-02*01	TCRBD01-01*01	TCRBJ02-05*01
P2Va-Sp-TR-ms3	0.000494315	1	CASGLRDRGDTQYF	TTCCTCCTGCTGGAATTGGCTTCTCCCTCTCAGACATCAGTGTACTTCTGTGCCAGCGGTCTCCGGGACAGGGGAGACACCCAGTAC	42	TCRBV13-01*02	TCRBD01-01*01	TCRBJ02-05*01
P2Va-Sp-TR-ms3	0.000494315	1	CASGLRDRGDTQYF	CTCCCTCATTCTGAGTTGGCTACCCCCTCTCAGACATCAGTGTACTTCTGTGCCAGCGGTCTCCGGGACAGGGGAGACACCCAGTAC	42	TCRBV13-02*01	TCRBD01-01*01	TCRBJ02-05*01
P2Va-Sp-TR-ms3	0.000494315	1	CASGLRDRGDTQYF	CCCTCATTCTGGAGTTGGCTACCCCCCTCTCAGACATCAGTGTACTTCTGTGCCAGCGGTCTCCGGGACAGGGGAGACACCCAGTAC	42	TCRBV13-02*01	TCRBD01-01*01	TCRBJ02-05*01
P2Va-Sp-TR-ms4	0.0040282	4	CASGLRDRGDTQYF	TCCCTCATTCTGGAGTTGGCTACCCCCTCTCAGACATCAGTGTACTTCTGTGCCAGCGGTCTCCGGGACAGGGGAGACACCCAGTAC	42	TCRBV13-02*01	TCRBD01-01*01	TCRBJ02-05*01
P2Va-Sp-TR-ms6	0.00102145	5	CASGLRDRGDTQYF	TCCCTCCTTCTGGAGGTGGCTACCCCCTCTCAGACATCAGTGTACTTCTGTGCCAGCGGTCTCCGGGACAGGGGAGACACCCAGTAC	42	TCRBV13-02*01	TCRBD01-01*01	TCRBJ02-05*01
P2Va-Sp-TR-ms6	0.00020429	1	CASGLRDRGDTQYF	TCCCTCATTCTGGAGGTGGCTACCCCCTCTCAGACATCAGTGTACTTCTGTGCCAGCGGGCTCCGGGACAGGGGAGACACCCAGTAC	42	TCRBV13-02*01	TCRBD01-01*01	TCRBJ02-05*01
P2Va-Sp-TR-ms6	0.00020429	1	CASGLRDRGDTQYF	TCCCTCCTGCTGGAGTTGGCTACCCCCTCTCAGACATCAGTGTACTTCTGTGCCAGCGGTCTCCGGGACAGGGGAGACACCCAGTAC	42	TCRBV13-02*01	TCRBD01-01*01	TCRBJ02-05*01
P2Va-Sp-TR-ms6	0.00020429	1	CASGLRDRGDTQYF	TCCCTCCTTCTGGAGTGGGCTACCCCCTCTCAGACATCAGTGTACTTCTGTGCCAGCGGTCTCCGGGACAGGGGAGACACCCAGTAC	42	TCRBV13-02*01	TCRBD01-01*01	TCRBJ02-05*01
P2Va-Sp-TR-ms6	0.00020429	1	CASGLRDRGDTQYF	TCCCTCCTTCTGGAGTTGGCTACCCCCTCTCAGACATCAGTGTACTTCTGTGCCAGCGGGCTCCGGGACAGGGGAGACACCCAGTAC	42	TCRBV13-02*01	TCRBD01-01*01	TCRBJ02-05*01
P2Va-Sp-TR-ms6	0.00020429	1	CASGLRDRGDTQYF	TCCCTCATTCTGGCGTGGGCTACCCCCTCTCAGACATCAGTGTACTTCTGTGCCAGCGGTCTCCGGGACAGGGGAGACACCCAGTAC	42	TCRBV13-02*01	TCRBD01-01*01	TCRBJ02-05*01
P2Va-Sp-TR-ms6	0.00020429	1	CASGLRDRGDTQYF	TCCCTCCTGCTGGAGTGGGCTACCCCCTCTCAGACATCAGTGTACTTCTGTGCCAGCGGTCTCCGGGACAGGGGAGACACCCAGTAC	42	TCRBV13-02*01	TCRBD01-01*01	TCRBJ02-05*01
P2Va-Sp-TR-ms6	0.00020429	1	CASGLRDRGDTQYF	CTCCCTCATTCTGGAGTTGGCTACCCCTCTCAGACATCAGTGTACTTCTGTGCCAGCGGTCTCCGGGACAGGGGAGACACCCAGTAC	42	TCRBV13-02*01	TCRBD01-01*01	TCRBJ02-05*01
P2Va-Sp-TR-ms6	0.00020429	1	CASGLRDRGDTQYF	TCCCTCCTGCTGGAGTGGGCTACCCCCTCTCAGACATCAGTGTACTTCTGTGCCAGCGGGCTCCGGGACAGGGGAGACACCCAGTAC	42	TCRBV13-02*01	TCRBD01-01*01	TCRBJ02-05*01
P2Va-Sp-TR-ms6	0.00020429	1	CASGLRDRGDTQYF	TCCCTCCTGCTGGCGGTGGCTCCCCCCTCTCAGACATCAGTGTACTTCTGTGCCAGCGGTCTCCGGGACAGGGGAGACACCCAGTAC	42	TCRBV13-02*01	TCRBD01-01*01	TCRBJ02-05*01
P2Va-Sp-TR-ms6	0.00020429	1	CASGLRDRGDTQYF	TCCCTCATTCTGGAGGTGGCGACCCCCTCTCCGACATCAGTGTACTTCTGTGCCAGCGGTCTCCGGGACAGGGGAGACACCCAGTAC	42	TCRBV13-02*01	TCRBD01-01*01	TCRBJ02-05*01
P2Va-Sp-TR-ms6	0.00020429	1	CASGLRDRGDTQYF	TCCCTCCTTCTGGCGCTGGCTACCCCCTCTCAGACATCAGTGTACTTCTGTGCCAGCGGTCTCCGGGACAGGGGAGACACCCAGTAC	42	TCRBV13-02*01	TCRBD01-01*01	TCRBJ02-05*01
P2Va-Sp-TR-ms6	0.00020429	1	CASGLRDRGDTQYF	TCCCTCATTCTGGCGGGGGCTACCCCCTCTCAGACATCAGTGTACTTCTGTGCCAGCGGTCTCCGGGACAGGGGAGACACCCAGTAC	42	TCRBV13-02*01	TCRBD01-01*01	TCRBJ02-05*01
P2Va-Sp-TR-ms6	0.00020429	1	CASGLRDRGDTQYF	TCCCTCATTCTGGCGTGGGCTCCCCCCTCTCCGACCTCAGTGTACTTCTGTGCCAGCGGTCTCCGGGACAGGGGAGACACCCAGTAC	42	TCRBV13-02*01	TCRBD01-01*01	TCRBJ02-05*01
P2Va-Sp-TR-ms6	0.00020429	1	CASGLRDRGDTQYF	CCCTCATTCTGGAGTTGGCTACCCCCCTCTCAGACATCAGTGTACTTCTGTGCCAGCGGTCTCCGGGACAGGGGAGACACCCAGTAC	42	TCRBV13-02*01	TCRBD01-01*01	TCRBJ02-05*01
P2Va-Sp-TR-ms6	0.00020429	1	CASGLRDRGDTQYF	TCCCTCATTCTGGAGCTGGCTACCCCCTCTCAGACCTCAGTGTACTTCTGTGCCAGCGGGCTCCGGGACAGGGGAGACACCCAGTAC	42	TCRBV13-02*01	TCRBD01-01*01	TCRBJ02-05*01
P2Va-Sp-TR-ms6	0.00020429	1	CASGLRDRGDTQYF	TCCCTCCTGCTGGAGTTGGCGACCCCCTCTCAGACAGCAGGGTACTTCTGTGCCAGCGGTCTCCGGGACAGGGGAGACACCCAGTAC	42	TCRBV13-02*01	TCRBD01-01*01	TCRBJ02-05*01
P2Va-Sp-TR-ms6	0.0447395	219	CASGLRDRGDTQYF	TCCCTCATTCTGGAGTTGGCTACCCCCTCTCAGACATCAGTGTACTTCTGTGCCAGCGGTCTCCGGGACAGGGGAGACACCCAGTAC	42	TCRBV13-02*01	TCRBD01-01*01	TCRBJ02-05*01
P2Va-Sp-TE-ms6	6.36902e-05	1	CASGLRDRGGAEQYF	CTCATTCTGGAGTTGGCTACCCCCTCTCAGACATCAGTGTACTTCTGTGCCAGCGGTCTCCGGGACAGGGGGGGCGCTGAACAGTAC	45	TCRBV13-02*01	TCRBD01-01*01	TCRBJ02-07*01
P2Va-Sp-TE-ms6	6.36902e-05	1	CASGLRDRGPSAETLYF	CTGGAGTTGGCTACCCCCTCTCAGACATCAGTGTACTTCTGTGCCAGCGGTCTCCGGGACAGGGGTCCTAGTGCAGAAACGCTGTAT	51	TCRBV13-02*01	TCRBD01-01*01	TCRBJ02-03*01
P2Va-Sp-TE-ms6	6.36902e-05	1	CASGLRDWGIYEQYF	CTCATTCTGGAGTTGGCTACCCCCTCTCAGACATCAGTGTACTTCTGTGCCAGCGGTCTCCGGGACTGGGGGATCTATGAACAGTAC	45	TCRBV13-02*01	TCRBD02-01*01	TCRBJ02-07*01
P2Va-Sp-TE-ms2	8.03859e-05	1	CASGLRGLEQYF	AACTTCTCCCTCCTTCTGGAGTTGGCTACCCCCTCTCAGACATCAGTGTACTTCTGTGCCAGCGGGCTCAGGGGGCTTGAACAGTAC	36	TCRBV13-02*01	TCRBD01-01*01	TCRBJ02-07*01
P2Va-Sp-TE-ms2	8.03859e-05	1	CASGLRGLEQYF	AACTTCTCCCTCATTCTGGAGGTGGCTACCCCCTCTCAGACATCAGTGTACTTCTGTGCCAGCGGGCTCAGGGGGCTTGAACAGTAC	36	TCRBV13-02*01	TCRBD01-01*01	TCRBJ02-07*01
P2Va-Sp-TE-ms2	8.03859e-05	1	CASGLRGLEQYF	CACTTCTCCCTCATTCTGGAGGTGGCTACCCCCTCTCAGACATCAGTGTACTTCTGTGCCAGCGGTCTCAGGGGGCTTGAACAGTAC	36	TCRBV13-02*01	TCRBD01-01*01	TCRBJ02-07*01
P2Va-Sp-TE-ms2	8.03859e-05	1	CASGLRGLEQYF	AACTTCTCCCTCATGCTGGAGATGGCTACCCCCTCTCAGACATCAGTGTACTTCTGTGCCAGCGGTCTCAGGGGGCTTGAACAGTAC	36	TCRBV13-02*01	TCRBD01-01*01	TCRBJ02-07*01
P2Va-Sp-TE-ms2	8.03859e-05	1	CASGLRGLEQYF	AACTTCTCCCTCCTGCTGGAGTTGGCTACCCCCTCTCAGACATCAGTGTACTTCTGTGCCAGCGGTCTCAGGGGGCTTGAACAGTAC	36	TCRBV13-02*01	TCRBD01-01*01	TCRBJ02-07*01
P2Va-Sp-TE-ms2	0.00241158	30	CASGLRGLEQYF	AACTTCTCCCTCATTCTGGAGTTGGCTACCCCCTCTCAGACATCAGTGTACTTCTGTGCCAGCGGTCTCAGGGGGCTTGAACAGTAC	36	TCRBV13-02*01	TCRBD01-01*01	TCRBJ02-07*01
P2Va-Sp-TE-ms2	8.03859e-05	1	CASGLRGLEQYF	ACCTTCTCCCTCATGCTGGAGTTGGCTACCCCCTCTCAGACATCAGTGTACTTCTGTGCCAGCGGTCTCAGGGGGCTTGAACAGTAC	36	TCRBV13-02*01	TCRBD01-01*01	TCRBJ02-07*01
P2Va-Sp-TE-ms3	0.000162417	2	CASGLRGLEQYF	AACTTCTCCCTCATTCTGGAGTTGGCTACCCCCTCTCAGACATCAGTGTACTTCTGTGCCAGCGGTCTCAGGGGGCTTGAACAGTAC	36	TCRBV13-02*01	TCRBD01-01*01	TCRBJ02-07*01
P2Va-Sp-TE-ms4	8.2672e-05	1	CASGLRGPDAEQFF	TTCCTCCTGCTGGAATTGGCTTCTCCCTCTCAGACATCTTTGTACTTCTGTGCCAGCGGCCTCAGGGGGCCGGATGCTGAGCAGTTC	42	TCRBV13-01*02	TCRBD01-01*01	TCRBJ02-01*01
P2Va-Sp-TE-ms4	8.2672e-05	1	CASGLRLGFSQNTLYF	ATTCTGGAGTTGGCTACCCCCTCTCAGACATCAGTGTACTTCTGTGCCAGCGGCCTTCGACTGGGATTTAGTCAAAACACCTTGTAC	48	TCRBV13-02*01	TCRBD02-01*01	TCRBJ02-04*01
P2Va-Sp-TE-ms4	0.000165344	2	CASGLRLGGLEQYF	TCCCTCATTCTGGAGTTGGCTACCCCCTCTCAGACATCAGTGTACTTCTGTGCCAGCGGTCTCCGACTGGGGGGGTTGGAACAGTAC	42	TCRBV13-02*01	TCRBD02-01*01	TCRBJ02-07*01
P2Va-Sp-TE-ms4	8.2672e-05	1	CASGLRLGGLEQYF	TCCCTCATTCTGGAGTGGGCTACCCCCTCTCAGACATCAGTGTACTTCTGTGCCAGCGGGCTCCGACTGGGGGGGTTGGAACAGTAC	42	TCRBV13-02*01	TCRBD02-01*01	TCRBJ02-07*01
P2Va-Sp-TE-ms1	8.60067e-05	1	CASGLSNTGQLYF	AGCTCCCTCATTCTGGAGTTGGCTACCCCCTCTCAGACATCAGTGTACTTCTGTGCCAGCGGTCTTTCAAACACCGGGCAGCTCTAC	39	TCRBV13-02*01	TCRBD02-01*01	TCRBJ02-02*01
P2Va-Sp-TE-ms1	0.0025802	30	CASGLSNTGQLYF	TTCTCCCTCATTCTGGAGTTGGCTACCCCCTCTCAGACATCAGTGTACTTCTGTGCCAGCGGTCTTTCAAACACCGGGCAGCTCTAC	39	TCRBV13-02*01	TCRBD02-01*01	TCRBJ02-02*01
P2Va-Sp-TE-ms1	8.60067e-05	1	CASGLSNTGQLYF	TTCTCCCTCCTTCTGGAGGTGGCTACCCCCTCTCAGACATCAGTGTACTTCTGTGCCAGCGGTCTTTCAAACACCGGGCAGCTCTAC	39	TCRBV13-02*01	TCRBD02-01*01	TCRBJ02-02*01
P2Va-Sp-TE-ms2	0.000401929	5	CASGLSNTGQLYF	TTCTCCCTCATTCTGGAGTTGGCTACCCCCTCTCAGACATCAGTGTACTTCTGTGCCAGCGGTCTTTCAAACACCGGGCAGCTCTAC	39	TCRBV13-02*01	TCRBD02-01*01	TCRBJ02-02*01
P2Va-Sp-TR-ms1	0.00638723	16	CASGLSNTGQLYF	TTCTCCCTCATTCTGGAGTTGGCTACCCCCTCTCAGACATCAGTGTACTTCTGTGCCAGCGGTCTTTCAAACACCGGGCAGCTCTAC	39	TCRBV13-02*01	TCRBD02-01*01	TCRBJ02-02*01
P2Va-Sp-TE-ms3	8.12084e-05	1	CASGLTGFQDTQYF	CTTTTACATATATCTGCCGTGGATCCAGAAGACTCAGCTGTCTATTTTTGTGCCAGCGGCCTCACAGGTTTCCAAGACACCCAGTAC	42	TCRBV05-01*01	TCRBD01-01*01	TCRBJ02-05*01
P2Va-Sp-TE-ms4	0.000165344	2	CASGLWGWEQYF	AACTTCTCCCTCATTCTGGAGTTGGCTACCCCCTCTCAGACATCAGTGTACTTCTGTGCCAGCGGGCTCTGGGGGTGGGAACAGTAC	36	TCRBV13-02*01	TCRBD02-01*01	TCRBJ02-07*01
P2Va-Sp-TR-ms4	0.0040282	4	CASGLWGWEQYF	AACTTCTCCCTCATTCTGGAGTTGGCTACCCCCTCTCAGACATCAGTGTACTTCTGTGCCAGCGGGCTCTGGGGGTGGGAACAGTAC	36	TCRBV13-02*01	TCRBD02-01*01	TCRBJ02-07*01
P2Va-Is-TE-tet	0.000509165	1	CASGMNSPLYF	GAGCATTTCTCCCTGATTCTGGATTCTGCTAACACACACCAGACATCTGTGTACTTCTGTGCCTCAGGGATGAATTCGCCCCTCTAC	33	TCRBV29-01*01	TCRBD01-01*01	TCRBJ01-06*01
P2Va-Is-TE-tet	0.000509165	1	CASGMNSPLYF	GAGCATTGCTCCCTGATTCTGGATTCTGCTAAAACAAACCAGACATCTGTGTACTGCTGTGCCTCAGGGATGAATTCGCCCCTCTAC	33	TCRBV29-01*01	TCRBD01-01*01	TCRBJ01-06*01
P2Va-Is-TE-tet	0.0534623	105	CASGMNSPLYF	GAGCATTTCTCCCTGATTCTGGATTCTGCTAAAACAAACCAGACATCTGTGTACTTCTGTGCCTCAGGGATGAATTCGCCCCTCTAC	33	TCRBV29-01*01	TCRBD01-01*01	TCRBJ01-06*01
P2Va-Sp-TE-ms6	0.000573212	9	CASGMNSPLYF	GAGCATTTCTCCCTGATTCTGGATTCTGCTAAAACAAACCAGACATCTGTGTACTTCTGTGCCTCAGGGATGAATTCGCCCCTCTAC	33	TCRBV29-01*01	TCRBD01-01*01	TCRBJ01-06*01
P2Va-Sp-TR-ms6	0.00020429	1	CASGMNSPLYF	GAGCATTTCTCCCTGATTCTGGATTCTGCTAAAACAAACCAGACATCTGTGTACTTCTGTGCCTCAGGGATGAATTCGCCCCTCTAC	33	TCRBV29-01*01	TCRBD01-01*01	TCRBJ01-06*01
P2Va-Sp-TE-ms4	8.2672e-05	1	CASGNERLFF	CAAGAGAACTTCTCCCTCATTCTGGAGTTGGCTACCCCCTCTCAGACATCAGTGTACTTCTGTGCCAGCGGGAACGAAAGATTATTT	30	TCRBV13-02*01	unknown	TCRBJ01-04*01
P2Va-Sp-TR-ms2	0.000551572	1	CASGNNSPLYF	GAGCATTTCTCCCTGATTCTGGATTCTGCTAAAACAAACCAGACATCTGTGTACTTCTGTGCTAGTGGGAATAATTCGCCCCTCTAC	33	TCRBV29-01*01	unknown	TCRBJ01-06*01
P2Va-Sp-TE-ms4	0.000165344	2	CASGNTGGGTEVFF	TCCCTCATTCTGGAGTTGGCTACCCCCTCTCAGACATCAGTGTACTTCTGTGCCAGCGGTAATACAGGGGGCGGCACAGAAGTCTTC	42	TCRBV13-02*01	TCRBD01-01*01	TCRBJ01-01*01
P2Va-Sp-TE-ms6	0.00012738	2	CASGPAGVSNERLFF	CTCATTCTGGAGTTGGCTACCCCCTCTCAGACATCAGTGTACTTCTGTGCCAGCGGTCCCGCGGGGGTTTCCAACGAAAGATTATTT	45	TCRBV13-02*01	unknown	TCRBJ01-04*01
P2Va-Sp-TE-ms4	0.000496032	6	CASGPDWGGYEQYF	TCCCTCATTCTGGAGTTGGCTACCCCCTCTCAGACATCAGTGTACTTCTGTGCCAGCGGTCCTGACTGGGGGGGATATGAACAGTAC	42	TCRBV13-02*01	TCRBD02-01*01	TCRBJ02-07*01
P2Va-Sp-TE-ms6	6.36902e-05	1	CASGPDWGGYEQYF	TCCCTCATTCTGGAGTTGGCTACCCCCTCTCAGACATCAGTGTACTTCTGTGCCAGCGGTCCCGACTGGGGGGGGTATGAACAGTAC	42	TCRBV13-02*01	TCRBD02-01*01	TCRBJ02-07*01
P2Va-Sp-TE-ms1	8.60067e-05	1	CASGPGDYEQYF	ACCTTCTCCCTCATTCTGGAGTTGGCGACCCCCTCTCAGACATCAGTGTACTTCTGTGCCAGCGGGCCGGGGGATTATGAACAGTAC	36	TCRBV13-02*01	unknown	TCRBJ02-07*01
P2Va-Sp-TE-ms1	0.000172013	2	CASGPGDYEQYF	AACTTCTCCCTCATTCTGGAGTTGGCTACCCCCTCTCAGACATCAGTGTACTTCTGTGCCAGCGGGCCGGGGGATTATGAACAGTAC	36	TCRBV13-02*01	unknown	TCRBJ02-07*01
P2Va-Sp-TE-ms4	0.000165344	2	CASGPGGADTLYF	TTCTCCCTCATTCTGGAGTTGGCTACCCCCTCTCAGACATCAGTGTACTTCTGTGCCAGCGGTCCAGGGGGGGCGGACACCTTGTAC	39	TCRBV13-02*01	TCRBD02-01*01	TCRBJ02-04*01
P2Va-Sp-TE-ms2	0.000723473	9	CASGPGGAGNERLFF	CTCATTCTGGAGTTGGCTACCCCCTCTCAGACATCAGTGTACTTCTGTGCCAGCGGCCCAGGGGGCGCGGGCAACGAAAGATTATTT	45	TCRBV13-02*01	TCRBD01-01*01	TCRBJ01-04*01
P2Va-Sp-TE-ms3	0.00178658	22	CASGPGGGGGEQYF	TCCCTCATTCTGGAGTTGGCTACCCCCTCTCAGACATCAGTGTACTTCTGTGCCAGCGGTCCGGGGGGGGGCGGAGGTGAACAGTAC	42	TCRBV13-02*01	TCRBD02-01*01	TCRBJ02-07*01
P2Va-Sp-TE-ms3	0.00105571	13	CASGPGGGGGEQYF	TCCCTCATTCTGGAGTTGGCTACCCCCTCTCAGACATCAGTGTACTTCTGTGCCAGCGGGCCGGGGGGGGGCGGAGGTGAACAGTAC	42	TCRBV13-02*01	TCRBD02-01*01	TCRBJ02-07*01
P2Va-Sp-TE-ms3	0.000162417	2	CASGPGGGGGEQYF	TCCCTCATTCTGGAGGTGGCTACCCCCTCTCAGACATCAGTGTACTTCTGTGCCAGCGGGCCGGGGGGGGGCGGAGGTGAACAGTAC	42	TCRBV13-02*01	TCRBD02-01*01	TCRBJ02-07*01
P2Va-Sp-TE-ms3	8.12084e-05	1	CASGPGGGGGEQYF	TCCCTCATTCTGGAGGTGGCTACCCCCTCTCAGACAGCAGTGTACTTCTGTGCCAGCGGGCCGGGGGGGGGCGGAGGTGAACAGTAC	42	TCRBV13-02*01	TCRBD02-01*01	TCRBJ02-07*01
P2Va-Sp-TE-ms3	8.12084e-05	1	CASGPGGGGGEQYF	TCCCTCATTCTGGAGGTGGCTACCCCCTCTCAGACATCAGTGTACTGCTGTGCCAGCGGGCCGGGGGGGGGCGGAGGTGAACAGTAC	42	TCRBV13-02*01	TCRBD02-01*01	TCRBJ02-07*01
P2Va-Sp-TE-ms3	8.12084e-05	1	CASGPGGGGGEQYF	TCCCTCATTCGGGAGTTGGCGACCCCCTCTCAGACATCAGTGTACTTCTGTGCCAGCGGGCCGGGGGGGGGCGGAGGTGAACAGTAC	42	TCRBV13-02*01	TCRBD02-01*01	TCRBJ02-07*01
P2Va-Sp-TE-ms4	0.000165344	2	CASGPGGGGGEQYF	TCCCTCATTCTGGAGTTGGCTACCCCCTCTCAGACATCAGTGTACTTCTGTGCCAGCGGTCCGGGGGGGGGCGGAGGTGAACAGTAC	42	TCRBV13-02*01	TCRBD02-01*01	TCRBJ02-07*01
P2Va-Sp-TE-ms4	0.000165344	2	CASGPGGGGGEQYF	TCCCTCATTCTGGAGTTGGCTACCCCCTCTCAGACATCAGTGTACTTCTGTGCCAGCGGGCCGGGGGGGGGCGGAGGTGAACAGTAC	42	TCRBV13-02*01	TCRBD02-01*01	TCRBJ02-07*01
P2Va-Sp-TE-ms2	0.000401929	5	CASGPGGLSNERLFF	CTCATTCTGGAGTTGGCTACCCCCTCTCAGACATCAGTGTACTTCTGTGCCAGCGGTCCAGGGGGCCTTTCCAACGAAAGATTATTT	45	TCRBV13-02*01	TCRBD01-01*01	TCRBJ01-04*01
P2Va-Sp-TR-ms2	0.000551572	1	CASGPGGLSNERLFF	CTCATTCTGGAGTTGGCTACCCCCTCTCAGACATCAGTGTACTTCTGTGCCAGCGGTCCAGGGGGCCTTTCCAACGAAAGATTATTT	45	TCRBV13-02*01	TCRBD01-01*01	TCRBJ01-04*01
P2Va-Sp-TE-ms2	8.03859e-05	1	CASGPGGVYAEQFF	AGCCTAGAAATTCAGTCCTCTGAGGCAGGAGACTCAGCACTGTACCTCTGTGCCAGCGGCCCTGGGGGAGTCTATGCTGAGCAGTTC	42	TCRBV26-01*01	TCRBD02-01*01	TCRBJ02-01*01
P2Va-Sp-TE-ms2	8.03859e-05	1	CASGPGGVYAEQFF	AGCCTAGAACTTCAGTCCTCTGAGGCAGGAGACTCAGCACTGTACCTCTGTGCCAGCGGCCCTGGGGGAGTCTATGCTGAGCAGTTC	42	TCRBV26-01*01	TCRBD02-01*01	TCRBJ02-01*01
P2Va-Sp-TE-ms4	8.2672e-05	1	CASGPGLGGQTLYF	TCCCTCATTCTGGAGTTGGCTACCCCCTCTCAGACATCAGTGTACTTCTGTGCCAGCGGGCCGGGACTGGGGGGGCAAACGCTGTAT	42	TCRBV13-02*01	TCRBD02-01*01	TCRBJ02-03*01
P2Va-Sp-TE-ms4	0.00041336	5	CASGPGNSDYTF	AACTTCTCCCTCATTCTGGAGTTGGCTACCCCCTCTCAGACATCAGTGTACTTCTGTGCCAGCGGTCCAGGAAACTCCGACTACACC	36	TCRBV13-02*01	TCRBD01-01*01	TCRBJ01-02*01
P2Va-Sp-TE-ms1	8.60067e-05	1	CASGPGNSPLYF	AACTTCTCCCTCATTCTGGAGTTGGCTACCCCCTCTCAGACATCAGTGTACTTCTGTGCCAGCGGGCCCGGTAATTCGCCCCTCTAC	36	TCRBV13-02*01	unknown	TCRBJ01-06*01
P2Va-Sp-TE-ms2	8.03859e-05	1	CASGPGNSPLYF	AACTTCTCCCTCATTCTGGAGTTGGCTACCCCCTCTCAGACATCAGTGTACTTCTGTGCCAGCGGGCCGGGGAATTCGCCCCTCTAC	36	TCRBV13-02*01	unknown	TCRBJ01-06*01
P2Va-Sp-TE-ms2	8.03859e-05	1	CASGPGNSPLYF	ACCTTCTCCCTCATTCTGGAGTTGGCTACCCCCTCTCAGACATCAGTGTACTTCTGTGCCAGCGGGCCGGGGAATTCGCCCCTCTAC	36	TCRBV13-02*01	unknown	TCRBJ01-06*01
P2Va-Sp-TE-ms2	8.03859e-05	1	CASGPGNSPLYF	AACTTCTCCCTCATTCTGGAGTTGGCTACCCCCTCTCAGACATCAGTGTACTTCTGTGCCAGCGGTCCCGGCAATTCGCCCCTCTAC	36	TCRBV13-02*01	unknown	TCRBJ01-06*01
P2Va-Sp-TE-ms4	8.2672e-05	1	CASGPGNSPLYF	AACTTCTCCCTCATTCTGGAGTTGGCTACCCCCTCTCAGACATCAGTGTACTTCTGTGCCAGCGGCCCAGGGAATTCGCCCCTCTAC	36	TCRBV13-02*01	TCRBD01-01*01	TCRBJ01-06*01
P2Va-Sp-TR-ms4	0.00302115	3	CASGPGNSPLYF	AACTTCTCCCTCATTCTGGAGTTGGCTACCCCCTCTCAGACATCAGTGTACTTCTGTGCCAGCGGCCCAGGGAATTCGCCCCTCTAC	36	TCRBV13-02*01	TCRBD01-01*01	TCRBJ01-06*01
P2Va-Sp-TE-ms2	0.000160772	2	CASGPGQGAEQYF	TTCTCCCTCATTCTGGAGTTGGCTACCCCCTCTCAGACATCAGTGTACTTCTGTGCCAGCGGTCCGGGACAGGGGGCTGAACAGTAC	39	TCRBV13-02*01	TCRBD01-01*01	TCRBJ02-07*01
P2Va-Is-TE-tet	0.00560081	11	CASGPGQGSTLYF	TTCTCCCTCATTCTGGAGTTGGCTACCCCCTCTCAGACATCAGTGTACTTCTGTGCCAGCGGACCGGGACAGGGGTCCACCTTGTAC	39	TCRBV13-02*01	TCRBD01-01*01	TCRBJ02-04*01
P2Va-Is-TE-tet	0.000509165	1	CASGPGQGSTLYF	TTCTCCCTCCTTCTGGAGGTGGCTACCCCCTCTCAGACATCAGTGTACTTCTGTGCCAGCGGACCGGGACAGGGGTCCACCTTGTAC	39	TCRBV13-02*01	TCRBD01-01*01	TCRBJ02-04*01
P2Va-Sp-TE-ms6	6.36902e-05	1	CASGPGQGSTLYF	TTCTCCCTCATTCTGGAGTTGGCTACCCCCTCTCAGACATCAGTGTACTTCTGTGCCAGCGGACCGGGACAGGGGTCCACCTTGTAC	39	TCRBV13-02*01	TCRBD01-01*01	TCRBJ02-04*01
P2Va-Sp-TE-ms4	0.000165344	2	CASGPGQTYEQYF	TTCTCCCTCATTCTGGAGTTGGCTACCCCCTCTCAGACATCAGTGTACTTCTGTGCCAGCGGGCCCGGACAAACTTATGAACAGTAC	39	TCRBV13-02*01	TCRBD01-01*01	TCRBJ02-07*01
P2Va-Sp-TE-ms4	8.2672e-05	1	CASGPGRYAEQFF	TTCTCCCTCATTCTGGAGTTGGCTACCCCCTCTCAGACATCAGTGTACTTCTGTGCCAGCGGGCCGGGACGGTATGCTGAGCAGTTC	39	TCRBV13-02*01	unknown	TCRBJ02-01*01
P2Va-Sp-TE-ms2	8.03859e-05	1	CASGPGTGGARYAEQFF	CTGGAGTTGGCTACCCCCTCTCAGACATCAGTGTACTTCTGTGCCAGCGGCCCCGGGACTGGGGGGGCGCGGTATGCTGAGCAGTTC	51	TCRBV13-02*01	TCRBD02-01*01	TCRBJ02-01*01
P2Va-Sp-TE-ms2	8.03859e-05	1	CASGPGTGGARYAEQFF	CTGGAGGTGGCTACCCCCTCTCAGACATCAGTGTACTTCTGTGCCAGCGGCCCCGGGACTGGGGGGGCGCGGTATGCTGAGCAGTTC	51	TCRBV13-02*01	TCRBD02-01*01	TCRBJ02-01*01
P2Va-Sp-TE-ms2	8.03859e-05	1	CASGPGTGGARYAEQFF	CTGGCGATGGCGACCCCCTCTCAGACATCAGTGTACTTCTGTGCCAGCGGCCCCGGGACTGGGGGGGCGCGGTATGCTGAGCAGTTC	51	TCRBV13-02*01	TCRBD02-01*01	TCRBJ02-01*01
P2Va-Sp-TE-ms4	8.2672e-05	1	CASGPGTGLEQYF	TTCTCCCTCATTCTGGAGTTGGCTACCCCCTCTCAGACATCAGTGTACTTCTGTGCCAGCGGCCCCGGGACTGGACTTGAACAGTAC	39	TCRBV13-02*01	TCRBD02-01*01	TCRBJ02-07*01
P2Va-Sp-TE-ms2	8.03859e-05	1	CASGPGTGVEQYF	TTCTCCCTCATTCTGGAGTTGGCTACCCCCTCTCAGACATCAGTGTACTTCTGTGCCAGCGGTCCCGGGACAGGGGTAGAACAGTAC	39	TCRBV13-02*01	TCRBD01-01*01	TCRBJ02-07*01
P2Va-Sp-TE-ms2	8.03859e-05	1	CASGPGTGVEQYF	TTCTCCCTCCTTCTGGAGTTGGCTACCCCCTCTCAGACATCAGTGTACTTCTGTGCCAGCGGTCCCGGGACAGGGGTAGAACAGTAC	39	TCRBV13-02*01	TCRBD01-01*01	TCRBJ02-07*01
P2Va-Sp-TE-ms3	0.000162417	2	CASGPIYAEQFF	AACTTCTCCCTCATTCTGGAGTTGGCTACCCCCTCTCAGACATCAGTGTACTTCTGTGCCAGCGGTCCCATCTATGCTGAGCAGTTC	36	TCRBV13-02*01	TCRBD01-01*01	TCRBJ02-01*01
P2Va-Sp-TE-ms6	0.00012738	2	CASGPLGGGAEQFF	TCCCTCATTCTGGAGTTGGCTACCCCCTCTCAGACATCAGTGTACTTCTGTGCCAGCGGCCCACTGGGGGGCGGGGCTGAGCAGTTC	42	TCRBV13-02*01	TCRBD02-01*01	TCRBJ02-01*01
P2Va-Sp-TE-ms2	8.03859e-05	1	CASGPNQAPLF	GAGAACTTCTCCCTCATTCTGGAGTTGGCTACCCCCTCTCAGACATCAGTGTACTTCTGTGCCAGTGGACCCAACCAGGCTCCGCTT	33	TCRBV13-02*01	unknown	TCRBJ01-05*01
P2Va-Sp-TE-ms4	8.2672e-05	1	CASGPPWNTLYF	AACTTCTCCCTCATTCTGGAGTTGGCTACCCCCTCTCAGACATCAGTGTACTTCTGTGCCAGCGGCCCCCCGTGGAACACCTTGTAC	36	TCRBV13-02*01	TCRBD02-01*01	TCRBJ02-04*01
P2Va-Sp-TE-ms1	8.60067e-05	1	CASGPQGAEVFF	AACTTCTCCCTCATTCTGGAGTTGGCTACCCCCTCTCAGACATCAGTGTACTTCTGTGCCAGCGGACCTCAGGGGGCAGAAGTCTTC	36	TCRBV13-02*01	TCRBD01-01*01	TCRBJ01-01*01
P2Va-Sp-TE-ms3	0.000324834	4	CASGPRVDTQYF	AACTTCTCCCTCATTCTGGAGTTGGCTACCCCCTCTCAGACATCAGTGTACTTCTGTGCCAGCGGGCCCAGGGTGGACACCCAGTAC	36	TCRBV13-02*01	TCRBD01-01*01	TCRBJ02-05*01
P2Va-Sp-TE-ms4	0.000330688	4	CASGPSGGDEQYF	TTCTCCCTCATTCTGGAGTTGGCTACCCCCTCTCAGACATCAGTGTACTTCTGTGCCAGCGGCCCCTCTGGGGGGGATGAACAGTAC	39	TCRBV13-02*01	TCRBD02-01*01	TCRBJ02-07*01
P2Va-Sp-TR-ms2	0.00110314	2	CASGPTGGREEQYF	TCCCTCATTCTGGAGTTGGCTACCCCCTCTCAGACATCAGTGTACTTCTGTGCCAGCGGTCCTACTGGGGGGAGAGAGGAACAGTAC	42	TCRBV13-02*01	TCRBD02-01*01	TCRBJ02-07*01
P2Va-Sp-TE-ms3	8.12084e-05	1	CASGPTGVGTEVFF	TCCCTCATTCTGGAGTTGGCTACCCCCTCTCAGACATCAGTGTACTTCTGTGCCAGCGGTCCTACAGGGGTGGGCACAGAAGTCTTC	42	TCRBV13-02*01	TCRBD01-01*01	TCRBJ01-01*01
P2Va-Sp-TE-ms4	0.000165344	2	CASGPWGGGYEQYF	TCCCTCATTCTGGAGTTGGCTACCCCCTCTCAGACATCAGTGTACTTCTGTGCCAGCGGCCCCTGGGGGGGCGGTTATGAACAGTAC	42	TCRBV13-02*01	TCRBD02-01*01	TCRBJ02-07*01
P2Va-Sp-TE-ms4	8.2672e-05	1	CASGPWGGGYEQYF	CTCCCTCATTCTGGAGTTGGCTACCCCTCTCAGACATCAGTGTACTTCTGTGCCAGCGGCCCCTGGGGGGGCGGTTATGAACAGTAC	42	TCRBV13-02*01	TCRBD02-01*01	TCRBJ02-07*01
P2Va-Sp-TR-ms1	0.000399202	1	CASGPWGGYAEQFF	ACTCTGAAAATCCAACCCACAGCACTGGAGGACTCAGCTGTGTACTTCTGTGCCAGCGGACCCTGGGGGGGCTATGCTGAGCAGTTC	42	TCRBV03-01*01	TCRBD02-01*01	TCRBJ02-01*01
P2Va-Sp-TE-ms4	0.000165344	2	CASGPYEQYF	CAAGAGAACTTCTCCCTCATTCTGGAGTTGGCTACCCCCTCTCAGACATCAGTGTACTTCTGTGCCAGCGGCCCTTATGAACAGTAC	30	TCRBV13-02*01	TCRBD02-01*01	TCRBJ02-07*01
P2Va-Sp-TE-ms3	0.00747117	92	CASGPYNSPLYF	AAGCTACTTTTACATATATCTGCCGTGGATCCAGAAGACTCAGCTGTCTATTTTTGTGCCAGCGGTCCCTATAATTCGCCCCTCTAC	36	TCRBV05-01*01	unknown	TCRBJ01-06*01
P2Va-Sp-TE-ms4	0.00041336	5	CASGPYNSPLYF	AAGCTACTTTTACATATATCTGCCGTGGATCCAGAAGACTCAGCTGTCTATTTTTGTGCCAGCGGTCCCTATAATTCGCCCCTCTAC	36	TCRBV05-01*01	unknown	TCRBJ01-06*01
P2Va-Sp-TE-ms1	8.60067e-05	1	CASGPYRGQGSAETLYF	CTGGAGTTGGCTACCCCCTCTCAGACATCAGTGTACTTCTGTGCCAGCGGTCCCTACAGGGGGCAAGGGAGTGCAGAAACGCTGTAT	51	TCRBV13-02*01	TCRBD01-01*01	TCRBJ02-03*01
P2Va-Sp-TE-ms1	0.000172013	2	CASGQEGQAPLF	AACTTCTCCCTCATTCTGGAGTTGGCTACCCCCTCTCAGACATCAGTGTACTTCTGTGCCAGCGGACAGGAAGGCCAGGCTCCGCTT	36	TCRBV13-02*01	TCRBD01-01*01	TCRBJ01-05*01
P2Va-Sp-TE-ms1	8.60067e-05	1	CASGQGANTEVFF	TTCTTCCTCCTGCTGGAATTGGCTTCTCCCTCTCAGACATCTTTGTACTTCTGTGCCAGCGGACAGGGGGCGAACACAGAAGTCTTC	39	TCRBV13-01*02	TCRBD01-01*01	TCRBJ01-01*01
P2Va-Sp-TE-ms4	8.2672e-05	1	CASGQGDQDTQYF	TTCTCCCTCATTCTGGAGTTGGCTACCCCCTCTCAGACATCAGTGTACTTCTGTGCCAGCGGGCAGGGGGACCAAGACACCCAGTAC	39	TCRBV13-02*01	TCRBD01-01*01	TCRBJ02-05*01
P2Va-Is-TE-tet	0.000509165	1	CASGQGNSPLYF	AACTTCTCCCTCATTCTGGAGTTGGCTACCCCCTCTCAGACATCAGTGTACTTCTGTGCCAGCGGTCAGGGGAATTCGCCCCTCTAC	36	TCRBV13-02*01	TCRBD01-01*01	TCRBJ01-06*01
P2Va-Sp-TE-ms3	0.00154296	19	CASGQGNSPLYF	AACTTCTCCCTCATTCTGGAGTTGGCTACCCCCTCTCAGACATCAGTGTACTTCTGTGCCAGCGGTCAGGGGAATTCGCCCCTCTAC	36	TCRBV13-02*01	TCRBD01-01*01	TCRBJ01-06*01
P2Va-Sp-TE-ms4	0.000248016	3	CASGQGNSPLYF	AACTTCTCCCTCATTCTGGAGTTGGCTACCCCCTCTCAGACATCAGTGTACTTCTGTGCCAGCGGTCAGGGGAATTCGCCCCTCTAC	36	TCRBV13-02*01	TCRBD01-01*01	TCRBJ01-06*01
P2Va-Sp-TR-ms3	0.000494315	1	CASGQGNSPLYF	AACTTCTCCCTCATTCTGGAGTTGGCTACCCCCTCTCAGACATCAGTGTACTTCTGTGCCAGCGGTCAGGGGAATTCGCCCCTCTAC	36	TCRBV13-02*01	TCRBD01-01*01	TCRBJ01-06*01
P2Va-Sp-TR-ms3	0.000494315	1	CASGQGNSPLYF	AACTTCTCCCTCATTCTGGAGTTGGCTACCCCCTCTCAGACATCAGTGTACTTCTGTGCCAGCGGTCAAGGGAATTCGCCCCTCTAC	36	TCRBV13-02*01	TCRBD01-01*01	TCRBJ01-06*01
P2Va-Sp-TR-ms4	0.00100705	1	CASGQGNSPLYF	AACTTCTCCCTCATTCTGGAGTTGGCTACCCCCTCTCAGACATCAGTGTACTTCTGTGCCAGCGGTCAGGGGAATTCGCCCCTCTAC	36	TCRBV13-02*01	TCRBD01-01*01	TCRBJ01-06*01
P2Va-Sp-TE-ms4	8.2672e-05	1	CASGQISNERLFF	TTTTCTCTCACTGTGACATCTGCCCAGAAGAACGAGATGGCCGTTTTTCTCTGTGCCAGCGGGCAAATTTCCAACGAAAGATTATTT	39	TCRBV19-01*01	unknown	TCRBJ01-04*01
P2Va-Sp-TE-ms1	8.60067e-05	1	CASGQNYAEQFF	AACTTCTCCCTCATTCTGGAGTTGGCTACCCCCTCTCAGACATCAGTGTACTTCTGTGCCAGCGGACAGAACTATGCTGAGCAGTTC	36	TCRBV13-02*01	TCRBD01-01*01	TCRBJ02-01*01
P2Va-Sp-TE-ms2	0.000241158	3	CASGQTGEETLYF	TTCTCCCTCATTCTGGAGTTGGCTACCCCCTCTCAGACATCAGTGTACTTCTGTGCCAGCGGGCAAACAGGGGAAGAAACGCTGTAT	39	TCRBV13-02*01	TCRBD01-01*01	TCRBJ02-03*01
P2Va-Sp-TE-ms4	0.00041336	5	CASGRARYAEQFF	TTCTCCCTCATTCTGGAGTTGGCTACCCCCTCTCAGACATCAGTGTACTTCTGTGCCAGCGGCCGGGCCCGCTATGCTGAGCAGTTC	39	TCRBV13-02*01	unknown	TCRBJ02-01*01
P2Va-Sp-TE-ms4	8.2672e-05	1	CASGRARYAEQFF	TTCTTCCTCCTGCTGGAATTGGCTTCTCCCTCTCAGACATCAGTGTACTTCTGTGCCAGCGGCCGGGCCCGCTATGCTGAGCAGTTC	39	TCRBV13-01*02	unknown	TCRBJ02-01*01
P2Va-Sp-TE-ms2	8.03859e-05	1	CASGRDWGAPSAETLYF	CTGGAGTTGGCTACCCCCTCTCAGACATCAGTGTACTTCTGTGCCAGCGGTCGGGACTGGGGGGCCCCTAGTGCAGAAACGCTGTAT	51	TCRBV13-02*01	TCRBD02-01*01	TCRBJ02-03*01
P2Va-Sp-TE-ms2	8.03859e-05	1	CASGRDWGGGDTQYF	CTCATTCTGGAGTTGGCTACCCCCTCTCAGACATCAGTGTACTTCTGTGCCAGCGGCCGAGACTGGGGGGGCGGAGACACCCAGTAC	45	TCRBV13-02*01	TCRBD02-01*01	TCRBJ02-05*01
P2Va-Sp-TE-ms3	0.000243625	3	CASGRDWGGGDTQYF	CTCATTCTGGAGTTGGCTACCCCCTCTCAGACATCAGTGTACTTCTGTGCCAGCGGTCGGGACTGGGGGGGCGGAGACACCCAGTAC	45	TCRBV13-02*01	TCRBD02-01*01	TCRBJ02-05*01
P2Va-Sp-TE-ms3	8.12084e-05	1	CASGRDWGGGDTQYF	CTCATTCTGGAGTTGGCTACCCCCTCTCAGACATCAGTGTACTTCTGTGCCAGCGGGCGGGACTGGGGGGGCGGAGACACCCAGTAC	45	TCRBV13-02*01	TCRBD02-01*01	TCRBJ02-05*01
P2Va-Sp-TE-ms2	8.03859e-05	1	CASGRDWGQNTLYF	TCCCTCATTCTGGAGTTGGCTACCCCCTCTCAGACATCAGTGTACTTCTGTGCCAGCGGTAGGGACTGGGGTCAAAACACCTTGTAC	42	TCRBV13-02*01	TCRBD02-01*01	TCRBJ02-04*01
P2Va-Sp-TE-ms1	8.60067e-05	1	CASGRDWGRAETLYF	CTCATTCTGGAGTTGGCTACCCCCTCTCAGACATCAGTGTACTTCTGTGCCAGCGGTCGGGACTGGGGCCGTGCAGAAACGCTGTAT	45	TCRBV13-02*01	TCRBD02-01*01	TCRBJ02-03*01
P2Va-Sp-TE-ms4	0.000165344	2	CASGRGAPLF	CAAGAGAACTTCTCCCTCATTCTGGAGTTGGCTACCCCCTCTCAGACATCAGTGTACTTCTGTGCCAGCGGGAGGGGGGCTCCGCTT	30	TCRBV13-02*01	TCRBD01-01*01	TCRBJ01-05*01
P2Va-Sp-TE-ms4	8.2672e-05	1	CASGRGDQDTQYF	TTCTCCCTCATTCTGGAGTTGGCTACCCCCTCTCAGACATCAGTGTACTTCTGTGCCAGCGGTAGGGGGGACCAAGACACCCAGTAC	39	TCRBV13-02*01	unknown	TCRBJ02-05*01
P2Va-Sp-TE-ms3	8.12084e-05	1	CASGRGNERLFF	AACTTCTCCCTCATTCTGGAGTTGGCTACCCCCTCTCAGACATCAGTGTACTTCTGTGCCAGCGGAAGGGGCAACGAAAGATTATTT	36	TCRBV13-02*01	TCRBD01-01*01	TCRBJ01-04*01
P2Va-Sp-TR-ms2	0.00275786	5	CASGRLGGLDEQYF	TCCCTCATTCTGGAGTTGGCTACCCCCTCTCAGACATCAGTGTACTTCTGTGCCAGCGGTCGACTGGGGGGGCTCGATGAACAGTAC	42	TCRBV13-02*01	TCRBD02-01*01	TCRBJ02-07*01
P2Va-Sp-TR-ms1	0.000399202	1	CASGRLGGQDTQYF	TCCCTCATTCTGGAGTTGGCTACCCCCTCTCAGACATCAGTGTACTTCTGTGCCAGCGGTCGACTGGGGGGGCAAGACACCCAGTAC	42	TCRBV13-02*01	TCRBD02-01*01	TCRBJ02-05*01
P2Va-Sp-TE-ms2	8.03859e-05	1	CASGRLNSDYTF	AACTTCTCCCTCATTCTGGAGTTGGCTACCCCCTCTCAGACATCAGTGTACTTCTGTGCCAGCGGTCGACTAAACTCCGACTACACC	36	TCRBV13-02*01	TCRBD02-01*01	TCRBJ01-02*01
P2Va-Sp-TE-ms1	8.60067e-05	1	CASGRNQDTQYF	AACTTCTCCCTCATTCTGGAGTTGGCTACCCCCTCTCAGACATCAGTGTACTTCTGTGCCAGCGGTCGTAACCAAGACACCCAGTAC	36	TCRBV13-02*01	unknown	TCRBJ02-05*01
P2Va-Sp-TE-ms4	8.2672e-05	1	CASGRNSDYTF	ACTAACTCCACTCTCAAGATCCAGTCTGCAAAGCAGGGCGACACAGCCACCTATCTCTGTGCCAGCGGCAGAAACTCCGACTACACC	33	TCRBV14-01*01	unknown	TCRBJ01-02*01
P2Va-Sp-TE-ms1	0.000172013	2	CASGRNYAEQFF	AACTTCTCCCTCATTCTGGAGTTGGCTACCCCCTCTCAGACATCAGTGTACTTCTGTGCCAGCGGCAGGAACTATGCTGAGCAGTTC	36	TCRBV13-02*01	TCRBD01-01*01	TCRBJ02-01*01
P2Va-Sp-TE-ms4	8.2672e-05	1	CASGRQGASPLYF	TTCTCCCTCATTCTGGAGTTGGCTACCCCCTCTCAGACATCAGTGTACTTCTGTGCCAGCGGGAGACAGGGGGCTTCGCCCCTCTAC	39	TCRBV13-02*01	TCRBD01-01*01	TCRBJ01-06*01
P2Va-Sp-TE-ms1	8.60067e-05	1	CASGRQGYEQYF	ACCTTCTCCCTCATGCTGGAGTTGGCTACCCCCTCTCAGACATCAGTGTACTTCTGTGCCAGCGGGAGACAGGGGTATGAACAGTAC	36	TCRBV13-02*01	TCRBD01-01*01	TCRBJ02-07*01
P2Va-Sp-TE-ms1	8.60067e-05	1	CASGRQGYEQYF	AACTGCTCCCTCATTCTGGAGTGGGCTACCCCCTCTCAGACATCAGTGTACTTCTGTGCCAGCGGGAGACAGGGGTATGAACAGTAC	36	TCRBV13-02*01	TCRBD01-01*01	TCRBJ02-07*01
P2Va-Sp-TE-ms1	8.60067e-05	1	CASGRQGYEQYF	AACTTCTCCCTCCTTCTGGAGGTGGCTACCCCCTCTCAGACATCAGTGTACTTCTGTGCCAGCGGGAGACAGGGGTATGAACAGTAC	36	TCRBV13-02*01	TCRBD01-01*01	TCRBJ02-07*01
P2Va-Sp-TE-ms1	8.60067e-05	1	CASGRQGYEQYF	AACTTCTCCCTCATTCTGGAGAGGGCTACCCCCTCTCAGACATCAGTGTACTTCTGTGCCAGCGGGAGACAGGGGTATGAACAGTAC	36	TCRBV13-02*01	TCRBD01-01*01	TCRBJ02-07*01
P2Va-Sp-TE-ms1	8.60067e-05	1	CASGRQGYEQYF	ACCTTCTCCCTCATTCTGGAGTTGGCTACCCCCTCTCAGACCTCAGTGTACTTCTGTGCCAGCGGGAGACAGGGGTATGAACAGTAC	36	TCRBV13-02*01	TCRBD01-01*01	TCRBJ02-07*01
P2Va-Sp-TE-ms1	0.0106648	124	CASGRQGYEQYF	AACTTCTCCCTCATTCTGGAGTTGGCTACCCCCTCTCAGACATCAGTGTACTTCTGTGCCAGCGGGAGACAGGGGTATGAACAGTAC	36	TCRBV13-02*01	TCRBD01-01*01	TCRBJ02-07*01
P2Va-Sp-TE-ms1	8.60067e-05	1	CASGRQGYEQYF	ACCTGCTCCCTCATGCTGGAGTTGGCTACCCCCTCTCAGACATCAGTGTACTTCTGTGCCAGCGGGAGACAGGGGTATGAACAGTAC	36	TCRBV13-02*01	TCRBD01-01*01	TCRBJ02-07*01
P2Va-Sp-TE-ms1	8.60067e-05	1	CASGRQGYEQYF	AACTTCTCCCTCCTTCTGGAGTGGGCTACCCCCTCTCAGACATCAGTGTACTTCTGTGCCAGCGGGAGACAGGGGTATGAACAGTAC	36	TCRBV13-02*01	TCRBD01-01*01	TCRBJ02-07*01
P2Va-Sp-TE-ms1	8.60067e-05	1	CASGRQGYEQYF	AACTTCTCCCTCCTGCTGGAGTTGGCTACCCCCTCTCAGACATCAGTGTACTTCTGTGCCAGCGGGAGACAGGGGTATGAACAGTAC	36	TCRBV13-02*01	TCRBD01-01*01	TCRBJ02-07*01
P2Va-Sp-TE-ms1	8.60067e-05	1	CASGRQGYEQYF	AACTTCTCCCTCATTCTGGAGTTGGCTCCCCCCTCTCAGACCTCAGTGTACTTCTGTGCCAGCGGGAGACAGGGGTATGAACAGTAC	36	TCRBV13-02*01	TCRBD01-01*01	TCRBJ02-07*01
P2Va-Sp-TE-ms1	8.60067e-05	1	CASGRQGYEQYF	GAACTTCTCCCTCATTCTGGAGTTGGCTACCCCTCTCAGACATCAGTGTACTTCTGTGCCAGCGGGAGACAGGGGTATGAACAGTAC	36	TCRBV13-02*01	TCRBD01-01*01	TCRBJ02-07*01
P2Va-Sp-TE-ms1	8.60067e-05	1	CASGRQGYEQYF	CACTTCTCCCTCATTCTGGAGTGGGCTACCCCCTCTCAGACATCAGTGTACTTCTGTGCCAGCGGGAGACAGGGGTATGAACAGTAC	36	TCRBV13-02*01	TCRBD01-01*01	TCRBJ02-07*01
P2Va-Sp-TE-ms2	0.000160772	2	CASGRQGYEQYF	AACTTCTCCCTCATTCTGGAGTTGGCTACCCCCTCTCAGACATCAGTGTACTTCTGTGCCAGCGGCCGACAGGGGTATGAACAGTAC	36	TCRBV13-02*01	TCRBD01-01*01	TCRBJ02-07*01
P2Va-Sp-TE-ms2	0.000562701	7	CASGRQGYEQYF	AACTTCTCCCTCATTCTGGAGTTGGCTACCCCCTCTCAGACATCAGTGTACTTCTGTGCCAGCGGGAGACAGGGGTATGAACAGTAC	36	TCRBV13-02*01	TCRBD01-01*01	TCRBJ02-07*01
P2Va-Sp-TE-ms2	0.000884244	11	CASGRQGYEQYF	AACTTCTCCCTCATTCTGGAGTTGGCTACCCCCTCTCAGACATCAGTGTACTTCTGTGCCAGCGGTAGACAGGGCTATGAACAGTAC	36	TCRBV13-02*01	TCRBD01-01*01	TCRBJ02-07*01
P2Va-Sp-TE-ms2	8.03859e-05	1	CASGRQGYEQYF	AACTGCTCCCTCCTGCTGGCGTGGGCTACCCCCTCTCAGACATCAGTGTCCTTCTGTGCCAGCGGTCGACAGGGCTATGAACAGTAC	36	TCRBV13-02*01	TCRBD01-01*01	TCRBJ02-07*01
P2Va-Sp-TE-ms2	0.000241158	3	CASGRQGYEQYF	AACTTCTCCCTCATTCTGGAGTTGGCTACCCCCTCTCAGACATCAGTGTACTTCTGTGCCAGCGGTCGACAGGGCTATGAACAGTAC	36	TCRBV13-02*01	TCRBD01-01*01	TCRBJ02-07*01
P2Va-Sp-TE-ms2	0.000884244	11	CASGRQGYEQYF	AACTTCTCCCTCATTCTGGAGTTGGCTACCCCCTCTCAGACATCAGTGTACTTCTGTGCCAGCGGTCGACAGGGTTATGAACAGTAC	36	TCRBV13-02*01	TCRBD01-01*01	TCRBJ02-07*01
P2Va-Sp-TE-ms3	0.000162417	2	CASGRQGYEQYF	AACTTCTCCCTCATTCTGGAGTTGGCTACCCCCTCTCAGACATCAGTGTACTTCTGTGCCAGCGGTAGACAGGGCTATGAACAGTAC	36	TCRBV13-02*01	TCRBD01-01*01	TCRBJ02-07*01
P2Va-Sp-TE-ms4	0.0014881	18	CASGRQGYEQYF	AACTTCTCCCTCATTCTGGAGTTGGCTACCCCCTCTCAGACATCAGTGTACTTCTGTGCCAGCGGTAGACAGGGGTATGAACAGTAC	36	TCRBV13-02*01	TCRBD01-01*01	TCRBJ02-07*01
P2Va-Sp-TE-ms4	8.2672e-05	1	CASGRQGYEQYF	GAACTTCTCCCTCATTCTGGAGTTGGCTACCCCTCTCAGACATCAGTGTACTTCTGTGCCAGCGGTAGACAGGGGTATGAACAGTAC	36	TCRBV13-02*01	TCRBD01-01*01	TCRBJ02-07*01
P2Va-Sp-TE-ms4	8.2672e-05	1	CASGRQGYEQYF	AATTTCTCTCTCATTCTGGAGTTGGCTTCCCTTTCTCAGACATCAGTGTACTTCTGTGCCAGCGGTAGACAGGGGTATGAACAGTAC	36	TCRBV13	TCRBD01-01*01	TCRBJ02-07*01
P2Va-Sp-TE-ms6	0.00273868	43	CASGRQGYEQYF	AACTTCTCCCTCATTCTGGAGTTGGCTACCCCCTCTCAGACATCAGTGTACTTCTGTGCCAGCGGTCGACAGGGGTATGAACAGTAC	36	TCRBV13-02*01	TCRBD01-01*01	TCRBJ02-07*01
P2Va-Sp-TE-ms6	6.36902e-05	1	CASGRQGYEQYF	GAACTTCTCCCTCATTCTGGAGTTGGCTACCCCTCTCAGACATCAGTGTACTTCTGTGCCAGCGGTCGACAGGGGTATGAACAGTAC	36	TCRBV13-02*01	TCRBD01-01*01	TCRBJ02-07*01
P2Va-Sp-TE-ms6	6.36902e-05	1	CASGRQGYEQYF	GAACTTCTCCCTCATTCTGAGTTGGCTACCCCCTCTCAGACATCAGTGTACTTCTGTGCCAGCGGTCGACAGGGGTATGAACAGTAC	36	TCRBV13-02*01	TCRBD01-01*01	TCRBJ02-07*01
P2Va-Sp-TE-ms6	6.36902e-05	1	CASGRQGYEQYF	ACTTCTCCCTCATTCTGGAGTTGGCTACCCCCCTCTCAGACATCAGTGTACTTCTGTGCCAGCGGTCGACAGGGGTATGAACAGTAC	36	TCRBV13-02*01	TCRBD01-01*01	TCRBJ02-07*01
P2Va-Sp-TR-ms2	0.000551572	1	CASGRQGYEQYF	AACTTCTCCCTCATTCTGGAGTTGGCTACCCCCTCTCAGACATCAGTGTACTTCTGTGCCAGCGGGAGACAGGGGTATGAACAGTAC	36	TCRBV13-02*01	TCRBD01-01*01	TCRBJ02-07*01
P2Va-Sp-TE-ms6	0.00012738	2	CASGRQGYKQYF	AACTTCTCCCTCATTCTGGAGTTGGCTACCCCCTCTCAGACATCAGTGTACTTCTGTGCCAGCGGTCGACAGGGGTATAAACAGTAC	36	TCRBV13-02*01	TCRBD01-01*01	TCRBJ02-07*01
P2Va-Sp-TE-ms6	6.36902e-05	1	CASGRRDRGDTQYF	TCCCTCATTCTGGAGGGGGCTACCCCCTCTCAGACATCAGTGTACTTCTGTGCCAGCGGGCGCCGGGACAGGGGAGACACCCAGTAC	42	TCRBV13-02*01	TCRBD01-01*01	TCRBJ02-05*01
P2Va-Sp-TE-ms4	0.000165344	2	CASGRRNSPLYF	AACTTCTCCCTCATTCTGGAGTTGGCTACCCCCTCTCAGACATCAGTGTACTTCTGTGCCAGCGGGAGACGGAATTCGCCCCTCTAC	36	TCRBV13-02*01	unknown	TCRBJ01-06*01
P2Va-Sp-TE-ms6	6.36902e-05	1	CASGRRNSPLYF	AACTTCTCCCTCATTCTGGAGTTGGCTACCCCCTCTCAGACATCAGTGTACTTCTGTGCCAGCGGGAGACGGAATTCGCCCCTCTAC	36	TCRBV13-02*01	unknown	TCRBJ01-06*01
P2Va-Sp-TE-ms1	0.00025802	3	CASGRTGRDTQYF	TTCTCCCTCATTCTGGAGTTGGCTACCCCCTCTCAGACATCAGTGTACTTCTGTGCCAGCGGTCGGACAGGGCGAGACACCCAGTAC	39	TCRBV13-02*01	TCRBD01-01*01	TCRBJ02-05*01
P2Va-Sp-TE-ms4	0.000165344	2	CASGRTNYAEQFF	TTCTCCCTCATTCTGGAGTTGGCTACCCCCTCTCAGACATCAGTGTACTTCTGTGCCAGCGGTCGGACCAACTATGCTGAGCAGTTC	39	TCRBV13-02*01	unknown	TCRBJ02-01*01
P2Va-Sp-TE-ms6	6.36902e-05	1	CASGSRKDTQYF	AACTTCTCCCTCATTCTGGAGTTGGCTACCCCCTCTCAGACATCAGTGTACTTCTGTGCCAGCGGTTCCAGGAAAGACACCCAGTAC	36	TCRBV13-02*01	TCRBD01-01*01	TCRBJ02-05*01
P2Va-Sp-TE-ms1	0.000172013	2	CASGSTGYAGQLYF	TCCCTCATTCTAGAGTTGGCTACCCCCTCTCAGACATCAGTGTACTTCTGTGCCAGCGGGTCGACAGGGTACGCCGGGCAGCTCTAC	42	TCRBV13-02*01	TCRBD01-01*01	TCRBJ02-02*01
P2Va-Sp-TE-ms2	0.000241158	3	CASGSYEQYF	CAAGAGAACTTCTCCCTCATTCTGGAGTTGGCTACCCCCTCTCAGACATCAGTGTACTTCTGTGCCAGCGGGTCCTATGAACAGTAC	30	TCRBV13-02*01	unknown	TCRBJ02-07*01
P2Va-Sp-TE-ms2	8.03859e-05	1	CASGTAGGGDTQYF	TCCCTCATTCTGGAGTTGGCTACCCCCTCTCAGACATCAGTGTACTTCTGTGCCAGCGGAACAGCTGGGGGTGGGGACACCCAGTAC	42	TCRBV13-02*01	TCRBD02-01*01	TCRBJ02-05*01
P2Va-Sp-TE-ms2	0.000321543	4	CASGTGGAETLYF	TGCAGCCTAGAAATTCAGTCCTCTGAGGCAGGAGACTCAGCACTGTACCTCTGTGCCAGCGGGACAGGAGGTGCAGAAACGCTGTAT	39	TCRBV26-01*01	TCRBD01-01*01	TCRBJ02-03*01
P2Va-Sp-TE-ms3	8.12084e-05	1	CASGTGGAETLYF	TGCAGCCTAGAAATTCAGTCCTCTGAGGCAGGAGACTCAGCACTGTACCTCTGTGCCAGCGGGACAGGAGGTGCAGAAACGCTGTAT	39	TCRBV26-01*01	TCRBD01-01*01	TCRBJ02-03*01
P2Va-Sp-TE-ms4	8.2672e-05	1	CASGTGGCYAEQFF	ATCCTAAGCACGGAGAAGCTGCTTCTCAGCCACTCTGGCTTCTACCTCTGTGCCAGCGGGACTGGGGGATGCTATGCTGAGCAGTTC	42	TCRBV31-01*01	TCRBD02-01*01	TCRBJ02-01*01
P2Va-Sp-TE-ms1	0.000860067	10	CASGTGGDEQYF	AACTTCTCCCTCATTCTGGAGTTGGCTACCCCCTCTCAGACATCAGTGTACTTCTGTGCCAGCGGCACAGGGGGCGATGAACAGTAC	36	TCRBV13-02*01	TCRBD01-01*01	TCRBJ02-07*01
P2Va-Sp-TE-ms1	0.000172013	2	CASGTGGDEQYF	AACTTCTCCCTCATTCTGGAGTTGGCTACCCCCTCTCAGACATCAGTGTACTTCTGTGCCAGCGGGACAGGGGGCGATGAACAGTAC	36	TCRBV13-02*01	TCRBD01-01*01	TCRBJ02-07*01
P2Va-Sp-TE-ms2	8.03859e-05	1	CASGTGGDEQYF	ACCTTCTCCCTCATTCTGGAGTGGGCTACCCCCTCTCAGACATCAGTGTACTTCTGTGCCAGCGGGACTGGGGGGGATGAACAGTAC	36	TCRBV13-02*01	TCRBD02-01*01	TCRBJ02-07*01
P2Va-Sp-TE-ms2	8.03859e-05	1	CASGTGGDEQYF	AACTTCTCCCTCATGCTGGAGTGGGCTACCCCCTCTCAGACATCAGTGTACTTCTGTGCCAGCGGGACTGGGGGGGATGAACAGTAC	36	TCRBV13-02*01	TCRBD02-01*01	TCRBJ02-07*01
P2Va-Sp-TE-ms2	8.03859e-05	1	CASGTGGDEQYF	ACCTTCTCCCTCATTCTGGAGGTGGCTACCCCCTCTCAGACATCAGTGTACTTCTGTGCCAGCGGGACTGGGGGGGATGAACAGTAC	36	TCRBV13-02*01	TCRBD02-01*01	TCRBJ02-07*01
P2Va-Sp-TE-ms2	8.03859e-05	1	CASGTGGDEQYF	AACGTCTCCCTCATTCTGGAGGTGGCTACCCCCTCTCAGACATCAGTGTACTTCTGTGCCAGCGGGACTGGGGGGGATGAACAGTAC	36	TCRBV13-02*01	TCRBD02-01*01	TCRBJ02-07*01
P2Va-Sp-TE-ms2	8.03859e-05	1	CASGTGGDEQYF	ACCTTCTCCCTCCTTCTGGAGTTGGCTACCCCCTCTCAGACATCAGTGTACTTCTGTGCCAGCGGGACTGGGGGGGATGAACAGTAC	36	TCRBV13-02*01	TCRBD02-01*01	TCRBJ02-07*01
P2Va-Sp-TE-ms2	8.03859e-05	1	CASGTGGDEQYF	AACTTCTCCCTCCTTCTGGAGGTGGCTACCCCCTCTCAGACATCAGTGTACTTCTGTGCCAGCGGGACTGGGGGGGATGAACAGTAC	36	TCRBV13-02*01	TCRBD02-01*01	TCRBJ02-07*01
P2Va-Sp-TE-ms2	8.03859e-05	1	CASGTGGDEQYF	CACTTCTCCCTCATTCTGGAGGTGGCTACCCCCTCTCAGACATCAGTGTACTTCTGTGCCAGCGGGACTGGGGGGGATGAACAGTAC	36	TCRBV13-02*01	TCRBD02-01*01	TCRBJ02-07*01
P2Va-Sp-TE-ms2	8.03859e-05	1	CASGTGGDEQYF	ATCTTCTCCCTCATGCTGGAGTTGGCTACCCCCTCTCAGACATCAGTGTACTTCTGTGCCAGCGGGACTGGGGGGGATGAACAGTAC	36	TCRBV13-02*01	TCRBD02-01*01	TCRBJ02-07*01
P2Va-Sp-TE-ms2	8.03859e-05	1	CASGTGGDEQYF	AACTTCTCCCTCCTTCTGGAGATGGCTACCCCCTCTCAGACATCAGTGTACTTCTGTGCCAGCGGGACTGGGGGGGATGAACAGTAC	36	TCRBV13-02*01	TCRBD02-01*01	TCRBJ02-07*01
P2Va-Sp-TE-ms2	0.00233119	29	CASGTGGDEQYF	AACTTCTCCCTCATTCTGGAGTTGGCTACCCCCTCTCAGACATCAGTGTACTTCTGTGCCAGCGGGACTGGGGGGGATGAACAGTAC	36	TCRBV13-02*01	TCRBD02-01*01	TCRBJ02-07*01
P2Va-Sp-TE-ms2	8.03859e-05	1	CASGTGGDEQYF	ATCTTCTCCCTCATTCTGGAGGTGGCTACCCCCTCTCAGACATCAGTGTACTTCTGTGCCAGCGGGACTGGGGGGGATGAACAGTAC	36	TCRBV13-02*01	TCRBD02-01*01	TCRBJ02-07*01
P2Va-Sp-TE-ms2	8.03859e-05	1	CASGTGGDEQYF	AACTTCTCCCTCCTTCTGGAGTTGGCTCCCCCCTCTCAGACATCAGTGTACTTCTGTGCCAGCGGGACTGGGGGGGATGAACAGTAC	36	TCRBV13-02*01	TCRBD02-01*01	TCRBJ02-07*01
P2Va-Sp-TE-ms3	0.000649667	8	CASGTGGDEQYF	AACTTCTCCCTCATTCTGGAGTTGGCTACCCCCTCTCAGACATCAGTGTACTTCTGTGCCAGCGGGACTGGGGGGGATGAACAGTAC	36	TCRBV13-02*01	TCRBD02-01*01	TCRBJ02-07*01
P2Va-Sp-TR-ms1	0.00718563	18	CASGTGGDEQYF	AACTTCTCCCTCATTCTGGAGTTGGCTACCCCCTCTCAGACATCAGTGTACTTCTGTGCCAGCGGCACAGGGGGCGATGAACAGTAC	36	TCRBV13-02*01	TCRBD01-01*01	TCRBJ02-07*01
P2Va-Sp-TR-ms1	0.000399202	1	CASGTGGLSNERLFF	CTCATTCTGGAGTTGGCTACCCCCTCTCAGACATCAGTGTACTTCTGTGCCAGCGGTACAGGGGGCCTTTCCAACGAAAGATTATTT	45	TCRBV13-02*01	TCRBD01-01*01	TCRBJ01-04*01
P2Va-Sp-TE-ms4	0.00041336	5	CASGTGGRAETLYF	TCCCTCATTCTGGAGTTGGCTACCCCCTCTCAGACATCAGTGTACTTCTGTGCCAGCGGCACTGGGGGTCGTGCAGAAACGCTGTAT	42	TCRBV13-02*01	TCRBD02-01*01	TCRBJ02-03*01
P2Va-Sp-TE-ms2	8.03859e-05	1	CASGTGGSYEQYF	TGCTCTCTCATTCTGGAGTTGGCTTCCCTTTCTCAGACAGCTGTATATTTCTGTGCCAGCGGGACTGGGGGCTCCTATGAACAGTAC	39	TCRBV13-03*01	TCRBD02-01*01	TCRBJ02-07*01
P2Va-Sp-TE-ms2	8.03859e-05	1	CASGTGGSYEQYF	TTCTCTCTCATTCTGGAGTTGGCGTCCCTTTCTCAGACAGCTGTATATTTCTGTGCCAGCGGGACTGGGGGCTCCTATGAACAGTAC	39	TCRBV13-03*01	TCRBD02-01*01	TCRBJ02-07*01
P2Va-Sp-TE-ms3	0.000162417	2	CASGTGLGTETLYF	TCCCTCATTCTGGAGTTGGCTACCCCCTCTCAGACATCAGTGTACTTCTGTGCCAGCGGCACGGGACTGGGGACAGAAACGCTGTAT	42	TCRBV13-02*01	TCRBD02-01*01	TCRBJ02-03*01
P2Va-Sp-TE-ms2	0.000401929	5	CASGTGQGNEQYF	TTTTCTCTCACTGTGACATCTGCCCAGAAGAACGAGATGGCCGTTTTTCTCTGTGCCAGCGGGACGGGACAGGGGAATGAACAGTAC	39	TCRBV19-01*01	TCRBD01-01*01	TCRBJ02-07*01
P2Va-Sp-TE-ms4	8.2672e-05	1	CASGTGTGDTQYF	TTCTCCCTCATTCTGGAGTTGGCTACCCCCTCTCAGACATCAGTGTACTTCTGTGCCAGCGGGACCGGGACAGGGGACACCCAGTAC	39	TCRBV13-02*01	TCRBD01-01*01	TCRBJ02-05*01
P2Va-Sp-TE-ms2	8.03859e-05	1	CASGTGVSYEQYF	ATCTCTCTCATTCTGGAGTGGGCTTCCCTTTCTCAGACAGCTGTATATTTCTGTGCCAGCGGGACTGGGGTCTCCTATGAACAGTAC	39	TCRBV13-03*01	TCRBD02-01*01	TCRBJ02-07*01
P2Va-Sp-TE-ms2	8.03859e-05	1	CASGTGVSYEQYF	TGCTCTCTCATTCTGGAGTTGGCTTCCCTATCTCAGACAGCTGTATATTTCTGTGCCAGCGGGACTGGGGTCTCCTATGAACAGTAC	39	TCRBV13-03*01	TCRBD02-01*01	TCRBJ02-07*01
P2Va-Sp-TE-ms2	8.03859e-05	1	CASGTGVSYEQYF	TTCTCTCTCATTCTGGAGTTGGCGTCCCGTTCTCAGACAGCTGTATATTTCTGTGCCAGCGGGACTGGGGTCTCCTATGAACAGTAC	39	TCRBV13-03*01	TCRBD02-01*01	TCRBJ02-07*01
P2Va-Sp-TE-ms2	8.03859e-05	1	CASGTGVSYEQYF	TTCTCTCTCATTCTGGAGTTGGCGTCCCTATCTCAGACAGCTGTATATTTCTGTGCCAGCGGGACTGGGGTCTCCTATGAACAGTAC	39	TCRBV13-03*01	TCRBD02-01*01	TCRBJ02-07*01
P2Va-Sp-TE-ms2	8.03859e-05	1	CASGTGVSYEQYF	ATCTCTCTCATTCTGGAGTTGGCGTCCCTTTCTCAGACAGCTGTATATTTCTGTGCCAGCGGGACTGGGGTCTCCTATGAACAGTAC	39	TCRBV13-03*01	TCRBD02-01*01	TCRBJ02-07*01
P2Va-Sp-TE-ms2	8.03859e-05	1	CASGTGVSYEQYF	TTCTCTCTCATGCTGGAGGTGGCTTCCCTTTCTCAGACAGCTGTATATTTCTGTGCCAGCGGGACTGGGGTCTCCTATGAACAGTAC	39	TCRBV13-03*01	TCRBD02-01*01	TCRBJ02-07*01
P2Va-Sp-TE-ms2	0.00490354	61	CASGTGVSYEQYF	TTCTCTCTCATTCTGGAGTTGGCTTCCCTTTCTCAGACAGCTGTATATTTCTGTGCCAGCGGGACTGGGGTCTCCTATGAACAGTAC	39	TCRBV13-03*01	TCRBD02-01*01	TCRBJ02-07*01
P2Va-Sp-TE-ms3	0.000162417	2	CASGTGVSYEQYF	TTCTCTCTCATTCTGGAGTTGGCTTCCCTTTCTCAGACAGCTGTATATTTCTGTGCCAGCGGGACTGGGGTCTCCTATGAACAGTAC	39	TCRBV13-03*01	TCRBD02-01*01	TCRBJ02-07*01
P2Va-Sp-TE-ms2	0.000160772	2	CASGTPGNTLYF	AACTTCTCCCTCATTCTGGAGTTGGCTACCCCCTCTCAGACATCAGTGTACTTCTGTGCCAGCGGTACCCCGGGAAATACGCTCTAT	36	TCRBV13-02*01	unknown	TCRBJ01-03*01
P2Va-Sp-TE-ms6	6.36902e-05	1	CASGTRDRAGERLFF	CTCATTCTGGAGTTGGCTACCCCCTCTCAGACATCAGTGTACTTCTGTGCCAGCGGTACCCGGGACAGGGCCGGCGAAAGATTATTT	45	TCRBV13-02*01	TCRBD01-01*01	TCRBJ01-04*01
P2Va-Sp-TE-ms2	0.00176849	22	CASGTSAETLYF	GACTTCTTCCTCCTGCTGGAATTGGCTTCTCCCTCTCAGACATCTTTGTACTTCTGTGCCAGCGGGACTAGTGCAGAAACGCTGTAT	36	TCRBV13-01*02	TCRBD02-01*01	TCRBJ02-03*01
P2Va-Sp-TE-ms3	8.12084e-05	1	CASGTSAETLYF	GACTTCTTCCTCCTGCTGGAATTGGCTTCTCCCTCTCAGACATCTTTGTACTTCTGTGCCAGCGGGACTAGTGCAGAAACGCTGTAT	36	TCRBV13-01*02	TCRBD02-01*01	TCRBJ02-03*01
P2Va-Sp-TR-ms1	0.00159681	4	CASGTSGGAYEQYF	TCCCTCATTCTGGAGTTGGCTACCCCCTCTCAGACATCAGTGTACTTCTGTGCCAGCGGTACCTCTGGGGGCGCCTATGAACAGTAC	42	TCRBV13-02*01	TCRBD02-01*01	TCRBJ02-07*01
P2Va-Sp-TE-ms4	0.000165344	2	CASGTYEQYF	CAAGAGAACTTCTCCCTCATTCTGGAGTTGGCTACCCCCTCTCAGACATCAGTGTACTTCTGTGCCAGCGGGACCTATGAACAGTAC	30	TCRBV13-02*01	unknown	TCRBJ02-07*01
P2Va-Sp-TE-ms3	8.12084e-05	1	CASGVADRAEVFF	TTCTCCCTCATTCTGGAGTTGGCTACCCCCTCTCAGACATCAGTGTACTTCTGTGCCAGCGGTGTTGCGGACAGGGCAGAAGTCTTC	39	TCRBV13-02*01	TCRBD01-01*01	TCRBJ01-01*01
P2Va-Sp-TE-ms4	0.000248016	3	CASGVADTEVFF	AACTTCTCCCTCATTCTGGAGTTGGCTACCCCCTCTCAGACATCAGTGTACTTCTGTGCCAGCGGTGTGGCGGACACAGAAGTCTTC	36	TCRBV13-02*01	unknown	TCRBJ01-01*01
P2Va-Sp-TE-ms1	0.000172013	2	CASGVANSDYTF	AACTTCTCCCTCATTCTGGAGTTGGCTACCCCCTCTCAGACATCAGTGTACTTCTGTGCCAGCGGTGTGGCAAACTCCGACTACACC	36	TCRBV13-02*01	TCRBD02-01*01	TCRBJ01-02*01
P2Va-Sp-TE-ms6	0.000191071	3	CASGVDRDSYNSPLYF	ATTCTGGAGTTGGCTACCCCCTCTCAGACATCAGTGTACTTCTGTGCCAGCGGTGTGGACAGGGATTCCTATAATTCGCCCCTCTAC	48	TCRBV13-02*01	TCRBD01-01*01	TCRBJ01-06*01
P2Va-Sp-TE-ms2	0.000160772	2	CASGVDRSAETLYF	TCCCTCATTCTGGAGTTGGCTACCCCCTCTCAGACATCAGTGTACTTCTGTGCCAGCGGTGTGGACAGAAGTGCAGAAACGCTGTAT	42	TCRBV13-02*01	TCRBD01-01*01	TCRBJ02-03*01
P2Va-Sp-TE-ms4	0.00256283	31	CASGVDSYAEQFF	TTCTCCCTCATTCTGGAGTTGGCTACCCCCTCTCAGACATCAGTGTACTTCTGTGCCAGCGGTGTGGACAGCTATGCTGAGCAGTTC	39	TCRBV13-02*01	TCRBD01-01*01	TCRBJ02-01*01
P2Va-Sp-TE-ms4	8.2672e-05	1	CASGVDSYAEQFF	TTCTTCCTCCTGCTGGAATTGGCTTCTCCCTCTCAGACATCAGTGTACTTCTGTGCCAGCGGTGTGGACAGCTATGCTGAGCAGTTC	39	TCRBV13-01*02	TCRBD01-01*01	TCRBJ02-01*01
P2Va-Sp-TE-ms4	8.2672e-05	1	CASGVDSYAEQFF	CTTCTCCCTCATTCTGGAGTTGGCTACCCCTCTCAGACATCAGTGTACTTCTGTGCCAGCGGTGTGGACAGCTATGCTGAGCAGTTC	39	TCRBV13-02*01	TCRBD01-01*01	TCRBJ02-01*01
P2Va-Sp-TE-ms1	8.60067e-05	1	CASGVDWGGGEQYF	TCCCTCATTCTGGAGTTGGCTACCCCCTCTCAGACATCAGTGTACTTCTGTGCCAGCGGTGTCGACTGGGGGGGTGGAGAACAGTAC	42	TCRBV13-02*01	TCRBD02-01*01	TCRBJ02-07*01
P2Va-Sp-TE-ms3	8.12084e-05	1	CASGVDWGQDTQYF	TCCCTCATTCTGGAGTTGGCTACCCCCTCTCAGACATCAGTGTACTTCTGTGCCAGCGGTGTGGACTGGGGCCAAGACACCCAGTAC	42	TCRBV13-02*01	TCRBD02-01*01	TCRBJ02-05*01
P2Va-Sp-TE-ms2	8.03859e-05	1	CASGVGDQDTQYF	TTCTCCCTCATTCTGGAGTTGGCTACCCCCTCTCAGACATCAGTGTACTTCTGTGCCAGCGGTGTTGGGGACCAAGACACCCAGTAC	39	TCRBV13-02*01	TCRBD02-01*01	TCRBJ02-05*01
P2Va-Sp-TE-ms4	0.000165344	2	CASGVGEQYF	CAAGAGAACTTCTCCCTCATTCTGGAGTTGGCTACCCCCTCTCAGACATCAGTGTACTTCTGTGCCAGCGGTGTTGGGGAACAGTAC	30	TCRBV13-02*01	TCRBD02-01*01	TCRBJ02-07*01
P2Va-Sp-TE-ms4	8.2672e-05	1	CASGVGEQYF	CCAAGAGAACTTCTCCTCATTCTGGAGTTGGCTACCCCCTCTCAGACATCAGTGTACTTCTGTGCCAGCGGTGTTGGGGAACAGTAC	30	TCRBV13-02*01	TCRBD02-01*01	TCRBJ02-07*01
P2Va-Sp-TE-ms3	0.000649667	8	CASGVGGWEQYF	AACTTCTCCCTCATTCTGGAGTTGGCTACCCCCTCTCAGACATCAGTGTACTTCTGTGCCAGCGGTGTGGGGGGGTGGGAACAGTAC	36	TCRBV13-02*01	TCRBD02-01*01	TCRBJ02-07*01
P2Va-Sp-TE-ms3	8.12084e-05	1	CASGVGGWEQYF	AACTTCTCCCTCATTCTGGAGTTGGCTACCCCCTCTCAGACATCAGTGTACTTCTGTGCCAGCGGGGTGGGGGGGTGGGAACAGTAC	36	TCRBV13-02*01	TCRBD02-01*01	TCRBJ02-07*01
P2Va-Sp-TE-ms2	8.03859e-05	1	CASGVGGYEQYF	ATCTTCTCCCTCCTTCTGGAGGTGGCTACCCCCTCTCAGACATCAGTGTACTTCTGTGCCAGCGGGGTGGGGGGGTATGAACAGTAC	36	TCRBV13-02*01	TCRBD02-01*01	TCRBJ02-07*01
P2Va-Sp-TE-ms4	8.2672e-05	1	CASGVGSSAETLYF	TCCCTCATTCTGGAGTTGGCTACCCCCTCTCAGACATCAGTGTACTTCTGTGCCAGCGGTGTTGGCAGTAGTGCAGAAACGCTGTAT	42	TCRBV13-02*01	unknown	TCRBJ02-03*01
P2Va-Sp-TE-ms3	0.000162417	2	CASGVGSYEQYF	AACTTCTCCCTCATTCTGGAGTTGGCTACCCCCTCTCAGACATCAGTGTACTTCTGTGCCAGCGGTGTGGGCTCCTATGAACAGTAC	36	TCRBV13-02*01	TCRBD02-01*01	TCRBJ02-07*01
P2Va-Sp-TE-ms1	8.60067e-05	1	CASGVGVSAETLYF	TCCCTCATTCTGGAGTTGGCTACCCCCTCTCAGACATCAGTGTACTTCTGTGCCAGCGGTGTTGGGGTTAGTGCAGAAACGCTGTAT	42	TCRBV13-02*01	TCRBD02-01*01	TCRBJ02-03*01
P2Va-Sp-TR-ms4	0.00100705	1	CASGVHRGYEQYF	TTCTCCCTCATTCTGGAGTTGGCTACCCCCTCTCAGACATCAGTGTACTTCTGTGCCAGCGGTGTCCACAGGGGCTATGAACAGTAC	39	TCRBV13-02*01	TCRBD01-01*01	TCRBJ02-07*01
P2Va-Sp-TR-ms2	0.00110314	2	CASGVHTQYF	CAAGAGAACTTCTCCCTCATTCTGGAGTTGGCTACCCCCTCTCAGACATCAGTGTACTTCTGTGCCAGCGGTGTCCACACCCAGTAC	30	TCRBV13-02*01	unknown	TCRBJ02-05*01
P2Va-Sp-TE-ms4	8.2672e-05	1	CASGVISNERLFF	TTTTCTCTCACTGTGACATCTGCCCAGAAGAACGAGATGGCCGTTTTTCTCTGTGCCAGCGGAGTTATTTCCAACGAAAGATTATTT	39	TCRBV19-01*01	unknown	TCRBJ01-04*01
P2Va-Sp-TE-ms6	6.36902e-05	1	CASGVNQDTQYF	AACTTCTCCCTCATTCTGGAGTTGGCTACCCCCTCTCAGACATCAGTGTACTTCTGTGCCAGCGGTGTCAACCAAGACACCCAGTAC	36	TCRBV13-02*01	unknown	TCRBJ02-05*01
P2Va-Sp-TE-ms1	8.60067e-05	1	CASGVNTQYF	CAAGAGAACTTCTCCCTCATTCTGGAGTTGGCTACCCCCTCTCAGACATCAGTGTACTTCTGTGCCAGCGGGGTAAATACCCAGTAC	30	TCRBV13-02*01	unknown	TCRBJ02-05*01
P2Va-Sp-TE-ms2	0.000160772	2	CASGVPFYQAPLF	TTCTCCCTCATTCTGGAGTTGGCTACCCCCTCTCAGACATCAGTGTACTTCTGTGCCAGCGGTGTGCCATTTTACCAGGCTCCGCTT	39	TCRBV13-02*01	unknown	TCRBJ01-05*01
P2Va-Sp-TE-ms3	0.000162417	2	CASGVPFYQAPLF	TTCTCCCTCATTCTGGAGTTGGCTACCCCCTCTCAGACATCAGTGTACTTCTGTGCCAGCGGTGTGCCATTTTACCAGGCTCCGCTT	39	TCRBV13-02*01	unknown	TCRBJ01-05*01
P2Va-Sp-TE-ms4	0.000165344	2	CASGVPGQGVFF	AACTTCTCCCTCATTCTGGAGTTGGCTACCCCCTCTCAGACATCAGTGTACTTCTGTGCCAGCGGTGTACCGGGACAGGGAGTCTTC	36	TCRBV13-02*01	TCRBD01-01*01	TCRBJ01-01*01
P2Va-Sp-TE-ms4	0.00653108	79	CASGVPGQYNYAEQFF	ATTCTGGAGTTGGCTACCCCCTCTCAGACATCAGTGTACTTCTGTGCCAGCGGTGTCCCGGGACAATATAACTATGCTGAGCAGTTC	48	TCRBV13-02*01	TCRBD01-01*01	TCRBJ02-01*01
P2Va-Sp-TE-ms4	8.2672e-05	1	CASGVPGQYNYAEQFF	CATTCTGGAGTTGGCTACCCCTCTCAGACATCAGTGTACTTCTGTGCCAGCGGTGTCCCGGGACAATATAACTATGCTGAGCAGTTC	48	TCRBV13-02*01	TCRBD01-01*01	TCRBJ02-01*01
P2Va-Sp-TE-ms4	8.2672e-05	1	CASGVPGQYNYAEQFF	CTGCTGGAATTGGCTTCTCCCTCTCAGACATCTTTGTACTTCTGTGCCAGCGGTGTCCCGGGACAATATAACTATGCTGAGCAGTTC	48	TCRBV13-01*02	TCRBD01-01*01	TCRBJ02-01*01
P2Va-Sp-TR-ms2	0.00165472	3	CASGVPLHEQYF	AACTTCTCCCTCATTCTGGAGTTGGCTACCCCCTCTCAGACATCAGTGTACTTCTGTGCCAGCGGTGTCCCTTTACATGAACAGTAC	36	TCRBV13-02*01	unknown	TCRBJ02-07*01
P2Va-Sp-TR-ms1	0.000399202	1	CASGVQGTEVFF	AACTTCTCCCTCATTCTGGAGTTGGCTACCCCCTCTCAGACATCAGTGTACTTCTGTGCCAGCGGTGTCCAGGGCACAGAAGTCTTC	36	TCRBV13-02*01	TCRBD01-01*01	TCRBJ01-01*01
P2Va-Is-TE-tet	0.000509165	1	CASGVQGYEQYF	CACTTCTCCCTCCTTCTGGAGGTGGCTACCCCCTCTCAGACATCAGTGTACTTCTGTGCCAGCGGTGTACAGGGGTATGAACAGTAC	36	TCRBV13-02*01	TCRBD01-01*01	TCRBJ02-07*01
P2Va-Is-TE-tet	0.00101833	2	CASGVQGYEQYF	GAACTTCTCCCTCATTCTGGAGTTGGCTACCCCTCTCAGACATCAGTGTACTTCTGTGCCAGCGGTGTACAGGGGTATGAACAGTAC	36	TCRBV13-02*01	TCRBD01-01*01	TCRBJ02-07*01
P2Va-Is-TE-tet	0.00101833	2	CASGVQGYEQYF	ACTTCTCCCTCATTCTGGAGTTGGCTACCCCCCTCTCAGACATCAGTGTACTTCTGTGCCAGCGGTGTACAGGGGTATGAACAGTAC	36	TCRBV13-02*01	TCRBD01-01*01	TCRBJ02-07*01
P2Va-Is-TE-tet	0.000509165	1	CASGVQGYEQYF	AACTTCTCCCTCCTTCTGGAGGTGGCTACCCCCTCTCAGACATCAGTGTACTTCTGTGCCAGCGGTGTCCAGGGGTATGAACAGTAC	36	TCRBV13-02*01	TCRBD01-01*01	TCRBJ02-07*01
P2Va-Is-TE-tet	0.000509165	1	CASGVQGYEQYF	AACTTCTCCCTCCTTCTGGAGGTGGCTACCCCCTCTCAGACATCAGTGTACTTCTGTGCCAGCGGCGTACAGGGGTATGAACAGTAC	36	TCRBV13-02*01	TCRBD01-01*01	TCRBJ02-07*01
P2Va-Is-TE-tet	0.000509165	1	CASGVQGYEQYF	ACCTTCTCCCTCCTGCTGGAGTTGGCTACCCCCTCTCAGACATCAGTGTACTTCTGTGCCAGCGGTGTACAGGGGTATGAACAGTAC	36	TCRBV13-02*01	TCRBD01-01*01	TCRBJ02-07*01
P2Va-Is-TE-tet	0.000509165	1	CASGVQGYEQYF	AACTTCTCCCTCCTTCTGGCGGTGGCTACCCCCTCTCAGACATCAGTGTACTTCTGTGCCAGCGGTGTACAGGGGTATGAACAGTAC	36	TCRBV13-02*01	TCRBD01-01*01	TCRBJ02-07*01
P2Va-Is-TE-tet	0.000509165	1	CASGVQGYEQYF	AACTGCTCCCTCATTCTGGAGGTGGCTACCCCCTCTCAGACATCAGTGTACTTCTGTGCCAGCGGCGTACAGGGGTATGAACAGTAC	36	TCRBV13-02*01	TCRBD01-01*01	TCRBJ02-07*01
P2Va-Is-TE-tet	0.000509165	1	CASGVQGYEQYF	AACTTCTCCCTCATTCTGGCGTGGGCTACCCCCTCTCAGACATCAGTGTACTTCTGTGCCAGCGGTGTCCAGGGGTATGAACAGTAC	36	TCRBV13-02*01	TCRBD01-01*01	TCRBJ02-07*01
P2Va-Is-TE-tet	0.000509165	1	CASGVQGYEQYF	AACTTCTCCCTCATGCTGGAGTGGGCTACCCCCTCTCAGACATCAGTGTACTTCTGTGCCAGCGGTGTCCAGGGGTATGAACAGTAC	36	TCRBV13-02*01	TCRBD01-01*01	TCRBJ02-07*01
P2Va-Is-TE-tet	0.000509165	1	CASGVQGYEQYF	AACTTCTCCCGCCTTCTGGAGGTGGCTACCCCCTCTCAGACATCAGTGTACTTCTGTGCCAGCGGTGTACAGGGGTATGAACAGTAC	36	TCRBV13-02*01	TCRBD01-01*01	TCRBJ02-07*01
P2Va-Is-TE-tet	0.000509165	1	CASGVQGYEQYF	ACCTTCTCCCTCCTTCTGGAGTTGGCTACCCCCTCTCAGACATCAGTGTACTTCTGTGCCAGCGGTGTACAGGGATATGAACAGTAC	36	TCRBV13-02*01	TCRBD01-01*01	TCRBJ02-07*01
P2Va-Is-TE-tet	0.000509165	1	CASGVQGYEQYF	AACTGCTCCCTCATTCTGGAGTGGGCTACCCCCTCTCAGACATCAGTGTACTTCTGTGCCAGCGGTGTACAGGGATATGAACAGTAC	36	TCRBV13-02*01	TCRBD01-01*01	TCRBJ02-07*01
P2Va-Is-TE-tet	0.000509165	1	CASGVQGYEQYF	CACTTCTCCCTCATTCTGGAGTTGGCGACCCCCTCTCAGACATCAGTGTACTTCTGTGCCAGCGGTGTACAGGGATATGAACAGTAC	36	TCRBV13-02*01	TCRBD01-01*01	TCRBJ02-07*01
P2Va-Is-TE-tet	0.000509165	1	CASGVQGYEQYF	ACCTTCTCCCTCCTTCTGGAGTGGGCTACCCCCTCTCAGACATCAGTGTACTTCTGTGCCAGCGGTGTACAGGGGTATGAACAGTAC	36	TCRBV13-02*01	TCRBD01-01*01	TCRBJ02-07*01
P2Va-Is-TE-tet	0.000509165	1	CASGVQGYEQYF	CACTTCTCCCTCATTCTGGAGGTGGCGACCCCCTCTCAGACATCAGTGTACTTCTGTGCCAGCGGTGTACAGGGGTATGAACAGTAC	36	TCRBV13-02*01	TCRBD01-01*01	TCRBJ02-07*01
P2Va-Is-TE-tet	0.000509165	1	CASGVQGYEQYF	ACCTTCTCCCTCCTTCTGGAGTTGGCTACCCCCTCTCAGACATCAGTGTACTTCTGTGCCAGCGGGGTACAGGGGTATGAACAGTAC	36	TCRBV13-02*01	TCRBD01-01*01	TCRBJ02-07*01
P2Va-Is-TE-tet	0.000509165	1	CASGVQGYEQYF	AACTTCTCCCTCATGCTGGAGATGGCTACCCCCTCTCAGACATCAGTGTACTTCTGTGCCAGCGGCGTACAGGGGTATGAACAGTAC	36	TCRBV13-02*01	TCRBD01-01*01	TCRBJ02-07*01
P2Va-Is-TE-tet	0.0132383	26	CASGVQGYEQYF	AACTTCTCCCTCATTCTGGAGTTGGCTACCCCCTCTCAGACATCAGTGTACTTCTGTGCCAGCGGTGTCCAGGGGTATGAACAGTAC	36	TCRBV13-02*01	TCRBD01-01*01	TCRBJ02-07*01
P2Va-Is-TE-tet	0.000509165	1	CASGVQGYEQYF	ACTTCTCCCTCATTCTGGAGTTGGCTACCCCCCTCTCAGACATCAGTGTACTTCTGTGCCAGCGGTGTCCAGGGGTATGAACAGTAC	36	TCRBV13-02*01	TCRBD01-01*01	TCRBJ02-07*01
P2Va-Is-TE-tet	0.000509165	1	CASGVQGYEQYF	ACCTTCTCCCTCATTCTGGAGTGGGCTACCCCCTCTCAGACATCAGTGTACTTCTGTGCCAGCGGTGTCCAGGGGTATGAACAGTAC	36	TCRBV13-02*01	TCRBD01-01*01	TCRBJ02-07*01
P2Va-Is-TE-tet	0.000509165	1	CASGVQGYEQYF	AACTTCTCCCTCCTGCTGGAGTTGGCTACCCCCTCTCAGACATCAGTGTACTTCTGTGCCAGCGGTGTCCAGGGGTATGAACAGTAC	36	TCRBV13-02*01	TCRBD01-01*01	TCRBJ02-07*01
P2Va-Is-TE-tet	0.000509165	1	CASGVQGYEQYF	ACCTTCTCCCTCATGCTGGAGTTGGCTACCCCCTCTCAGACATCAGTGTACTTCTGTGCCAGCGGTGTCCAGGGGTATGAACAGTAC	36	TCRBV13-02*01	TCRBD01-01*01	TCRBJ02-07*01
P2Va-Is-TE-tet	0.000509165	1	CASGVQGYEQYF	AACTTCTCCCTCCTTCTGGAGTGGGCTACCCCCTCTCAGACATCAGTGTACTTCTGTGCCAGCGGTGTCCAGGGGTATGAACAGTAC	36	TCRBV13-02*01	TCRBD01-01*01	TCRBJ02-07*01
P2Va-Is-TE-tet	0.000509165	1	CASGVQGYEQYF	ATCTTCTCCCTCCTTCTGGAGTTGGCTACCCCCTCTCAGACATCAGTGTACTTCTGTGCCAGCGGCGTACAGGGGTATGAACAGTAC	36	TCRBV13-02*01	TCRBD01-01*01	TCRBJ02-07*01
P2Va-Is-TE-tet	0.000509165	1	CASGVQGYEQYF	AACTGCTCCCTCCTGCTGGAGTTGGCTACCCCCTCTCAGACATCAGTGTACTTCTGTGCCAGCGGTGTACAGGGGTATGAACAGTAC	36	TCRBV13-02*01	TCRBD01-01*01	TCRBJ02-07*01
P2Va-Is-TE-tet	0.000509165	1	CASGVQGYEQYF	AATTTCTCTCTCATTCTGGAGTTGGCTACCCCCTCTCAGACATCAGTGTACTTCTGTGCCAGCGGTGTACAGGGGTATGAACAGTAC	36	TCRBV13-02*01	TCRBD01-01*01	TCRBJ02-07*01
P2Va-Is-TE-tet	0.000509165	1	CASGVQGYEQYF	ACCTTCTCCCTCCTTCTGGAGGTGGCTACCCCCTCTCAGACATCAGTGTACTTCTGTGCCAGCGGTGTACAGGGGTATGAACAGTAC	36	TCRBV13-02*01	TCRBD01-01*01	TCRBJ02-07*01
P2Va-Is-TE-tet	0.000509165	1	CASGVQGYEQYF	TACTTCTCCCTCCTTCTGGAGTTGGCTACCCCCTCTCAGACCTCAGTGTACTTCTGTGCCAGCGGTGTACAGGGGTATGAACAGTAC	36	TCRBV13-02*01	TCRBD01-01*01	TCRBJ02-07*01
P2Va-Is-TE-tet	0.000509165	1	CASGVQGYEQYF	CACTGCTCCCTCATTCTGGAGTTGGCTACCCCCTCTCAGACATCAGTGTACTTCTGTGCCAGCGGCGTACAGGGGTATGAACAGTAC	36	TCRBV13-02*01	TCRBD01-01*01	TCRBJ02-07*01
P2Va-Is-TE-tet	0.000509165	1	CASGVQGYEQYF	GAACTTCTCCCTCATTCTGGAGTTGCTACCCCCTCTCAGACATCAGTGTACTTCTGTGCCAGCGGCGTACAGGGGTATGAACAGTAC	36	TCRBV13-02*01	TCRBD01-01*01	TCRBJ02-07*01
P2Va-Is-TE-tet	0.000509165	1	CASGVQGYEQYF	AACTTCTCCCTCCTGCTGGAGGTGGCTACCCCCTCTCAGACATCAGTGTACTTCTGTGCCAGCGGTGTACAGGGGTATGAACAGTAC	36	TCRBV13-02*01	TCRBD01-01*01	TCRBJ02-07*01
P2Va-Is-TE-tet	0.277495	545	CASGVQGYEQYF	AACTTCTCCCTCATTCTGGAGTTGGCTACCCCCTCTCAGACATCAGTGTACTTCTGTGCCAGCGGTGTACAGGGGTATGAACAGTAC	36	TCRBV13-02*01	TCRBD01-01*01	TCRBJ02-07*01
P2Va-Is-TR-tet	0.0532544	9	CASGVQGYEQYF	AACTTCTCCCTCATTCTGGAGTTGGCTACCCCCTCTCAGACATCAGTGTACTTCTGTGCCAGCGGTGTACAGGGGTATGAACAGTAC	36	TCRBV13-02*01	TCRBD01-01*01	TCRBJ02-07*01
P2Va-Is-TR-tet	0.0177515	3	CASGVQGYEQYF	AACTTCTCCCTCATTCTGGAGTTGGCTACCCCCTCTCAGACATCAGTGTACTTCTGTGCCAGCGGCGTACAGGGGTATGAACAGTAC	36	TCRBV13-02*01	TCRBD01-01*01	TCRBJ02-07*01
P2Va-Is-TR-tet	0.00591716	1	CASGVQGYEQYF	ACCTTCTCCCTCATTCTGGAGGTGGCTACCCCCTCTCAGACATCAGTGTACTTCTGTGCCAGCGGTGTACAGGGGTATGAACAGTAC	36	TCRBV13-02*01	TCRBD01-01*01	TCRBJ02-07*01
P2Va-Is-TR-tet	0.00591716	1	CASGVQGYEQYF	AACTTCTCCCTCCTTCTGGAGGTGGCTACCCCCTCTCAGACATCAGTGTACTTCTGTGCCAGCGGTGTACAGGGGTATGAACAGTAC	36	TCRBV13-02*01	TCRBD01-01*01	TCRBJ02-07*01
P2Va-Sp-TE-ms1	0.00025802	3	CASGVQGYEQYF	AACTTCTCCCTCATTCTGGAGTTGGCTACCCCCTCTCAGACATCAGTGTACTTCTGTGCCAGCGGTGTCCAGGGTTATGAACAGTAC	36	TCRBV13-02*01	TCRBD01-01*01	TCRBJ02-07*01
P2Va-Sp-TE-ms2	8.03859e-05	1	CASGVQGYEQYF	AACTTCTCCCTCATTCTGGAGTTGGCTACCCCCTCTCAGACATCAGTGTACTTCTGTGCCAGCGGTGTACAGGGATATGAACAGTAC	36	TCRBV13-02*01	TCRBD01-01*01	TCRBJ02-07*01
P2Va-Sp-TE-ms3	0.00113692	14	CASGVQGYEQYF	AACTTCTCCCTCATTCTGGAGTTGGCTACCCCCTCTCAGACATCAGTGTACTTCTGTGCCAGCGGTGTGCAGGGCTATGAACAGTAC	36	TCRBV13-02*01	TCRBD01-01*01	TCRBJ02-07*01
P2Va-Sp-TE-ms3	0.000162417	2	CASGVQGYEQYF	AACTTCTCCCTCATTCTGGAGTTGGCTACCCCCTCTCAGACATCAGTGTACTTCTGTGCCAGCGGGGTACAGGGGTATGAACAGTAC	36	TCRBV13-02*01	TCRBD01-01*01	TCRBJ02-07*01
P2Va-Sp-TE-ms3	0.000568459	7	CASGVQGYEQYF	AACTTCTCCCTCATTCTGGAGTTGGCTACCCCCTCTCAGACATCAGTGTACTTCTGTGCCAGCGGTGTGCAGGGTTATGAACAGTAC	36	TCRBV13-02*01	TCRBD01-01*01	TCRBJ02-07*01
P2Va-Sp-TE-ms3	8.12084e-05	1	CASGVQGYEQYF	AATTTCTCTCTCATTCTGGAGTTGGCTACCCCCTCTCAGACATCAGTGTACTTCTGTGCCAGCGGTGTGCAGGGCTATGAACAGTAC	36	TCRBV13-02*01	TCRBD01-01*01	TCRBJ02-07*01
P2Va-Sp-TE-ms3	8.12084e-05	1	CASGVQGYEQYF	ACTTCTCCCTCATTCTGGAGTTGGCTACCCCCCTCTCAGACATCAGTGTACTTCTGTGCCAGCGGTGTGCAGGGTTATGAACAGTAC	36	TCRBV13-02*01	TCRBD01-01*01	TCRBJ02-07*01
P2Va-Sp-TE-ms4	0.000330688	4	CASGVQGYEQYF	AACTTCTCCCTCATTCTGGAGTTGGCTACCCCCTCTCAGACATCAGTGTACTTCTGTGCCAGCGGTGTACAGGGATATGAACAGTAC	36	TCRBV13-02*01	TCRBD01-01*01	TCRBJ02-07*01
P2Va-Sp-TE-ms6	0.000509522	8	CASGVQGYEQYF	AACTTCTCCCTCATTCTGGAGTTGGCTACCCCCTCTCAGACATCAGTGTACTTCTGTGCCAGCGGTGTCCAGGGGTATGAACAGTAC	36	TCRBV13-02*01	TCRBD01-01*01	TCRBJ02-07*01
P2Va-Sp-TE-ms6	0.00012738	2	CASGVQGYEQYF	AACTTCTCCCTCATTCTGGAGTTGGCTACCCCCTCTCAGACATCAGTGTACTTCTGTGCCAGCGGTGTACAGGGATATGAACAGTAC	36	TCRBV13-02*01	TCRBD01-01*01	TCRBJ02-07*01
P2Va-Sp-TR-ms4	0.0020141	2	CASGVQGYEQYF	AACTTCTCCCTCATTCTGGAGTTGGCTACCCCCTCTCAGACATCAGTGTACTTCTGTGCCAGCGGTGTTCAGGGGTATGAACAGTAC	36	TCRBV13-02*01	TCRBD01-01*01	TCRBJ02-07*01
P2Va-Sp-TE-ms4	0.000165344	2	CASGVRDWGSSAETLYF	CTGGAGTTGGCTACCCCCTCTCAGACATCAGTGTACTTCTGTGCCAGCGGTGTCCGGGACTGGGGGTCTAGTGCAGAAACGCTGTAT	51	TCRBV13-02*01	TCRBD02-01*01	TCRBJ02-03*01
P2Va-Sp-TE-ms2	8.03859e-05	1	CASGVRGTEVFF	AACTTCTCCCTCATTCTGGAGTTGGCTACCCCCTCTCAGACATCAGTGTACTTCTGTGCCAGCGGTGTCCGGGGCACAGAAGTCTTC	36	TCRBV13-02*01	unknown	TCRBJ01-01*01
P2Va-Sp-TR-ms2	0.000551572	1	CASGVRGTEVFF	AACTTCTCCCTCATTCTGGAGTTGGCTACCCCCTCTCAGACATCAGTGTACTTCTGTGCCAGCGGTGTCAGGGGAACAGAAGTCTTC	36	TCRBV13-02*01	TCRBD01-01*01	TCRBJ01-01*01
P2Va-Sp-TE-ms3	0.000162417	2	CASGVSDWAYAEQFF	CTCATTCTGGAGTTGGCTACCCCCTCTCAGACATCAGTGTACTTCTGTGCCAGCGGTGTCTCTGACTGGGCTTATGCTGAGCAGTTC	45	TCRBV13-02*01	TCRBD02-01*01	TCRBJ02-01*01
P2Va-Sp-TE-ms3	0.00048725	6	CASGVSDWVYAEQFF	CTCATTCTGGAGTTGGCTACCCCCTCTCAGACATCAGTGTACTTCTGTGCCAGCGGTGTTTCGGACTGGGTCTATGCTGAGCAGTTC	45	TCRBV13-02*01	TCRBD02-01*01	TCRBJ02-01*01
P2Va-Sp-TE-ms3	0.000568459	7	CASGVSPWGGAEEQYF	ATTCTGGAGTTGGCTACCCCCTCTCAGACATCAGTGTACTTCTGTGCCAGCGGTGTTTCTCCCTGGGGGGGCGCAGAGGAACAGTAC	48	TCRBV13-02*01	TCRBD02-01*01	TCRBJ02-07*01
P2Va-Sp-TE-ms3	8.12084e-05	1	CASGVSSYEQYF	AACTTCTCCCTCATTCTGGAGTTGGCTACCCCCTCTCAGACATCAGTGTACTTCTGTGCCAGCGGTGTCAGCTCCTATGAACAGTAC	36	TCRBV13-02*01	TCRBD01-01*01	TCRBJ02-07*01
P2Va-Sp-TE-ms6	0.00012738	2	CASGVSTNERLFF	TTCTCCCTCATTCTGGAGTTGGCTACCCCCTCTCAGACATCAGTGTACTTCTGTGCCAGCGGTGTTTCAACCAACGAAAGATTATTT	39	TCRBV13-02*01	TCRBD01-01*01	TCRBJ01-04*01
P2Va-Sp-TE-ms4	8.2672e-05	1	CASGVTGDTQYF	AACTTCTCCCTCATTCTGGAGTTGGCTACCCCCTCTCAGACATCAGTGTACTTCTGTGCCAGCGGTGTCACAGGGGACACCCAGTAC	36	TCRBV13-02*01	TCRBD01-01*01	TCRBJ02-05*01
P2Va-Sp-TE-ms1	8.60067e-05	1	CASGVTGGGYEQYF	TCCCTCCTTCTGGAGTTGGCTACCCCCTCTCAGACATCAGTGTACTTCTGTGCCAGCGGTGTCACTGGGGGGGGTTATGAACAGTAC	42	TCRBV13-02*01	TCRBD02-01*01	TCRBJ02-07*01
P2Va-Sp-TE-ms1	0.00025802	3	CASGVTGGGYEQYF	TCCCTCATTCTGGAGTTGGCTACCCCCTCTCAGACATCAGTGTACTTCTGTGCCAGCGGTGTCACTGGGGGGGGTTATGAACAGTAC	42	TCRBV13-02*01	TCRBD02-01*01	TCRBJ02-07*01
P2Va-Sp-TE-ms4	0.000165344	2	CASGVWGYEQYF	AACTTCTCCCTCATTCTGGAGTTGGCTACCCCCTCTCAGACATCAGTGTACTTCTGTGCCAGCGGTGTCTGGGGGTATGAACAGTAC	36	TCRBV13-02*01	TCRBD02-01*01	TCRBJ02-07*01
P2Va-Sp-TE-ms4	0.000165344	2	CASGVYEQYF	CAAGAGAACTTCTCCCTCATTCTGGAGTTGGCTACCCCCTCTCAGACATCAGTGTACTTCTGTGCCAGCGGTGTTTATGAACAGTAC	30	TCRBV13-02*01	unknown	TCRBJ02-07*01
P2Va-Sp-TE-ms4	0.000165344	2	CASGVYEQYF	CAAGAGAACTTCTCCCTCATTCTGGAGTTGGCTACCCCCTCTCAGACATCAGTGTACTTCTGTGCCAGCGGTGTCTATGAACAGTAC	30	TCRBV13-02*01	unknown	TCRBJ02-07*01
P2Va-Sp-TE-ms1	0.000344027	4	CASGVYSYEQYF	AACTTCTCCCTCATTCTGGAGTTGGCTACCCCCTCTCAGACATCAGTGTACTTCTGTGCCAGCGGTGTGTACTCCTATGAACAGTAC	36	TCRBV13-02*01	TCRBD02-01*01	TCRBJ02-07*01
P2Va-Sp-TE-ms1	0.00025802	3	CASGVYSYEQYF	AACTTCTCCCTCATTCTGGAGTTGGCTACCCCCTCTCAGACATCAGTGTACTTCTGTGCCAGCGGTGTCTACTCCTATGAACAGTAC	36	TCRBV13-02*01	TCRBD02-01*01	TCRBJ02-07*01
P2Va-Sp-TE-ms3	0.00146175	18	CASGVYSYEQYF	AACTTCTCCCTCATTCTGGAGTTGGCTACCCCCTCTCAGACATCAGTGTACTTCTGTGCCAGCGGTGTCTACTCCTATGAACAGTAC	36	TCRBV13-02*01	TCRBD02-01*01	TCRBJ02-07*01
P2Va-Sp-TE-ms3	8.12084e-05	1	CASGVYSYEQYF	GAACTTCTCCCTCATTCTGGAGTTGGCTACCCCTCTCAGACATCAGTGTACTTCTGTGCCAGCGGTGTCTACTCCTATGAACAGTAC	36	TCRBV13-02*01	TCRBD02-01*01	TCRBJ02-07*01
P2Va-Sp-TE-ms4	8.2672e-05	1	CASGVYSYEQYF	AACTTCTCCCTCATTCTGGAGTTGGCTACCCCCTCTCAGACATCAGTGTACTTCTGTGCCAGCGGTGTCTACTCCTATGAACAGTAC	36	TCRBV13-02*01	TCRBD02-01*01	TCRBJ02-07*01
P2Va-Sp-TE-ms2	8.03859e-05	1	CASGWDRVDTQYF	TTCTCCCTCATTCTGGAGTTGGCTACCCCCTCTCAGACATCAGTGTACTTCTGTGCCAGCGGTTGGGACAGGGTGGACACCCAGTAC	39	TCRBV13-02*01	TCRBD01-01*01	TCRBJ02-05*01
P2Va-Sp-TE-ms2	8.03859e-05	1	CASGWDRVDTQYF	TGCTCCCTCATTCTGGAGTTGGCTACCCCCTCTCAGACATCAGTGTACTTCTGTGCCAGCGGTTGGGACAGGGTGGACACCCAGTAC	39	TCRBV13-02*01	TCRBD01-01*01	TCRBJ02-05*01
P2Va-Sp-TE-ms2	0.000160772	2	CASGWGEQYF	CAAGAGAACTTCTCCCTCATTCTGGAGTTGGCTACCCCCTCTCAGACATCAGTGTACTTCTGTGCCAGCGGGTGGGGGGAACAGTAC	30	TCRBV13-02*01	TCRBD02-01*01	TCRBJ02-07*01
P2Va-Sp-TE-ms2	8.03859e-05	1	CASGWGGAETLYF	TTCTCCCTCATTCTGGAGTTGGCTACCCCCTCTCAGACATCAGTGTACTTCTGTGCCAGCGGGTGGGGGGGTGCAGAAACGCTGTAT	39	TCRBV13-02*01	TCRBD02-01*01	TCRBJ02-03*01
P2Va-Sp-TE-ms4	8.2672e-05	1	CASGWGGRQDTQYF	TCCCTCATTCTGGAGTTGGCTACCCCCTCTCAGACATCAGTGTACTTCTGTGCCAGCGGCTGGGGGGGCCGCCAAGACACCCAGTAC	42	TCRBV13-02*01	TCRBD02-01*01	TCRBJ02-05*01
P2Va-Sp-TE-ms4	8.2672e-05	1	CASGWSSYEQYF	AACTTCTCCCTCATTCTGGAGTTGGCTACCCCCTCTCAGACATCAGTGTACTTCTGTGCCAGCGGTTGGAGCTCCTATGAACAGTAC	36	TCRBV13-02*01	unknown	TCRBJ02-07*01
P2Va-Sp-TE-ms3	0.00471009	58	CASGWTGEAPLF	AACTTCTCCCTCATTCTGGAGTTGGCTACCCCCTCTCAGACATCAGTGTACTTCTGTGCCAGCGGGTGGACAGGGGAGGCTCCGCTT	36	TCRBV13-02*01	TCRBD01-01*01	TCRBJ01-05*01
P2Va-Sp-TE-ms3	8.12084e-05	1	CASGWTGEAPLF	GAACTTCTCCCTCATTCTGGAGTTGGCTACCCCTCTCAGACATCAGTGTACTTCTGTGCCAGCGGGTGGACAGGGGAGGCTCCGCTT	36	TCRBV13-02*01	TCRBD01-01*01	TCRBJ01-05*01
P2Va-Sp-TE-ms3	8.12084e-05	1	CASGWTGEAPLF	GACTTCTTCCTCCTGCTGGAATTGGCTTCTCCCTCTCAGACATCAGTGTACTTCTGTGCCAGCGGGTGGACAGGGGAGGCTCCGCTT	36	TCRBV13-01*02	TCRBD01-01*01	TCRBJ01-05*01
P2Va-Sp-TE-ms3	8.12084e-05	1	CASGWTGEAPLF	AATTTCTCTCTCATTCTGGAGTTGGCTACCCCCTCTCAGACATCAGTGTACTTCTGTGCCAGCGGGTGGACAGGGGAGGCTCCGCTT	36	TCRBV13-02*01	TCRBD01-01*01	TCRBJ01-05*01
P2Va-Sp-TE-ms4	8.2672e-05	1	CASGWTGEAPLF	AACTTCTCCCTCATTCTGGAGTTGGCTACCCCCTCTCAGACATCAGTGTACTTCTGTGCCAGCGGGTGGACAGGGGAGGCTCCGCTT	36	TCRBV13-02*01	TCRBD01-01*01	TCRBJ01-05*01
P2Va-Sp-TE-ms4	8.2672e-05	1	CASGWTGGGYEQYF	TCCCTCATTCTGGAGTTGGCTACCCCCTCTCAGACATCAGTGTACTTCTGTGCCAGCGGGTGGACTGGGGGGGGGTATGAACAGTAC	42	TCRBV13-02*01	TCRBD02-01*01	TCRBJ02-07*01
P2Va-Sp-TE-ms2	8.03859e-05	1	CASGWYNSPLYF	AACTTCTCCCTCATTCTGGAGGAGGCTACCCCCTCTCAGACATCAGTGTACTTCTGTGCCAGCGGTTGGTATAATTCGCCCCTCTAC	36	TCRBV13-02*01	TCRBD02-01*01	TCRBJ01-06*01
P2Va-Sp-TE-ms2	8.03859e-05	1	CASGWYNSPLYF	AACTTCTCCCTCCTTCTGGAGATGGCTACCCCCTCTCAGACATCAGTGTACTTCTGTGCCAGCGGTTGGTATAATTCGCCCCTCTAC	36	TCRBV13-02*01	TCRBD02-01*01	TCRBJ01-06*01
P2Va-Sp-TE-ms2	8.03859e-05	1	CASGWYNSPLYF	CACTTCTCCCTCATTCTGGAGTGGGCTACCCCCTCTCAGACATCAGTGTACTTCTGTGCCAGCGGTTGGTATAATTCGCCCCTCTAC	36	TCRBV13-02*01	TCRBD02-01*01	TCRBJ01-06*01
P2Va-Sp-TE-ms2	8.03859e-05	1	CASGWYNSPLYF	AACTGCTCCCTCCTTCTGGAGTTGGCTACCCCCTCTCAGACATCAGTGTACTTCTGTGCCAGCGGTTGGTATAATTCGCCCCTCTAC	36	TCRBV13-02*01	TCRBD02-01*01	TCRBJ01-06*01
P2Va-Sp-TE-ms2	8.03859e-05	1	CASGWYNSPLYF	GAACTTCTCCCTCATTCTGGAGTTGGCTACCCCTCTCAGACATCAGTGTACTTCTGTGCCAGCGGTTGGTATAATTCGCCCCTCTAC	36	TCRBV13-02*01	TCRBD02-01*01	TCRBJ01-06*01
P2Va-Sp-TE-ms2	0.00586817	73	CASGWYNSPLYF	AACTTCTCCCTCATTCTGGAGTTGGCTACCCCCTCTCAGACATCAGTGTACTTCTGTGCCAGCGGTTGGTATAATTCGCCCCTCTAC	36	TCRBV13-02*01	TCRBD02-01*01	TCRBJ01-06*01
P2Va-Sp-TE-ms3	8.12084e-05	1	CASGWYNSPLYF	AACTTCTCCCTCATTCTGGAGTTGGCTACCCCCTCTCAGACATCAGTGTACTTCTGTGCCAGCGGTTGGTATAATTCGCCCCTCTAC	36	TCRBV13-02*01	TCRBD02-01*01	TCRBJ01-06*01
P2Va-Sp-TE-ms1	0.000344027	4	CASGYEQYF	AGCCAAGAGAACTTCTCCCTCATTCTGGAGTTGGCTACCCCCTCTCAGACATCAGTGTACTTCTGTGCCAGCGGTTATGAACAGTAC	27	TCRBV13-02*01	unknown	TCRBJ02-07*01
P2Va-Sp-TE-ms1	0.00025802	3	CASGYEQYF	AGCCAAGAGAACTTCTCCCTCATTCTGGAGTTGGCTACCCCCTCTCAGACATCAGTGTACTTCTGTGCCAGCGGGTATGAACAGTAC	27	TCRBV13-02*01	unknown	TCRBJ02-07*01
P2Va-Sp-TE-ms4	0.000165344	2	CASGYEQYF	AGCCAAGAGAACTTCTCCCTCATTCTGGAGTTGGCTACCCCCTCTCAGACATCAGTGTACTTCTGTGCCAGCGGCTATGAACAGTAC	27	TCRBV13-02*01	unknown	TCRBJ02-07*01
P2Va-Sp-TE-ms4	0.000165344	2	CASGYEQYF	AGCCAAGAGAACTTCTCCCTCATTCTGGAGTTGGCTACCCCCTCTCAGACATCAGTGTACTTCTGTGCCAGCGGGTATGAACAGTAC	27	TCRBV13-02*01	unknown	TCRBJ02-07*01
P2Va-Sp-TE-ms6	0.00012738	2	CASGYEQYF	AGCCAAGAGAACTTCTCCCTCATTCTGGAGTTGGCTACCCCCTCTCAGACATCAGTGTACTTCTGTGCCAGCGGGTATGAACAGTAC	27	TCRBV13-02*01	unknown	TCRBJ02-07*01
P2Va-Sp-TE-ms1	0.000172013	2	CASGYHSDYTF	GAGAACTTCTCCCTCATTCTGGAGTTGGCTACCCCCTCTCAGACATCAGTGTACTTCTGTGCCAGCGGTTATCACTCCGACTACACC	33	TCRBV13-02*01	unknown	TCRBJ01-02*01
P2Va-Sp-TE-ms3	8.12084e-05	1	CASGYNSPLYF	TCGCACTCAACTCTGAAGATCCAGAGCACGCAACCCCAGGACTCAGCGGTGTATCTTTGTGCAAGCGGGTATAATTCGCCCCTCTAC	33	TCRBV16-01*01	unknown	TCRBJ01-06*01
P2Va-Sp-TE-ms1	0.000172013	2	CASGYRGETLYF	AACTTCTCCCTCATTCTGGAGTTGGCTACCCCCTCTCAGACATCAGTGTACTTCTGTGCCAGCGGTTACAGGGGAGAAACGCTGTAT	36	TCRBV13-02*01	TCRBD01-01*01	TCRBJ02-03*01
P2Va-Sp-TR-ms4	0.0020141	2	CASGYWGLTQYF	AACTTCTCCCTCATTCTGGAGTTGGCTACCCCCTCTCAGACATCAGTGTACTTCTGTGCCAGCGGCTACTGGGGACTCACCCAGTAC	36	TCRBV13-02*01	TCRBD02-01*01	TCRBJ02-05*01
P2Va-Sp-TE-ms4	8.2672e-05	1	CASHHRGTYNSPLYF	CTCATTCTGGAGTTGGCTTCCCTTTCTCAGACAGCTGTATATTTCTGTGCCAGTCATCACAGGGGAACCTATAATTCGCCCCTCTAC	45	TCRBV13-03*01	TCRBD01-01*01	TCRBJ01-06*01
P2Va-Sp-TE-ms1	0.00025802	3	CASHLGGYEQYF	AATTTCTCTCTCATTCTGGAGTTGGCTTCCCTTTCTCAGACAGCTGTATATTTCTGTGCCAGCCATTTGGGGGGGTATGAACAGTAC	36	TCRBV13-03*01	TCRBD02-01*01	TCRBJ02-07*01
P2Va-Sp-TE-ms2	8.03859e-05	1	CASHNSNERLFF	TCTTTTTCTCTCACTGTGACATCTGCCCAGAAGAACGAGATGGCCGTTTTTCTCTGTGCCAGCCACAATTCCAACGAAAGATTATTT	36	TCRBV19-01*01	TCRBD01-01*01	TCRBJ01-04*01
P2Va-Sp-TR-ms4	0.00302115	3	CASHRGNSPLYF	TCTTTTTCTCTCACTGTGACATCTGCCCAGAAGAACGAGATGGCCGTTTTTCTCTGTGCCAGCCACAGGGGAAATTCGCCCCTCTAC	36	TCRBV19-01*01	TCRBD01-01*01	TCRBJ01-06*01
P2Va-Sp-TE-ms1	8.60067e-05	1	CASHRGNTEVFF	TCTTTTTCTCTCACTGTGACATCTGCCCAGAAGAACGAGATGGCCGTTTTTCTCTGTGCCAGCCACAGGGGAAACACAGAAGTCTTC	36	TCRBV19-01*01	TCRBD01-01*01	TCRBJ01-01*01
P2Va-Sp-TE-ms2	8.03859e-05	1	CASHSNTEVFF	TCACCTTGCAGCCTAGAAATTCAGTCCTCTGAGGCAGGAGACTCAGCACTGTACCTCTGTGCCAGCCACTCCAACACAGAAGTCTTC	33	TCRBV26-01*01	TCRBD02-01*01	TCRBJ01-01*01
P2Va-Sp-TE-ms1	0.000172013	2	CASHSPPQYF	CAAGAGAATTTCTCTCTCATTCTGGAGTTGGCTTCCCTTTCTCAGACAGCTGTATATTTCTGTGCCAGCCACAGTCCCCCCCAGTAC	30	TCRBV13-03*01	TCRBD01-01*01	TCRBJ02-05*01
P2Va-Sp-TE-ms4	0.000165344	2	CASHYEQYF	ACGCAAGAAGACTTCTTCCTCCTGCTGGAATTGGCTTCTCCCTCTCAGACATCTTTGTACTTCTGTGCCAGTCACTATGAACAGTAC	27	TCRBV13-01*02	TCRBD01-01*01	TCRBJ02-07*01
P2Va-Sp-TE-ms3	8.12084e-05	1	CASIAGGAPDYTF	TTCTCTCTCATTCTGGAGTTGGCTTCCCTTTCTCAGACAGCTGTATATTTCTGTGCCAGCATTGCGGGGGGCGCCCCCGACTACACC	39	TCRBV13-03*01	TCRBD02-01*01	TCRBJ01-02*01
P2Va-Sp-TE-ms3	0.000162417	2	CASIDNSGNTLYF	TTTTCTCTCACTGTGACATCTGCCCAGAAGAACGAGATGGCCGTTTTTCTCTGTGCCAGCATCGACAATTCTGGAAATACGCTCTAT	39	TCRBV19-01*01	TCRBD01-01*01	TCRBJ01-03*01
P2Va-Sp-TE-ms2	8.03859e-05	1	CASIFIGGNNQAPLF	CTCACTGTGACATCTGCCCAGAAGAACGAGATGGCCGTTTTTCTCTGTGCCAGCATCTTCATAGGGGGGAACAACCAGGCTCCGCTT	45	TCRBV19-01*01	unknown	TCRBJ01-05*01
P2Va-Sp-TE-ms4	0.000248016	3	CASIGEQYF	ACGCAAGAAGACTTCTTCCTCCTGCTGGAATTGGCTTCTCCCTCTCAGACATCTTTGTACTTCTGTGCCAGCATTGGCGAACAGTAC	27	TCRBV13-01*02	unknown	TCRBJ02-07*01
P2Va-Sp-TE-ms3	0.000243625	3	CASIGQGDERLFF	TGCAGCCTAGAAATTCAGTCCTCTGAGGCAGGAGACTCAGCACTGTACCTCTGTGCCAGCATAGGACAGGGGGACGAAAGATTATTT	39	TCRBV26-01*01	TCRBD01-01*01	TCRBJ01-04*01
P2Va-Sp-TE-ms4	8.2672e-05	1	CASIGTNNERLFF	TTTTCTCTCACTGTGACACCTGCCCAGAAGAACGAGATGGCCGTTTTTCTCTGTGCCAGCATCGGGACAAACAACGAAAGATTATTT	39	TCRBV19-01*01	TCRBD01-01*01	TCRBJ01-04*01
P2Va-Sp-TE-ms4	0.000165344	2	CASIHRASSYEQYF	TCTCTCATTCTGGAGTTGGCTTCCCTTTCTCAGACAGCTGTATATTTCTGTGCCAGCATTCACAGGGCGAGCTCCTATGAACAGTAC	42	TCRBV13-03*01	TCRBD01-01*01	TCRBJ02-07*01
P2Va-Sp-TE-ms2	8.03859e-05	1	CASIKGRGDTQYF	TTCTCTCTCATTCTGGAGTTGGCTTCCCTTTCTCAGACAGCTGTATATTTCTGTGCCAGCATAAAAGGCAGGGGGGACACCCAGTAC	39	TCRBV13-03*01	TCRBD01-01*01	TCRBJ02-05*01
P2Va-Sp-TR-ms2	0.00165472	3	CASIKGRGDTQYF	TTCTCTCTCATTCTGGAGTTGGCTTCCCTTTCTCAGACAGCTGTATATTTCTGTGCCAGCATAAAAGGCAGGGGGGACACCCAGTAC	39	TCRBV13-03*01	TCRBD01-01*01	TCRBJ02-05*01
P2Va-Sp-TE-ms4	0.00041336	5	CASINNNQAPLF	AATTTCTCTCTCATTCTGGAGTTGGCTTCCCTTTCTCAGACAGCTGTATATTTCTGTGCCAGCATAAATAACAACCAGGCTCCGCTT	36	TCRBV13-03*01	unknown	TCRBJ01-05*01
P2Va-Sp-TE-ms2	0.000160772	2	CASINTGQLYF	TCATCTTTTTCTCTCACTGTGACATCTGCCCAGAAGAACGAGATGGCCGTTTTTCTCTGTGCCAGCATAAACACCGGGCAGCTCTAC	33	TCRBV19-01*01	unknown	TCRBJ02-02*01
P2Va-Sp-TR-ms1	0.0011976	3	CASIPGGADTEVFF	AGCCTAGAAATTCAGTCCTCTGAGGCAGGAGACTCAGCACTGTACCTCTGTGCCAGCATCCCAGGGGGCGCGGACACAGAAGTCTTC	42	TCRBV26-01*01	TCRBD01-01*01	TCRBJ01-01*01
P2Va-Sp-TE-ms4	8.2672e-05	1	CASIPGGVAEQFF	CTACTTTTACATATATCTGCCGTGGATCCAGAAGACTCAGCTGTCTATTTTTGTGCCAGCATCCCTGGGGGGGTTGCTGAGCAGTTC	39	TCRBV05-01*01	TCRBD02-01*01	TCRBJ02-01*01
P2Va-Sp-TE-ms3	8.12084e-05	1	CASIPGHPNERLFF	ACTCTGAAAATCCAACCCACAGCACTGGAGGACTCAGCTGTGTACTTCTGTGCCAGCATCCCGGGACATCCCAACGAAAGATTATTT	42	TCRBV03-01*01	TCRBD01-01*01	TCRBJ01-04*01
P2Va-Sp-TE-ms3	8.12084e-05	1	CASIPGQGHERLFF	TCTCTCACTGTGACATCTGCCCAGAAGAACGAGATGGCCGTTTTTCTCTGTGCCAGCATTCCGGGACAGGGGCACGAAAGATTATTT	42	TCRBV19-01*01	TCRBD01-01*01	TCRBJ01-04*01
P2Va-Sp-TE-ms2	8.03859e-05	1	CASIPGQGVEVFF	TTTTCTCTCACTGTGACATCTGCCCAGAAGAACGAGATGGCCGTTTTTCTCTGTGCCAGCATTCCGGGACAGGGGGTGGAAGTCTTC	39	TCRBV19-01*01	TCRBD01-01*01	TCRBJ01-01*01
P2Va-Sp-TE-ms4	0.000165344	2	CASIPLGGGNTGQLYF	AAGATTCAACCTACAGAACCCAAGGACTCAGCTGTGTATCTGTGTGCCAGCATCCCTCTGGGGGGGGGAAACACCGGGCAGCTCTAC	48	TCRBV15-01*01	TCRBD02-01*01	TCRBJ02-02*01
P2Va-Sp-TE-ms1	8.60067e-05	1	CASIPRGWGETLYF	TTCCTCCTGCTGGAATTGGCTTCTCCCTCTCAGACATCTTTGTACTTCTGTGCCAGCATCCCACGGGGTTGGGGAGAAACGCTGTAT	42	TCRBV13-01*02	TCRBD02-01*01	TCRBJ02-03*01
P2Va-Sp-TE-ms4	8.2672e-05	1	CASIQGAGSAETLYF	CTCACTGTGACATCTGCCCAGAAGAACGAGATGGCCGTTTTTCTCTGTGCCAGCATACAGGGGGCCGGGAGTGCAGAAACGCTGTAT	45	TCRBV19-01*01	TCRBD01-01*01	TCRBJ02-03*01
P2Va-Sp-TE-ms3	8.12084e-05	1	CASIQGARDTEVFF	AGCCTAGAAATTCAGTCCTCTGAGGCAGGAGACTCAGCACTGTACCTCTGTGCCAGCATTCAGGGGGCGCGGGACACAGAAGTCTTC	42	TCRBV26-01*01	TCRBD01-01*01	TCRBJ01-01*01
P2Va-Sp-TE-ms2	8.03859e-05	1	CASIQGEPEVFF	TATTTCACTCTGAAAATCCAACCCACAGCACTGGAGGACTCAGCTGTGTACTTCTGTGCCAGCATACAGGGGGAACCAGAAGTCTTC	36	TCRBV03-01*01	TCRBD01-01*01	TCRBJ01-01*01
P2Va-Sp-TE-ms3	8.12084e-05	1	CASIQGRNTEVFF	TTCTCTCTCATTCTGGAGTTGGCTTCCCTTTCTCAGACAGCTGTATATTTCTGTGCCAGCATACAGGGAAGGAACACAGAAGTCTTC	39	TCRBV13-03*01	TCRBD01-01*01	TCRBJ01-01*01
P2Va-Sp-TR-ms1	0.000399202	1	CASIQLGGREEQYF	AGCCTAGAAATTCAGTCCTCTGAGGCAGGAGACTCAGCACTGTACCTCTGTGCCAGCATCCAACTGGGGGGGCGCGAGGAACAGTAC	42	TCRBV26-01*01	TCRBD02-01*01	TCRBJ02-07*01
P2Va-Sp-TR-ms1	0.000399202	1	CASIQLGGREEQYF	AGCCTAGAACTTCAGTCCTCTGAGGCAGGAGACTCAGCACTGTACCTCTGTGCCAGCATCCAACTGGGGGGGCGCGAGGAACAGTAC	42	TCRBV26-01*01	TCRBD02-01*01	TCRBJ02-07*01
P2Va-Sp-TE-ms2	0.00128617	16	CASIRDSSNERLFF	TCCCTCATTCTGGAGTTGGCTACCCCCTCTCAGACATCAGTGTACTTCTGTGCCAGCATCCGGGACAGTTCCAACGAAAGATTATTT	42	TCRBV13-02*01	TCRBD01-01*01	TCRBJ01-04*01
P2Va-Sp-TE-ms3	0.000243625	3	CASIRDSSNERLFF	TCCCTCATTCTGGAGTTGGCTACCCCCTCTCAGACATCAGTGTACTTCTGTGCCAGCATCCGGGACAGTTCCAACGAAAGATTATTT	42	TCRBV13-02*01	TCRBD01-01*01	TCRBJ01-04*01
P2Va-Sp-TE-ms6	0.00114642	18	CASIRDWGAEQYF	TTGAATCTTCGAATCAAGTCTGTAGAGCCGGAGGACTCTGCTGTGTATCTCTGTGCCAGCATCCGGGACTGGGGGGCTGAACAGTAC	39	TCRBV04-01*01	TCRBD02-01*01	TCRBJ02-07*01
P2Va-Sp-TE-ms1	8.60067e-05	1	CASIRGANERLFF	TTTTCTCTCACTGTGACATCTGCCCAGAAGAACGAGATGGCCGTTTTTCTCTGTGCCAGCATCAGGGGAGCCAACGAAAGATTATTT	39	TCRBV19-01*01	TCRBD01-01*01	TCRBJ01-04*01
P2Va-Sp-TE-ms3	8.12084e-05	1	CASIRGYSGNTLYF	TCTCTCATTCTGGAGTTGGCTTCCCTTTCTCAGACAGCTGTATATTTCTGTGCCAGCATCCGGGGCTATTCTGGAAATACGCTCTAT	42	TCRBV13-03*01	unknown	TCRBJ01-03*01
P2Va-Sp-TE-ms4	8.2672e-05	1	CASIRLGDAEQFF	TTTTCTCTCACTGTGACATCTGCCCAGAAGAACGAGATGGCCGTTTTTCTCTGTGCCAGCATCCGACTGGGGGATGCTGAGCAGTTC	39	TCRBV19-01*01	TCRBD02-01*01	TCRBJ02-01*01
P2Va-Sp-TE-ms6	6.36902e-05	1	CASIRLGDAEQFF	TTTTCTCTCACTGTGACATCTGCCCAGAAGAACGAGATGGCCGTTTTTCTCTGTGCCAGCATCCGACTGGGGGATGCTGAGCAGTTC	39	TCRBV19-01*01	TCRBD02-01*01	TCRBJ02-01*01
P2Va-Sp-TE-ms2	0.000803859	10	CASIRTGDSDYTF	TTCTCTCTCATTCTGGAGTTGGCTTCCCTTTCTCAGACAGCTGTATATTTCTGTGCCAGCATCCGGACAGGGGACTCCGACTACACC	39	TCRBV13-03*01	TCRBD01-01*01	TCRBJ01-02*01
P2Va-Sp-TE-ms1	8.60067e-05	1	CASIRTGTETLYF	TTAGCTCTCACTGTGACATCTGCCCAGAAGAACGAGATGGCCGTTTTTCTCTGTGCCAGCATAAGAACAGGGACAGAAACGCTGTAT	39	TCRBV19-01*01	TCRBD01-01*01	TCRBJ02-03*01
P2Va-Sp-TE-ms1	0.00705255	82	CASIRTGTETLYF	TTTTCTCTCACTGTGACATCTGCCCAGAAGAACGAGATGGCCGTTTTTCTCTGTGCCAGCATAAGAACAGGGACAGAAACGCTGTAT	39	TCRBV19-01*01	TCRBD01-01*01	TCRBJ02-03*01
P2Va-Sp-TE-ms1	8.60067e-05	1	CASIRTGTETLYF	TTTTCTCTCTCTGTGACATCTGACCAGAAGAACGAGATGGCCGTTTTTCTCTGTGCCAGCATAAGAACAGGGACAGAAACGCTGTAT	39	TCRBV19-01*01	TCRBD01-01*01	TCRBJ02-03*01
P2Va-Sp-TE-ms2	8.03859e-05	1	CASIRTGTETLYF	TTTTCTCTCACTGTGACATCTGCCCAGAAGAACGAGATGGCCGTTTTTCTCTGTGCCAGCATAAGAACAGGGACAGAAACGCTGTAT	39	TCRBV19-01*01	TCRBD01-01*01	TCRBJ02-03*01
P2Va-Sp-TE-ms2	8.03859e-05	1	CASIRTGTETLYF	TTTTCTCTCACTGTGACATCTGCCCAGAAGAACGAGGTGGCCGTTTTTCTCTGTGCCAGCATAAGAACAGGGACAGAAACGCTGTAT	39	TCRBV19-01*01	TCRBD01-01*01	TCRBJ02-03*01
P2Va-Sp-TE-ms4	8.2672e-05	1	CASISDYTF	AAGCGGGAGCATTTCTCCCTGATTCTGGATTCTGCTAAAACAAACCAGACATCTGTGTACTTCTGTGCTAGCATCTCCGACTACACC	27	TCRBV29-01*01	unknown	TCRBJ01-02*01
P2Va-Sp-TE-ms1	8.60067e-05	1	CASITGGADTQYF	TTCTCTCTCATTCTGGAGTTGGCTTCCCTTTCTCAGACAGCTGTATATTTCTGTGCCAGCATAACTGGGGGGGCAGACACCCAGTAC	39	TCRBV13-03*01	TCRBD02-01*01	TCRBJ02-05*01
P2Va-Sp-TE-ms1	0.000430034	5	CASITRNERLFF	TCTTTTTCTCTCACTGTGACATCTGCCCAGAAGAACGAGATGGCCGTTTTTCTCTGTGCCAGCATTACAAGAAACGAAAGATTATTT	36	TCRBV19-01*01	TCRBD01-01*01	TCRBJ01-04*01
P2Va-Sp-TR-ms1	0.00359281	9	CASIYRGQPNERLFF	CTCTACATTGGCTCTGCAGGCCTAGAGTATTCTGCCATGTACCTCTGTGCTAGCATTTACAGGGGGCAACCCAACGAAAGATTATTT	45	TCRBV17-01*01	TCRBD01-01*01	TCRBJ01-04*01
P2Va-Sp-TE-ms1	8.60067e-05	1	CASKAGKAPLF	TCACCTTGCAGCCTAGAACTTCAGTCCTCTGAGGCAGGAGACTCAGCACTGTACCTCTGTGCCAGCAAGGCAGGGAAGGCTCCGCTT	33	TCRBV26-01*01	TCRBD01-01*01	TCRBJ01-05*01
P2Va-Sp-TE-ms1	0.00077406	9	CASKAGKAPLF	TCACCTTGCAGCCTAGAAATTCAGTCCTCTGAGGCAGGAGACTCAGCACTGTACCTCTGTGCCAGCAAGGCAGGGAAGGCTCCGCTT	33	TCRBV26-01*01	TCRBD01-01*01	TCRBJ01-05*01
P2Va-Sp-TE-ms2	0.00104502	13	CASKAGVGNTLYF	CTACTTTTACATATATCTGCCGTGGATCCAGAAGACTCAGCTGTCTATTTTTGTGCCAGCAAGGCAGGGGTTGGAAATACGCTCTAT	39	TCRBV05-01*01	TCRBD01-01*01	TCRBJ01-03*01
P2Va-Sp-TE-ms3	8.12084e-05	1	CASKAGVGNTLYF	CTACTTTTACATATATCTGCCGTGGATCCAGAAGACTCAGCTGTCTATTTTTGTGCCAGCAAGGCAGGGGTTGGAAATACGCTCTAT	39	TCRBV05-01*01	TCRBD01-01*01	TCRBJ01-03*01
P2Va-Sp-TR-ms2	0.00827358	15	CASKAGVGNTLYF	CTACTTTTACATATATCTGCCGTGGATCCAGAAGACTCAGCTGTCTATTTTTGTGCCAGCAAGGCAGGGGTTGGAAATACGCTCTAT	39	TCRBV05-01*01	TCRBD01-01*01	TCRBJ01-03*01
P2Va-Sp-TR-ms3	0.000494315	1	CASKAGVGNTLYF	CTACTTTTACATATATCTGCCGTGGATCCAGAAGACTCAGCTGTCTATTTTTGTGCCAGCAAGGCAGGGGTTGGAAATACGCTCTAT	39	TCRBV05-01*01	TCRBD01-01*01	TCRBJ01-03*01
P2Va-Sp-TR-ms4	0.0020141	2	CASKAGVGNTLYF	CTACTTTTACATATATCTGCCGTGGATCCAGAAGACTCAGCTGTCTATTTTTGTGCCAGCAAGGCAGGGGTTGGAAATACGCTCTAT	39	TCRBV05-01*01	TCRBD01-01*01	TCRBJ01-03*01
P2Va-Sp-TE-ms2	0.000160772	2	CASKDPPGGASYEQYF	CTGCTGGAATTGGCTTCTCCCTCTCAGACATCTTTGTACTTCTGTGCCAGCAAGGACCCGCCTGGGGGGGCGAGCTATGAACAGTAC	48	TCRBV13-01*02	TCRBD02-01*01	TCRBJ02-07*01
P2Va-Sp-TE-ms2	8.03859e-05	1	CASKDPPGGASYEQYF	CTGCTGGACTTGGCTTCTCCCTCTCAGACATCTTTGTACTTCTGTGCCAGCAAGGACCCGCCTGGGGGGGCGAGCTATGAACAGTAC	48	TCRBV13-01*02	TCRBD02-01*01	TCRBJ02-07*01
P2Va-Sp-TE-ms2	8.03859e-05	1	CASKDPPGGASYEQYF	CTGCTGGAATTGGCTGCTCCCTCTCAGACATCTTTGTACTTCTGTGCCAGCAAGGACCCGCCTGGGGGGGCGAGCTATGAACAGTAC	48	TCRBV13-01*02	TCRBD02-01*01	TCRBJ02-07*01
P2Va-Sp-TE-ms3	8.12084e-05	1	CASKDWGGFEQYF	TTCTTCCTCCTGCTGGAATTGGCTTCTCCCTCTCAGACATCTTTGTACTTCTGTGCCAGCAAGGACTGGGGGGGCTTTGAACAGTAC	39	TCRBV13-01*02	TCRBD02-01*01	TCRBJ02-07*01
P2Va-Sp-TE-ms3	8.12084e-05	1	CASKDWGGFEQYF	TTCTCCCTCATTCTGGAGTTGGCTACCCCCTCTCAGACATCAGTGTACTTCTGTGCCAGCAAGGACTGGGGGGGCTTTGAACAGTAC	39	TCRBV13-02*01	TCRBD02-01*01	TCRBJ02-07*01
P2Va-Sp-TE-ms2	8.03859e-05	1	CASKDWGKNQDTQYF	CTCTACATTGGCTCTGCAGGCCTAGAGTATTCTGCCATGTACCTCTGTGCTAGCAAGGACTGGGGGAAGAACCAAGACACCCAGTAC	45	TCRBV17-01*01	TCRBD02-01*01	TCRBJ02-05*01
P2Va-Sp-TR-ms2	0.00165472	3	CASKDWGKNQDTQYF	CTCTACATTGGCTCTGCAGGCCTAGAGTATTCTGCCATGTACCTCTGTGCTAGCAAGGACTGGGGGAAGAACCAAGACACCCAGTAC	45	TCRBV17-01*01	TCRBD02-01*01	TCRBJ02-05*01
P2Va-Sp-TR-ms3	0.000494315	1	CASKDWGKNQDTQYF	CTCTACATTGGCTCTGCAGGCCTAGAGTATTCTGCCATGTACCTCTGTGCTAGCAAGGACTGGGGGAAGAACCAAGACACCCAGTAC	45	TCRBV17-01*01	TCRBD02-01*01	TCRBJ02-05*01
P2Va-Sp-TE-ms2	0.000401929	5	CASKGDEQYF	CAAGAGAATTTCTCTCTCATTCTGGAGTTGGCTTCCCTTTCTCAGACAGCTGTATATTTCTGTGCCAGCAAGGGGGATGAACAGTAC	30	TCRBV13-03*01	TCRBD01-01*01	TCRBJ02-07*01
P2Va-Sp-TR-ms1	0.00439122	11	CASKGDSQYF	CAAGAGAACTTCTCCCTCATTCTGGAGTTGGCTACCCCCTCTCAGACATCAGTGTACTTCTGTGCCTCAAAGGGGGATTCCCAGTAC	30	TCRBV13-02*01	TCRBD01-01*01	TCRBJ02-05*01
P2Va-Sp-TR-ms4	0.00100705	1	CASKGDSQYF	CAAGAGAACTTCTCCCTCATTCTGGAGTTGGCTACCCCCTCTCAGACATCAGTGTACTTCTGTGCCTCAAAGGGGGATTCCCAGTAC	30	TCRBV13-02*01	TCRBD01-01*01	TCRBJ02-05*01
P2Va-Sp-TE-ms6	6.36902e-05	1	CASKGDTQYF	CAAGAGAACTTCTCCCTCATTCTGGAGTTGGCTACCCCCTCTCAGACATCAGTGTACTTCTGTGCCAGCAAGGGGGACACCCAGTAC	30	TCRBV13-02*01	TCRBD01-01*01	TCRBJ02-05*01
P2Va-Sp-TE-ms4	8.2672e-05	1	CASKGGRAEQFF	GACTTCTTCCTCCTGCTGGAATTGGCTTCTCCCTCTCAGACATCTTTGTACTTCTGTGCCAGCAAAGGGGGCAGGGCTGAGCAGTTC	36	TCRBV13-01*02	TCRBD01-01*01	TCRBJ02-01*01
P2Va-Sp-TE-ms1	0.0025802	30	CASKNIYNSPLYF	TTTTCTCTCACTGTGACATCTGCCCAGAAGAACGAGATGGCCGTTTTTCTCTGTGCCAGCAAGAACATCTATAATTCGCCCCTCTAC	39	TCRBV19-01*01	TCRBD01-01*01	TCRBJ01-06*01
P2Va-Sp-TE-ms1	8.60067e-05	1	CASKNIYNSPLYF	TTTTCTCTCACTGAGACATCTGCCCAGAAGAACGAGCTGGCCGTTTTTCTCTGTGCCAGCAAGAACATCTATAATTCGCCCCTCTAC	39	TCRBV19-01*01	TCRBD01-01*01	TCRBJ01-06*01
P2Va-Sp-TE-ms2	0.000241158	3	CASKNIYNSPLYF	TTTTCTCTCACTGTGACATCTGCCCAGAAGAACGAGATGGCCGTTTTTCTCTGTGCCAGCAAGAACATCTATAATTCGCCCCTCTAC	39	TCRBV19-01*01	TCRBD01-01*01	TCRBJ01-06*01
P2Va-Sp-TE-ms2	8.03859e-05	1	CASKQLSNERLFF	TTTTCTCTCACTGTGACATCTGCCCAGAAGAACGAGATGGCCGTTTTTCTCTGTGCCAGCAAACAGCTTTCCAACGAAAGATTATTT	39	TCRBV19-01*01	TCRBD01-01*01	TCRBJ01-04*01
P2Va-Sp-TE-ms4	0.00041336	5	CASKRLTSAETLYF	TTCCTCCTGCTGGAATTGGCTTCTCCCTCTCAGACATCTTTGTACTTCTGTGCCAGCAAAAGACTGACTAGTGCAGAAACGCTGTAT	42	TCRBV13-01*02	TCRBD02-01*01	TCRBJ02-03*01
P2Va-Sp-TE-ms4	8.2672e-05	1	CASKSGKEVFF	TCACAGTGCATCCTGGAAATCCTATCCTCTGAAGAAGACGACTCAGCACTGTAGCTCTGTGCCAGCAAATCCGGAAAAGAAGTCTTC	33	TCRBV24-01*02	unknown	TCRBJ01-01*01
P2Va-Sp-TR-ms6	0.00020429	1	CASKSSQNTLYF	TATTTCACTCTGAAAATCCAACCCACAGCACTGGAGGACTCAGCTGTGTACTTCTGTGCCAGCAAATCTAGTCAAAACACCTTGTAC	36	TCRBV03-01*01	TCRBD02-01*01	TCRBJ02-04*01
P2Va-Sp-TE-ms4	8.2672e-05	1	CASKTATSAETLYF	TTCCTCCTGCTGGAATTGGCTTCTCCCTCTCAGACATCTTTGTACTTCTGTGCCAGCAAGACTGCGACTAGTGCAGAAACGCTGTAT	42	TCRBV13-01*02	TCRBD02-01*01	TCRBJ02-03*01
P2Va-Sp-TE-ms2	8.03859e-05	1	CASKTGGSSPLYF	TGCAGCCTAGAAATTCAGTCCTCTGAGGCAGGAGACTCAGCACTGTACCTCTGTGCCAGCAAGACGGGGGGGAGTTCGCCCCTCTAC	39	TCRBV26-01*01	TCRBD02-01*01	TCRBJ01-06*01
P2Va-Sp-TE-ms4	0.000330688	4	CASKTGNSDYTF	GACTTCTTCCTCCTGCTGGAATTGGCTTCTCCCTCTCAGACATCTTTGTACTTCTGTGCCAGCAAGACAGGGAACTCCGACTACACC	36	TCRBV13-01*02	TCRBD01-01*01	TCRBJ01-02*01
P2Va-Sp-TR-ms1	0.0011976	3	CASKTGSNERLFF	TTCTTCCTCCTGCTGGAATTGGCTTCTCCCTCTCAGACATCTTTGTACTTCTGTGCCAGCAAGACAGGGTCCAACGAAAGATTATTT	39	TCRBV13-01*02	TCRBD01-01*01	TCRBJ01-04*01
P2Va-Sp-TE-ms2	0.000241158	3	CASLDWGDTQYF	TCTTTTTCTCTCACTGTGACATCTGCCCAGAAGAACGAGATGGCCGTTTTTCTCTGTGCCAGCCTCGACTGGGGAGACACCCAGTAC	36	TCRBV19-01*01	TCRBD02-01*01	TCRBJ02-05*01
P2Va-Sp-TE-ms3	8.12084e-05	1	CASLDWGDTQYF	TCTTTTTCTCTCACTGTGACATCTGCCCAGAAGAACGAGATGGCCGTTTTTCTCTGTGCCAGCCTCGACTGGGGAGACACCCAGTAC	36	TCRBV19-01*01	TCRBD02-01*01	TCRBJ02-05*01
P2Va-Sp-TR-ms2	0.000551572	1	CASLDWGDTQYF	TCTTTTTCTCTCACTGTGACATCTGCCCAGAAGAACGAGATGGCCGTTTTTCTCTGTGCCAGCCTCGACTGGGGAGACACCCAGTAC	36	TCRBV19-01*01	TCRBD02-01*01	TCRBJ02-05*01
P2Va-Sp-TE-ms6	0.000636902	10	CASLGTANSDYTF	TCCACTCTGAAGATTCAACCTACAGAACCCAAGGACTCAGCTGTGTATCTGTGTGCCAGCCTCGGGACAGCAAACTCCGACTACACC	39	TCRBV15-01*01	TCRBD01-01*01	TCRBJ01-02*01
P2Va-Sp-TE-ms4	8.2672e-05	1	CASLKISRTKTEVFF	CTAGAAATTCAGTCCTCTGAGGCAGGAGACTCAGCACTGTACCTCTGTGCCAGCCTAAAAATCTCCCGGACAAAAACAGAAGTCTTC	45	TCRBV26-01*01	TCRBD01-01*01	TCRBJ01-01*01
P2Va-Sp-TE-ms2	8.03859e-05	1	CASLPGGQDTQYF	TTCTCCCTCATTCTGGAGTTGGCTACCCCCTCTCAGACATCAGTGTACTTCTGTGCCAGCCTCCCAGGGGGGCAAGACACCCAGTAC	39	TCRBV13-02*01	TCRBD01-01*01	TCRBJ02-05*01
P2Va-Sp-TE-ms3	0.000162417	2	CASLQGLYAEQFF	TGCTCTCTCTACATTGGCTCTGCAGGCCTAGAGTATTCTGCCATGTACCTCTGTGCTAGCCTCCAGGGGTTGTATGCTGAGCAGTTC	39	TCRBV17-01*01	TCRBD01-01*01	TCRBJ02-01*01
P2Va-Sp-TE-ms2	8.03859e-05	1	CASLQGNQDTQYF	TTCTCCCTGATTCTGGATTCTGCTAAAACAAACCAGACATCTGTGTACTTCTGTGCTAGCCTACAGGGGAACCAAGACACCCAGTAC	39	TCRBV29-01*01	TCRBD01-01*01	TCRBJ02-05*01
P2Va-Sp-TE-ms4	0.000578704	7	CASLRDRGNERLFF	ACTCTGAAGATCCAGAGCACGCAACCCCAGGACTCAGCGGTGTATCTTTGTGCAAGCCTACGGGACAGGGGTAACGAAAGATTATTT	42	TCRBV16-01*01	TCRBD01-01*01	TCRBJ01-04*01
P2Va-Sp-TE-ms4	8.2672e-05	1	CASLRDRGQAPLF	TGCAGCCTAGAAATTCAGTCCTCTGAGGCAGGAGACTCAGCACTGTACCTCTGTGCCAGCCTCCGGGACAGGGGTCAGGCTCCGCTT	39	TCRBV26-01*01	TCRBD01-01*01	TCRBJ01-05*01
P2Va-Sp-TR-ms4	0.00100705	1	CASLRDRGQAPLF	TGCAGCCTAGAAATTCAGTCCTCTGAGGCAGGAGACTCAGCACTGTACCTCTGTGCCAGCCTCCGGGACAGGGGTCAGGCTCCGCTT	39	TCRBV26-01*01	TCRBD01-01*01	TCRBJ01-05*01
P2Va-Sp-TR-ms2	0.00165472	3	CASLRGANQAPLF	TCTGAAATGAACATGAGTGCCTTGGAACTGGAGGACTCTGCTATGTACTTCTGTGCCAGCCTCCGGGGGGCAAACCAGGCTCCGCTT	39	TCRBV12-01*01	TCRBD02-01*01	TCRBJ01-05*01
P2Va-Sp-TE-ms3	0.000243625	3	CASLRGRGNTLYF	TGCAGCCTAGAAATTCAGTCCTCTGAGGCAGGAGACTCAGCACTGTACCTCTGTGCCAGCCTCAGGGGGCGAGGAAATACGCTCTAT	39	TCRBV26-01*01	TCRBD01-01*01	TCRBJ01-03*01
P2Va-Sp-TE-ms2	8.03859e-05	1	CASLRRDTQYF	TCATATTTCACTCTGAAAATCCAACCCACAGCACTGGAGGACTCAGCTGTGTACTTCTGTGCCAGCCTCAGGAGGGACACCCAGTAC	33	TCRBV03-01*01	TCRBD01-01*01	TCRBJ02-05*01
P2Va-Is-TE-tet	0.043279	85	CASLTDSYNSPLYF	ATCCTAAGCACGGAGAAGCTGCTTCTCAGCCACTCTGGCTTCTACCTCTGTGCCTCCCTGACAGATTCCTATAATTCGCCCCTCTAC	42	TCRBV31-01*01	TCRBD01-01*01	TCRBJ01-06*01
P2Va-Is-TE-tet	0.000509165	1	CASLTDSYNSPLYF	CTCCTACGCACGGAGAAGCTGCTTCTCAGCCACTCTGGCTTCTACCTCTGTGCCTCCCTGACAGATTCCTATAATTCGCCCCTCTAC	42	TCRBV31-01*01	TCRBD01-01*01	TCRBJ01-06*01
P2Va-Is-TE-tet	0.000509165	1	CASLTDSYNSPLYF	CTCCTAAGCCCGGAGAAGCTGCTTCTCAGCCACTCTGGCTTCTACCTCTGTGCCTCCCTGACAGATTCCTATAATTCGCCCCTCTAC	42	TCRBV31-01*01	TCRBD01-01*01	TCRBJ01-06*01
P2Va-Is-TE-tet	0.000509165	1	CASLTDSYNSPLYF	CTCCTCAGCACGGAGAAGCTGCTTCTCAGCCACTCTGGCTTCTACCTCTGTGCCTCCCTGACAGATTCCTATAATTCGCCCCTCTAC	42	TCRBV31-01*01	TCRBD01-01*01	TCRBJ01-06*01
P2Va-Is-TE-tet	0.000509165	1	CASLTDSYNSPLYF	ATCCTTAGCACGGAGCAGCTGCTTCTCAGCCACTCTGGCTTCTACCTCTGTGCCTCCCTGACAGATTCCTATAATTCGCCCCTCTAC	42	TCRBV31-01*01	TCRBD01-01*01	TCRBJ01-06*01
P2Va-Is-TR-tet	0.0295858	5	CASLTDSYNSPLYF	ATCCTAAGCACGGAGAAGCTGCTTCTCAGCCACTCTGGCTTCTACCTCTGTGCCTCCCTGACAGATTCCTATAATTCGCCCCTCTAC	42	TCRBV31-01*01	TCRBD01-01*01	TCRBJ01-06*01
P2Va-Sp-TE-ms3	0.000974501	12	CASLTDSYNSPLYF	ATCCTAAGCACGGAGAAGCTGCTTCTCAGCCACTCTGGCTTCTACCTCTGTGCCTCCCTGACAGATTCCTATAATTCGCCCCTCTAC	42	TCRBV31-01*01	TCRBD01-01*01	TCRBJ01-06*01
P2Va-Sp-TE-ms1	8.60067e-05	1	CASLVNERLFF	GAGTATTTCTCTCTCATTCTGGAGTTGGCTTCACTTTCTCAGACAGCTGTATATTTCTGTGCCAGCCTAGTCAACGAAAGATTATTT	33	TCRBV13-03*01	unknown	TCRBJ01-04*01
P2Va-Sp-TE-ms1	8.60067e-05	1	CASLVNERLFF	GAGATATTCTCTCTCATTCTGGAGTTGGCTTCCCTTTCTCAGACAGCTGTATATTTCTGTGCCAGCCTAGTCAACGAAAGATTATTT	33	TCRBV13-03*01	unknown	TCRBJ01-04*01
P2Va-Sp-TE-ms1	0.00533242	62	CASLVNERLFF	GAGAATTTCTCTCTCATTCTGGAGTTGGCTTCCCTTTCTCAGACAGCTGTATATTTCTGTGCCAGCCTAGTCAACGAAAGATTATTT	33	TCRBV13-03*01	unknown	TCRBJ01-04*01
P2Va-Sp-TE-ms2	0.000241158	3	CASLVNERLFF	GAGAATTTCTCTCTCATTCTGGAGTTGGCTTCCCTTTCTCAGACAGCTGTATATTTCTGTGCCAGCCTAGTCAACGAAAGATTATTT	33	TCRBV13-03*01	unknown	TCRBJ01-04*01
P2Va-Sp-TE-ms3	0.000162417	2	CASLVNERLFF	GAGAATTTCTCTCTCATTCTGGAGTTGGCTTCCCTTTCTCAGACAGCTGTATATTTCTGTGCCAGCCTAGTCAACGAAAGATTATTT	33	TCRBV13-03*01	unknown	TCRBJ01-04*01
P2Va-Sp-TE-ms3	0.000162417	2	CASLWGLEQYF	GAGAACTTCTCCCTCATTCTGGAGTTGGCTACCCCCTCTCAGACATCAGTGTACTTCTGTGCCAGCCTCTGGGGGCTTGAACAGTAC	33	TCRBV13-02*01	TCRBD02-01*01	TCRBJ02-07*01
P2Va-Sp-TE-ms3	0.000162417	2	CASLYWNYAEQFF	TGCAGCCTAGAAATTCAGTCCTCTGAGGCAGGAGACTCAGCACTGTACCTCTGTGCCAGCTTGTACTGGAACTATGCTGAGCAGTTC	39	TCRBV26-01*01	TCRBD02-01*01	TCRBJ02-01*01
P2Va-Sp-TE-ms3	0.001949	24	CASMAVSNERLFF	TTCTCTCTCATTCTGGAGTTGGCTTCCCTTTCTCAGACAGCTGTATATTTCTGTGCCAGCATGGCGGTTTCCAACGAAAGATTATTT	39	TCRBV13-03*01	unknown	TCRBJ01-04*01
P2Va-Sp-TR-ms3	0.000494315	1	CASMAVSNERLFF	TTCTCTCTCATTCTGGAGTTGGCTTCCCTTTCTCAGACAGCTGTATATTTCTGTGCCAGCATGGCGGTTTCCAACGAAAGATTATTT	39	TCRBV13-03*01	unknown	TCRBJ01-04*01
P2Va-Sp-TE-ms4	0.000330688	4	CASMGAQAPLF	ACTAACTCCACTCTCAAGATCCAGTCTGCAAAGCAGGGCGACACAGCCACCTATCTCTGTGCCAGCATGGGTGCCCAGGCTCCGCTT	33	TCRBV14-01*01	TCRBD02-01*01	TCRBJ01-05*01
P2Va-Sp-TE-ms4	0.000992063	12	CASMKGSGNTLYF	TTCTTCCTCCTGCTGGAATTGGCTTCTCCCTCTCAGACATCTTTGTACTTCTGTGCCAGCATGAAGGGGTCTGGAAATACGCTCTAT	39	TCRBV13-01*02	TCRBD01-01*01	TCRBJ01-03*01
P2Va-Sp-TE-ms4	8.2672e-05	1	CASMKGSGNTLYF	TTCTTCCTCCTGCTGGAATTGGCCTCTCCCTCTCAGACATCTTTGTACTTCTGTGCCAGCATGAAGGGGTCTGGAAATACGCTCTAT	39	TCRBV13-01*02	TCRBD01-01*01	TCRBJ01-03*01
P2Va-Sp-TR-ms3	0.000494315	1	CASMSAEQFF	AACTCACCTTGCAGCCTAGAAATTCAGTCCTCTGAGGCAGGAGACTCAGCACTGTACCTCTGTGCCAGCATGAGTGCTGAGCAGTTC	30	TCRBV26-01*01	unknown	TCRBJ02-01*01
P2Va-Sp-TE-ms2	0.000241158	3	CASNANSDYTF	ACTAACTCCACTCTCAAGATCCAGTCTGCAAAGCAGGGCGACACAGCCACCTATCTCTGTGCCAGCAACGCAAACTCCGACTACACC	33	TCRBV14-01*01	unknown	TCRBJ01-02*01
P2Va-Sp-TE-ms2	8.03859e-05	1	CASNDINQDTQYF	TTTTCTCTCACTGTGACATCTGCCCAGAAGAACGAGATGGCCGTTTTTCTCTGTGCCAGCAACGACATTAACCAAGACACCCAGTAC	39	TCRBV19-01*01	TCRBD01-01*01	TCRBJ02-05*01
P2Va-Sp-TE-ms4	8.2672e-05	1	CASNDNNYAEQFF	TTCTCCCTGATTCTGGATTCTGCTAAAACAAACCAGACATCTGTGTACTTCTGTGCTAGCAACGACAATAACTATGCTGAGCAGTTC	39	TCRBV29-01*01	TCRBD01-01*01	TCRBJ02-01*01
P2Va-Sp-TE-ms6	0.000191071	3	CASNDWGEDTQYF	TTCTCCCTGATTCTGGATTCTGCTAAAACAAACCAGACATCTGTGTACTTCTGTGCTAGCAACGACTGGGGGGAAGACACCCAGTAC	39	TCRBV29-01*01	TCRBD02-01*01	TCRBJ02-05*01
P2Va-Sp-TE-ms4	0.000248016	3	CASNLGGRAEQFF	TTCTCTCTCATTCTGGAGTTGGCTTCCCTTTCTCAGACAGCTGTATATTTCTGTGCCAGCAATCTGGGGGGGCGTGCTGAGCAGTTC	39	TCRBV13-03*01	TCRBD02-01*01	TCRBJ02-01*01
P2Va-Sp-TE-ms2	8.03859e-05	1	CASNLQVGNSPLYF	ACTCTGAAGATTCAACCTACAGAACCCAAGGACTCAGCTGTGTATCTGTGTGCCAGCAATTTACAGGTGGGGAATTCGCCCCTCTAC	42	TCRBV15-01*01	TCRBD02-01*01	TCRBJ01-06*01
P2Va-Sp-TE-ms4	0.000165344	2	CASNLSYNSPLYF	TTCTTCCTCCTGCTGGAATTGGCTTCTCCCTCTCAGACATCTTTGTACTTCTGTGCCAGCAACCTTTCCTATAATTCGCCCCTCTAC	39	TCRBV13-01*02	unknown	TCRBJ01-06*01
P2Va-Is-TR-tet	0.00591716	1	CASNPGQGTEVFF	TTCACTCTGAAAATCCAACCCACAGCACTGGAGGACTCAGCTGTGTACTTCTGTGCCAGCAACCCGGGACAGGGCACAGAAGTCTTC	39	TCRBV03-01*01	TCRBD01-01*01	TCRBJ01-01*01
P2Va-Sp-TE-ms1	8.60067e-05	1	CASNPGQGTEVFF	TTCACTCTGAAAATCCAACCCACAGCACTGGAGGACTCAGCTGTGTACTTCTGTGCCAGCAACCCGGGACAGGGCACAGAAGTCTTC	39	TCRBV03-01*01	TCRBD01-01*01	TCRBJ01-01*01
P2Va-Sp-TR-ms1	0.000798403	2	CASNPGQGTEVFF	TTCACTCTGAAAATCCAACCCACAGCACTGGAGGACTCAGCTGTGTACTTCTGTGCCAGCAACCCGGGACAGGGCACAGAAGTCTTC	39	TCRBV03-01*01	TCRBD01-01*01	TCRBJ01-01*01
P2Va-Sp-TE-ms4	0.000165344	2	CASNPPPPSGQYEQYF	GAAATCCTATCCTCTGAAGAAGACGACTCAGCACTGTAGCTCTGTGCCAGCAACCCTCCTCCCCCGTCGGGACAGTATGAACAGTAC	48	TCRBV24-01*02	TCRBD01-01*01	TCRBJ02-07*01
P2Va-Sp-TE-ms4	8.2672e-05	1	CASNPRQGRNSPLYF	TTACATATATCTGCCGTGGATCCAGAAGACTCAGCTGTCTATTTTTGTGCCAGCAACCCTCGACAGGGGAGGAATTCGCCCCTCTAC	45	TCRBV05-01*01	TCRBD01-01*01	TCRBJ01-06*01
P2Va-Sp-TR-ms2	0.000551572	1	CASNQVNQDTQYF	TTTTCTCTCACTGTGACATCTGCCCAGAAGAACGAGATGGCCGTTTTTCTCTGTGCCAGCAATCAGGTTAACCAAGACACCCAGTAC	39	TCRBV19-01*01	TCRBD01-01*01	TCRBJ02-05*01
P2Va-Sp-TE-ms4	0.000248016	3	CASNRDNNNQAPLF	TCTCTCTACATTGGCTCTGCAGGCCTAGAGTATTCTGCCATGTACCTCTGTGCTAGCAACCGGGACAATAACAACCAGGCTCCGCTT	42	TCRBV17-01*01	TCRBD01-01*01	TCRBJ01-05*01
P2Va-Sp-TE-ms1	8.60067e-05	1	CASNRDRGFEQYF	AGCTCTCTCATTCTGGAGTTGGCTTCCCTTTCTCAGACAGCTGTATATTTCTGTGCCAGCAACCGGGACAGGGGTTTTGAACAGTAC	39	TCRBV13-03*01	TCRBD01-01*01	TCRBJ02-07*01
P2Va-Sp-TE-ms1	0.00215017	25	CASNRDRGFEQYF	TTCTCTCTCATTCTGGAGTTGGCTTCCCTTTCTCAGACAGCTGTATATTTCTGTGCCAGCAACCGGGACAGGGGTTTTGAACAGTAC	39	TCRBV13-03*01	TCRBD01-01*01	TCRBJ02-07*01
P2Va-Sp-TE-ms1	8.60067e-05	1	CASNRDRGFEQYF	TTCTCTCTCATTCTGGAGTGGGCGTCCCTTTCTCAGACAGCTGTATATTTCTGTGCCAGCAACCGGGACAGGGGTTTTGAACAGTAC	39	TCRBV13-03*01	TCRBD01-01*01	TCRBJ02-07*01
P2Va-Sp-TE-ms1	8.60067e-05	1	CASNRDRGFEQYF	TGCTCTCTCATTCTGGAGGTGGCTTCCCTTTCTCAGACAGCTGTATATTTCTGTGCCAGCAACCGGGACAGGGGTTTTGAACAGTAC	39	TCRBV13-03*01	TCRBD01-01*01	TCRBJ02-07*01
P2Va-Sp-TE-ms2	8.03859e-05	1	CASNRDRGHSPLYF	TCTCTCATTCTGGAGATGGCTTCCCTTTCTCAGACAGCTGTATATTTCTGTGCCAGCAACCGGGACAGGGGGCATTCGCCCCTCTAC	42	TCRBV13-03*01	TCRBD01-01*01	TCRBJ01-06*01
P2Va-Sp-TE-ms2	8.03859e-05	1	CASNRDRGHSPLYF	TCTCTCATTCTGGAGTTGGCTTCCCTTTCTCAGACAGCTGTATATTTCTGTGCCAGCAACCGGGACAGGGGGCATTCGCCCCTCTAC	42	TCRBV13-03*01	TCRBD01-01*01	TCRBJ01-06*01
P2Va-Sp-TE-ms2	0.000241158	3	CASNRDRGLEQYF	TTCTCTCTCATTCTGGAGTTGGCTTCCCTTTCTCAGACAGCTGTATATTTCTGTGCCAGCAACCGGGACAGGGGGCTTGAACAGTAC	39	TCRBV13-03*01	TCRBD01-01*01	TCRBJ02-07*01
P2Va-Sp-TR-ms2	0.00110314	2	CASNRDRGNERLFF	TCTCTCATTCTGGAGTTGGCTTCCCTTTCTCAGACAGCTGTATATTTCTGTGCCAGCAACCGGGACAGGGGGAACGAAAGATTATTT	42	TCRBV13-03*01	TCRBD01-01*01	TCRBJ01-04*01
P2Va-Sp-TE-ms2	0.000160772	2	CASNRDRGYEQYF	TTAGACCTTCAGATCACAGCTCTAAAGCCTGATGACTCGGCCACATACTTCTGTGCCAGCAACCGGGACAGGGGCTATGAACAGTAC	39	TCRBV02-01*01	TCRBD01-01*01	TCRBJ02-07*01
P2Va-Sp-TE-ms4	0.000248016	3	CASNRDWEYAEQFF	TTCCTCCTGCTGGAATTGGCTTCTCCCTCTCAGACATCTTTGTACTTCTGTGCCAGCAACCGGGACTGGGAGTATGCTGAGCAGTTC	42	TCRBV13-01*02	TCRBD02-01*01	TCRBJ02-01*01
P2Va-Sp-TR-ms6	0.00061287	3	CASNREAAPLF	TCACCTTGCAGCCTAGAAATTCAGTCCTCTGAGGCAGGAGACTCAGCACTGTACCTCTGTGCCAGCAACAGGGAGGCAGCTCCGCTT	33	TCRBV26-01*01	TCRBD01-01*01	TCRBJ01-05*01
P2Va-Is-TE-tet	0.000509165	1	CASNRGNSDYTF	TCTTTTTCTCTCACTGTGACATCTGCCCAGAAGAACGAGATGGCCGTTTTTCTCTGTGCCAGCAACAGGGGAAACTCCGACTACACC	36	TCRBV19-01*01	TCRBD01-01*01	TCRBJ01-02*01
P2Va-Sp-TE-ms3	0.0126685	156	CASNRGNSDYTF	TCTTTTTCTCTCACTGTGACATCTGCCCAGAAGAACGAGATGGCCGTTTTTCTCTGTGCCAGCAACAGGGGAAACTCCGACTACACC	36	TCRBV19-01*01	TCRBD01-01*01	TCRBJ01-02*01
P2Va-Sp-TE-ms3	8.12084e-05	1	CASNRGNSDYTF	ATCTTTTTCTCTCACTGTGACATCTGCCAGAAGAACGAGATGGCCGTTTTTCTCTGTGCCAGCAACAGGGGAAACTCCGACTACACC	36	TCRBV19-01*01	TCRBD01-01*01	TCRBJ01-02*01
P2Va-Sp-TE-ms4	0.000744048	9	CASNRGNSDYTF	TCTTTTTCTCTCACTGTGACATCTGCCCAGAAGAACGAGATGGCCGTTTTTCTCTGTGCCAGCAACAGGGGAAACTCCGACTACACC	36	TCRBV19-01*01	TCRBD01-01*01	TCRBJ01-02*01
P2Va-Sp-TR-ms3	0.00197726	4	CASNRGNSDYTF	TCTTTTTCTCTCACTGTGACATCTGCCCAGAAGAACGAGATGGCCGTTTTTCTCTGTGCCAGCAACAGGGGAAACTCCGACTACACC	36	TCRBV19-01*01	TCRBD01-01*01	TCRBJ01-02*01
P2Va-Sp-TE-ms2	8.03859e-05	1	CASNRGSQNTLYF	TGCAGCCTAGAAATTCAGTCCTCTGAGGCAGGAGACTCAGCACTGTACCTCTGTGCCAGCAACAGGGGAAGTCAAAACACCTTGTAC	39	TCRBV26-01*01	TCRBD01-01*01	TCRBJ02-04*01
P2Va-Sp-TE-ms2	8.03859e-05	1	CASNRNQDTQYF	TCTTTTTCTCTCACTGTGACATCTGCCCAGAAGAACGAGATGGCCGTTTTTCTCTGTGCCAGCAACAGGAACCAAGACACCCAGTAC	36	TCRBV19-01*01	TCRBD01-01*01	TCRBJ02-05*01
P2Va-Sp-TE-ms4	0.000909392	11	CASNRQGWTGDTQYF	CTGATTCTGGATTCTGCTAAAACAAACCAGACATCTGTGTACTTCTGTGCTAGCAATCGACAGGGGTGGACGGGAGACACCCAGTAC	45	TCRBV29-01*01	TCRBD01-01*01	TCRBJ02-05*01
P2Va-Sp-TE-ms4	0.000248016	3	CASNSGLAPLF	TCACCTTGCAGCCTAGAAATTCAGTCCTCTGAGGCAGGAGACTCAGCACTGTACCTCTGTGCCAGCAATTCGGGGCTGGCTCCGCTT	33	TCRBV26-01*01	unknown	TCRBJ01-05*01
P2Va-Sp-TR-ms4	0.00100705	1	CASNSGLAPLF	TCACCTTGCAGCCTAGAAATTCAGTCCTCTGAGGCAGGAGACTCAGCACTGTACCTCTGTGCCAGCAATTCGGGGCTGGCTCCGCTT	33	TCRBV26-01*01	unknown	TCRBJ01-05*01
P2Va-Sp-TE-ms2	8.03859e-05	1	CASNTGYNSPLYF	TCCACTCTGAAGATTCAACCTACAGAACCCAAGGACTCAGCTGTGTATCTGTGTGCCAGCAATACAGGATATAATTCGCCCCTCTAC	39	TCRBV15-01*01	TCRBD01-01*01	TCRBJ01-06*01
P2Va-Sp-TR-ms2	0.000551572	1	CASNWINQDTQYF	TTTTCTCTCACTGTGACATCTGCCCAGAAGAACGAGATGGCCGTTTTTCTCTGTGCCAGCAACTGGATTAACCAAGACACCCAGTAC	39	TCRBV19-01*01	TCRBD02-01*01	TCRBJ02-05*01
P2Va-Sp-TE-ms1	8.60067e-05	1	CASNWTGDDTQYF	TCCACTCTGCAGAATCAACCTACAGAACCCAAGGACTCAGCTGTGTATCTGTGTGCCAGCAACTGGACAGGGGACGACACCCAGTAC	39	TCRBV15-01*01	TCRBD01-01*01	TCRBJ02-05*01
P2Va-Sp-TE-ms1	0.000172013	2	CASNWTGDDTQYF	TCCACTCTGAAGATTCAACCTACAGAACCCAAGGACTCAGCTGTGTATCTGTGTGCCAGCAACTGGACAGGGGACGACACCCAGTAC	39	TCRBV15-01*01	TCRBD01-01*01	TCRBJ02-05*01
P2Va-Sp-TE-ms2	8.03859e-05	1	CASPAGPHNSPLYF	ACTCTGAAGATTCAACCTACAGAACCCAAGGACTCAGCTGTGTATCTGTGTGCCAGCCCCGCGGGGCCTCATAATTCGCCCCTCTAC	42	TCRBV15-01*01	unknown	TCRBJ01-06*01
P2Va-Sp-TR-ms3	0.000494315	1	CASPAGSETLYF	TCTTTTTCTCTCACTGTGACATCTGCCCAGAAGAACGAGATGGCCGTTTTTCTCTGTGCCAGCCCCGCGGGGTCAGAAACGCTGTAT	36	TCRBV19-01*01	unknown	TCRBJ02-03*01
P2Va-Sp-TE-ms4	0.000165344	2	CASPDNSGNTLYF	TTTTCTCTCACTGTGACATCTGCCCAGAAGAACGAGATGGCCGTTTTTCTCTGTGCCAGCCCCGACAATTCTGGAAATACGCTCTAT	39	TCRBV19-01*01	TCRBD01-01*01	TCRBJ01-03*01
P2Va-Sp-TE-ms1	0.000172013	2	CASPDREGNTLYF	TTTTCTCTCACTGTGACATCTGCCCAGAAGAACGAGATGGCCGTTTTTCTCTGTGCCAGCCCGGACAGGGAGGGAAATACGCTCTAT	39	TCRBV19-01*01	TCRBD01-01*01	TCRBJ01-03*01
P2Va-Sp-TR-ms1	0.00159681	4	CASPDREGNTLYF	TTTTCTCTCACTGTGACATCTGCCCAGAAGAACGAGATGGCCGTTTTTCTCTGTGCCAGCCCGGACAGGGAGGGAAATACGCTCTAT	39	TCRBV19-01*01	TCRBD01-01*01	TCRBJ01-03*01
P2Va-Sp-TE-ms1	8.60067e-05	1	CASPDWDSYEQYF	TTCATCCTCCTGCTGGAAGTGGCTTCTCCCTCTCAGACATCTTTGTACTTCTGTGCCAGCCCGGACTGGGACTCCTATGAACAGTAC	39	TCRBV13-01*02	TCRBD02-01*01	TCRBJ02-07*01
P2Va-Sp-TE-ms1	8.60067e-05	1	CASPDWDSYEQYF	TTCTTCCTCCTGCTGGAAGTGGCTTCTCCCTCTCAGACATCTTTGTACTGCTGTGCCAGCCCGGACTGGGACTCCTATGAACAGTAC	39	TCRBV13-01*02	TCRBD02-01*01	TCRBJ02-07*01
P2Va-Sp-TE-ms1	8.60067e-05	1	CASPDWDSYEQYF	TTCTTCCTCCTGCTGGAAGTGGCGTCTCCCTCTCAGACATCTTTGTACTTCTGTGCCAGCCCGGACTGGGACTCCTATGAACAGTAC	39	TCRBV13-01*02	TCRBD02-01*01	TCRBJ02-07*01
P2Va-Sp-TE-ms1	8.60067e-05	1	CASPDWDSYEQYF	TTCTTCCTCCTGCTGGACTTGGCTGCTCCCTCTCAGACATCTTTGTACTTCTGTGCCAGCCCGGACTGGGACTCCTATGAACAGTAC	39	TCRBV13-01*02	TCRBD02-01*01	TCRBJ02-07*01
P2Va-Sp-TE-ms1	0.000172013	2	CASPDWDSYEQYF	TGCTTCCTCCTGCTGGAATTGGCTGCTCCCTCTCAGACATCTTTGTACTTCTGTGCCAGCCCGGACTGGGACTCCTATGAACAGTAC	39	TCRBV13-01*02	TCRBD02-01*01	TCRBJ02-07*01
P2Va-Sp-TE-ms1	0.00808463	94	CASPDWDSYEQYF	TTCTTCCTCCTGCTGGAATTGGCTTCTCCCTCTCAGACATCTTTGTACTTCTGTGCCAGCCCGGACTGGGACTCCTATGAACAGTAC	39	TCRBV13-01*02	TCRBD02-01*01	TCRBJ02-07*01
P2Va-Sp-TE-ms1	8.60067e-05	1	CASPDWDSYEQYF	TTCATCCTCCTGCTGGAATGGGCTTCTCCCTCTCAGACATCTTTGTACTTCTGTGCCAGCCCGGACTGGGACTCCTATGAACAGTAC	39	TCRBV13-01*02	TCRBD02-01*01	TCRBJ02-07*01
P2Va-Sp-TE-ms4	0.00041336	5	CASPFSNERLFF	CACTCAACTCTGAAGATCCAGAGCACGCAACCCCAGGACTCAGCGGTGTATCTTTGTGCAAGCCCCTTTTCCAACGAAAGATTATTT	36	TCRBV16-01*01	TCRBD02-01*01	TCRBJ01-04*01
P2Va-Sp-TE-ms2	8.03859e-05	1	CASPGLGGYAEQFF	GAAATGAACATGAGTGCCTGGGATCTGGAGGACTCTGCTATGTACTTCTGTGCCAGCCCTGGACTGGGGGGTTATGCTGAGCAGTTC	42	TCRBV12-01*01	TCRBD02-01*01	TCRBJ02-01*01
P2Va-Sp-TE-ms2	8.03859e-05	1	CASPGLGGYAEQFF	GACATGAAGATGAGTGCCTTGGAACTGGAGGACTCTGCTATGTACTTCTGTGCCAGCCCTGGACTGGGGGGTTATGCTGAGCAGTTC	42	TCRBV12-01*01	TCRBD02-01*01	TCRBJ02-01*01
P2Va-Sp-TE-ms2	8.03859e-05	1	CASPGLGGYAEQFF	GAAATGACCATGAGTGCCTTGGACCTGGAGGACTCTGCTATGTACTTCTGTGCCAGCCCTGGACTGGGGGGTTATGCTGAGCAGTTC	42	TCRBV12-01*01	TCRBD02-01*01	TCRBJ02-01*01
P2Va-Sp-TE-ms2	8.03859e-05	1	CASPGLGGYAEQFF	GATATGATCATGAGTGCCTTGGAACTGGAGGACTCTGCTATGTACTTCTGTGCCAGCCCTGGACTGGGGGGTTATGCTGAGCAGTTC	42	TCRBV12-01*01	TCRBD02-01*01	TCRBJ02-01*01
P2Va-Sp-TE-ms2	0.00160772	20	CASPGLGGYAEQFF	GAAATGAACATGAGTGCCTTGGAACTGGAGGACTCTGCTATGTACTTCTGTGCCAGCCCTGGACTGGGGGGTTATGCTGAGCAGTTC	42	TCRBV12-01*01	TCRBD02-01*01	TCRBJ02-01*01
P2Va-Sp-TR-ms2	0.000551572	1	CASPGLGGYAEQFF	GAAATGAACATGAGTGCCTTGGAACTGGAGGACTCTGCTATGTACTTCTGTGCCAGCCCTGGACTGGGGGGTTATGCTGAGCAGTTC	42	TCRBV12-01*01	TCRBD02-01*01	TCRBJ02-01*01
P2Va-Sp-TE-ms4	8.2672e-05	1	CASPGQGAPGNTLYF	CTAAGCACGGAGAAGCTGCTTCTCAGCCACTCTGGCTTCTACCTCTGTGCCTCTCCGGGACAGGGGGCGCCCGGAAATACGCTCTAT	45	TCRBV31-01*01	TCRBD01-01*01	TCRBJ01-03*01
P2Va-Sp-TE-ms3	0.000243625	3	CASPGQGLERLFF	TTAGACCTTCAGATCACAGCTCTAAAGCCTGATGACTCGGCCACATACTTCTGTGCCAGCCCGGGACAGGGGCTCGAAAGATTATTT	39	TCRBV02-01*01	TCRBD01-01*01	TCRBJ01-04*01
P2Va-Sp-TR-ms3	0.00148295	3	CASPGQGLERLFF	TTAGACCTTCAGATCACAGCTCTAAAGCCTGATGACTCGGCCACATACTTCTGTGCCAGCCCGGGACAGGGGCTCGAAAGATTATTT	39	TCRBV02-01*01	TCRBD01-01*01	TCRBJ01-04*01
P2Va-Sp-TE-ms4	8.2672e-05	1	CASPGQTNTEVFF	TGCAGCCTAGAAATTCAGTCCTCTGAGGCAGGAGACTCAGCACTGTACCTCTGTGCCAGCCCCGGACAGACAAACACAGAAGTCTTC	39	TCRBV26-01*01	TCRBD01-01*01	TCRBJ01-01*01
P2Va-Sp-TE-ms6	6.36902e-05	1	CASPGTGIEQYF	CCTTGCAGCCTAGAAATTCAGTCCTCTGAGGCAGGAGACTCAGCACTGTACCTCTGTGCCAGCCCCGGGACAGGGATTGAACAGTAC	36	TCRBV26-01*01	TCRBD01-01*01	TCRBJ02-07*01
P2Va-Sp-TE-ms6	6.36902e-05	1	CASPLRDRGGEQYF	TTCCTCCTGCTGGAATTGGCTTCTCCCTCTCAGACATCTTTGTACTTCTGTGCCAGCCCCCTCCGGGACAGGGGTGGTGAACAGTAC	42	TCRBV13-01*02	TCRBD01-01*01	TCRBJ02-07*01
P2Va-Sp-TR-ms6	0.00040858	2	CASPLRDRGGEQYF	TTCCTCCTGCTGGAATTGGCTTCTCCCTCTCAGACATCTTTGTACTTCTGTGCCAGCCCCCTCCGGGACAGGGGTGGTGAACAGTAC	42	TCRBV13-01*02	TCRBD01-01*01	TCRBJ02-07*01
P2Va-Sp-TR-ms6	0.00020429	1	CASPLRDRGGEQYF	TTCCTCCTGCTGGACTTGGCTTCTCCCTCTCAGACATCTTTGTACTTCTGTGCCAGCCCCCTCCGGGACAGGGGTGGTGAACAGTAC	42	TCRBV13-01*02	TCRBD01-01*01	TCRBJ02-07*01
P2Va-Sp-TR-ms6	0.00020429	1	CASPLRDRGGEQYF	TTCCTCCTGCTGGAATTGGCTGCTCCCTCTCAGACATCTTTGTACTTCTGTGCCAGCCCCCTCCGGGACAGGGGTGGTGAACAGTAC	42	TCRBV13-01*02	TCRBD01-01*01	TCRBJ02-07*01
P2Va-Sp-TE-ms2	8.03859e-05	1	CASPLYF	AGACCAAGCCAAGAGAACTTCTCCCTCATTCTGGAGTTGGCTACCCCCTCTCAGACATCAGTGTACTTCTGTGCCAGCCCCTTGTAC	21	TCRBV13-02*01	unknown	TCRBJ02-04*01
P2Va-Sp-TE-ms1	8.60067e-05	1	CASPNAEQFF	AAGTCATCTTTTTCTCTCACTGTGACATCTGCCCAGAAGAACGAGATGGCCGTTTTTCTCTGTGCCAGCCCAAATGCTGAGCAGTTC	30	TCRBV19-01*01	TCRBD01-01*01	TCRBJ02-01*01
P2Va-Sp-TE-ms2	8.03859e-05	1	CASPPTASQNTLYF	TCTCTCACTGTGACATCTGCCCAGAAGAACGAGATGGCCGTTTTTCTCTGTGCCAGCCCTCCGACAGCTAGTCAAAACACCTTGTAC	42	TCRBV19-01*01	TCRBD01-01*01	TCRBJ02-04*01
P2Va-Sp-TE-ms4	0.000165344	2	CASPQISGNTLYF	TTTTCTCTCACTGTGACATCTGCCCAGAAGAACGAGATGGCCGTTTTTCTCTGTGCCAGCCCCCAAATTTCTGGAAATACGCTCTAT	39	TCRBV19-01*01	TCRBD01-01*01	TCRBJ01-03*01
P2Va-Sp-TE-ms1	8.60067e-05	1	CASPRGTGQLYF	GCCTTCTTCCTCCTGCGGGAATTGGCTTCTCCCTCTCAGACATCTTTGTACTTCTGTGCCAGCCCAAGGGGCACCGGGCAGCTCTAC	36	TCRBV13-01*02	TCRBD01-01*01	TCRBJ02-02*01
P2Va-Sp-TE-ms1	8.60067e-05	1	CASPRGTGQLYF	GACTTCTTCCTCCTGCGGGAAGTGGCTTCTCCCTCTCAGACATCTTTGTACTTCTGTGCCAGCCCAAGGGGCACCGGGCAGCTCTAC	36	TCRBV13-01*02	TCRBD01-01*01	TCRBJ02-02*01
P2Va-Sp-TE-ms1	8.60067e-05	1	CASPRGTGQLYF	GCCTTCTTCCTCCTGCTGGACTTGGCTTCTCCCTCTCAGACATCTTTGTACTTCTGTGCCAGCCCAAGGGGCACCGGGCAGCTCTAC	36	TCRBV13-01*02	TCRBD01-01*01	TCRBJ02-02*01
P2Va-Sp-TE-ms1	8.60067e-05	1	CASPRGTGQLYF	GACTTCTTCCTCCTGCGGGCATTGGCTTCTCCCTCTCAGACATCTTTGTACTTCTGTGCCAGCCCAAGGGGCACCGGGCAGCTCTAC	36	TCRBV13-01*02	TCRBD01-01*01	TCRBJ02-02*01
P2Va-Sp-TE-ms1	8.60067e-05	1	CASPRGTGQLYF	GACTGCATCCTCCTGCTGGAATTGGCTTCTCCCTCTCAGACATCTTTGTACTTCTGTGCCAGCCCAAGGGGCACCGGGCAGCTCTAC	36	TCRBV13-01*02	TCRBD01-01*01	TCRBJ02-02*01
P2Va-Sp-TE-ms1	8.60067e-05	1	CASPRGTGQLYF	GACTGCTTCCTCCTGCTGGAATTGGCGTCTCCCTCTCAGACATCTTTGTACTTCTGTGCCAGCCCAAGGGGCACCGGGCAGCTCTAC	36	TCRBV13-01*02	TCRBD01-01*01	TCRBJ02-02*01
P2Va-Sp-TE-ms1	0.00791262	92	CASPRGTGQLYF	GACTTCTTCCTCCTGCTGGAATTGGCTTCTCCCTCTCAGACATCTTTGTACTTCTGTGCCAGCCCAAGGGGCACCGGGCAGCTCTAC	36	TCRBV13-01*02	TCRBD01-01*01	TCRBJ02-02*01
P2Va-Sp-TE-ms1	0.000172013	2	CASPRGTGQLYF	GACTTCTTCCTCCTGCGGGAATTGGCGTCTCCCTCTCAGACATCTTTGTACTTCTGTGCCAGCCCAAGGGGCACCGGGCAGCTCTAC	36	TCRBV13-01*02	TCRBD01-01*01	TCRBJ02-02*01
P2Va-Sp-TE-ms1	8.60067e-05	1	CASPRGTGQLYF	GACTTCATCCTCCTGCTGGAATTGGCGTCTCCCTCTCAGACATCTTTGTACTTCTGTGCCAGCCCAAGGGGCACCGGGCAGCTCTAC	36	TCRBV13-01*02	TCRBD01-01*01	TCRBJ02-02*01
P2Va-Sp-TE-ms1	8.60067e-05	1	CASPRGTGQLYF	GACTGCTTCCTCCTGCTGGAATTGGCTGCTCCCTCTCAGACATCTTTGTACTTCTGTGCCAGCCCAAGGGGCACCGGGCAGCTCTAC	36	TCRBV13-01*02	TCRBD01-01*01	TCRBJ02-02*01
P2Va-Sp-TE-ms1	8.60067e-05	1	CASPRGTGQLYF	GACTTCTTCCTCCTGCTGGACTTGGCGTCTCCCTCTCAGACATCTTTGTACTTCTGTGCCAGCCCAAGGGGCACCGGGCAGCTCTAC	36	TCRBV13-01*02	TCRBD01-01*01	TCRBJ02-02*01
P2Va-Sp-TE-ms1	8.60067e-05	1	CASPRGTGQLYF	GTCTTCTTCCTCCTGCGGGAATTGGCTTCTCCCTCTCAGACATCTTTGTACTTCTGTGCCAGCCCAAGGGGCACCGGGCAGCTCTAC	36	TCRBV13-01*02	TCRBD01-01*01	TCRBJ02-02*01
P2Va-Sp-TE-ms1	8.60067e-05	1	CASPRGTGQLYF	CTCTTCTTCCTCCTGCTGGAATTGGCTTCTCCCTCTCAGACATCTTTGTACTTCTGTGCCAGCCCAAGGGGCACCGGGCAGCTCTAC	36	TCRBV13-01*02	TCRBD01-01*01	TCRBJ02-02*01
P2Va-Sp-TE-ms6	0.00286606	45	CASPRSQISNERLFF	CTCATTCTGGAGTTGGCTACCCCCTCTCAGACATCAGTGTACTTCTGTGCCAGCCCCCGCAGCCAAATTTCCAACGAAAGATTATTT	45	TCRBV13-02*01	TCRBD01-01*01	TCRBJ01-04*01
P2Va-Sp-TE-ms6	6.36902e-05	1	CASPRSQISNERLFF	CCTCATTCTGGAGTTGGCTACCCCTCTCAGACATCAGTGTACTTCTGTGCCAGCCCCCGCAGCCAAATTTCCAACGAAAGATTATTT	45	TCRBV13-02*01	TCRBD01-01*01	TCRBJ01-04*01
P2Va-Sp-TE-ms6	6.36902e-05	1	CASPRSQISNERLFF	TCATTCTGGAGTTGGCTACCCCCCTCTCAGACATCAGTGTACTTCTGTGCCAGCCCCCGCAGCCAAATTTCCAACGAAAGATTATTT	45	TCRBV13-02*01	TCRBD01-01*01	TCRBJ01-04*01
P2Va-Sp-TE-ms6	6.36902e-05	1	CASPRSQISNERLFF	CTCCTGCTGGAATTGGCTTCTCCCTCTCAGACATCAGTGTACTTCTGTGCCAGCCCCCGCAGCCAAATTTCCAACGAAAGATTATTT	45	TCRBV13-01*02	TCRBD01-01*01	TCRBJ01-04*01
P2Va-Sp-TE-ms6	0.000254761	4	CASPRTVNYAEQFF	TCTCTCACTGTGACATCTGCCCAGAAGAACGAGATGGCCGTTTTTCTCTGTGCCAGCCCCCGGACAGTTAACTATGCTGAGCAGTTC	42	TCRBV19-01*01	TCRBD01-01*01	TCRBJ02-01*01
P2Va-Sp-TR-ms6	0.00020429	1	CASPRTVNYAEQFF	TCTCTCACTGTGCCAGCTGCCCAGAAGAACGAGATGGCCGTTTTTCTCTGTGCCAGCCCCCGGACAGTTAACTATGCTGAGCAGTTC	42	TCRBV19-01*01	TCRBD01-01*01	TCRBJ02-01*01
P2Va-Sp-TR-ms6	0.00020429	1	CASPRTVNYAEQFF	TCTCTCACTGTGCCATCTGCCCAGAAGACCGAGATGGCCGTTTTTCTCTGTGCCAGCCCCCGGACAGTTAACTATGCTGAGCAGTTC	42	TCRBV19-01*01	TCRBD01-01*01	TCRBJ02-01*01
P2Va-Sp-TR-ms6	0.00347293	17	CASPRTVNYAEQFF	TCTCTCACTGTGACATCTGCCCAGAAGAACGAGATGGCCGTTTTTCTCTGTGCCAGCCCCCGGACAGTTAACTATGCTGAGCAGTTC	42	TCRBV19-01*01	TCRBD01-01*01	TCRBJ02-01*01
P2Va-Sp-TE-ms4	0.000248016	3	CASPSRQGEQYF	AACTCCACTCTCAAGATCCAGTCTGCAAAGCAGGGCGACACAGCCACCTATCTCTGTGCCAGCCCATCCCGACAGGGTGAACAGTAC	36	TCRBV14-01*01	TCRBD01-01*01	TCRBJ02-07*01
P2Va-Sp-TR-ms2	0.000551572	1	CASPTGDSDYTF	CATTTCTCCCTGATTCTGGATTCTGCTAAAACAAACCAGACATCTGTGTACTTCTGTGCTAGCCCCACAGGGGACTCCGACTACACC	36	TCRBV29-01*01	TCRBD01-01*01	TCRBJ01-02*01
P2Va-Sp-TE-ms2	8.03859e-05	1	CASPTGGFEQYF	AAGTTCTCTCTCATTCTGGAGTGGGCTTCCCTTTCTCAGACAGCTGTATATTTCTGTGCCAGCCCGACTGGGGGGTTTGAACAGTAC	36	TCRBV13-03*01	TCRBD02-01*01	TCRBJ02-07*01
P2Va-Sp-TE-ms2	8.03859e-05	1	CASPTGGFEQYF	AATTTCTCTCTCATTCTGGCGTGGGCTTCCCTTTCTCAGACAGCTGTATATTTCTGTGCCAGCCCGACTGGGGGGTTTGAACAGTAC	36	TCRBV13-03*01	TCRBD02-01*01	TCRBJ02-07*01
P2Va-Sp-TE-ms2	0.000160772	2	CASPTGGFEQYF	ACTTTCTCTCTCATTCTGGAGGTGGCTTCCCTTTCTCAGACAGCTGTATATTTCTGTGCCAGCCCGACTGGGGGGTTTGAACAGTAC	36	TCRBV13-03*01	TCRBD02-01*01	TCRBJ02-07*01
P2Va-Sp-TE-ms2	0.000160772	2	CASPTGGFEQYF	AAGTTCTCTCTCATTCTGGAGGTGGCTTCCCTTTCTCAGACAGCTGTATATTTCTGTGCCAGCCCGACTGGGGGGTTTGAACAGTAC	36	TCRBV13-03*01	TCRBD02-01*01	TCRBJ02-07*01
P2Va-Sp-TE-ms2	8.03859e-05	1	CASPTGGFEQYF	AATTTCTCTCTCATGCTGGAGTGGGCTTCCCTTTCTCAGACAGCTGTATATTTCTGTGCCAGCCCGACTGGGGGGTTTGAACAGTAC	36	TCRBV13-03*01	TCRBD02-01*01	TCRBJ02-07*01
P2Va-Sp-TE-ms2	8.03859e-05	1	CASPTGGFEQYF	ACTTTCTCTCTCATTCTGGAGTTGGCGTCCCTTTCTCAGACAGCTGTATATTTCTGTGCCAGCCCGACTGGGGGGTTTGAACAGTAC	36	TCRBV13-03*01	TCRBD02-01*01	TCRBJ02-07*01
P2Va-Sp-TE-ms2	8.03859e-05	1	CASPTGGFEQYF	AATATCTCTCTCATTCTGGAGGTGGCTTCCCTTTCTCAGACAGCTGTATATTTCTGTGCCAGCCCGACTGGGGGGTTTGAACAGTAC	36	TCRBV13-03*01	TCRBD02-01*01	TCRBJ02-07*01
P2Va-Sp-TE-ms2	0.00450161	56	CASPTGGFEQYF	AATTTCTCTCTCATTCTGGAGTTGGCTTCCCTTTCTCAGACAGCTGTATATTTCTGTGCCAGCCCGACTGGGGGGTTTGAACAGTAC	36	TCRBV13-03*01	TCRBD02-01*01	TCRBJ02-07*01
P2Va-Sp-TE-ms2	8.03859e-05	1	CASPTGGFEQYF	AATTTCTCTCTCCTTCTGGAGTTGGCGTCCCTTTCTCAGACAGCTGTATATTTCTGTGCCAGCCCGACTGGGGGGTTTGAACAGTAC	36	TCRBV13-03*01	TCRBD02-01*01	TCRBJ02-07*01
P2Va-Sp-TE-ms2	8.03859e-05	1	CASPTGGFEQYF	AATTTCTCTCTCCTGCTGGAGTTGGCTTCCCTTTCTCAGACAGCTGTATATTTCTGTGCCAGCCCGACTGGGGGGTTTGAACAGTAC	36	TCRBV13-03*01	TCRBD02-01*01	TCRBJ02-07*01
P2Va-Sp-TE-ms3	0.000243625	3	CASPTGGFEQYF	AATTTCTCTCTCATTCTGGAGTTGGCTTCCCTTTCTCAGACAGCTGTATATTTCTGTGCCAGCCCGACTGGGGGGTTTGAACAGTAC	36	TCRBV13-03*01	TCRBD02-01*01	TCRBJ02-07*01
P2Va-Sp-TE-ms4	0.000165344	2	CASPVSNERLFF	AACTCCACTCTCAAGATCCAGTCTGCAAAGCAGGGCGACACAGCCACCTATCTCTGTGCCAGCCCAGTTTCCAACGAAAGATTATTT	36	TCRBV14-01*01	TCRBD01-01*01	TCRBJ01-04*01
P2Va-Sp-TE-ms2	8.03859e-05	1	CASQFGGAEDTQYF	ACTCTCAAGATCCAGTCTGCAAAGCAGGGCGACACAGCCACCTATCTCTGTGCCAGCCAGTTCGGGGGGGCAGAAGACACCCAGTAC	42	TCRBV14-01*01	TCRBD02-01*01	TCRBJ02-05*01
P2Va-Sp-TE-ms2	8.03859e-05	1	CASQFGGAEDTQYF	ACTCTCAAGCTCCAGTCTGCAAAGCAGGGCGACACAGCCACCTATCTCTGTGCCAGCCAGTTCGGGGGGGCAGAAGACACCCAGTAC	42	TCRBV14-01*01	TCRBD02-01*01	TCRBJ02-05*01
P2Va-Sp-TE-ms2	0.000321543	4	CASQGANSDYTF	TCTTTTTCTCTCACTGTGACATCTGCCCAGAAGAACGAGATGGCCGTTTTTCTCTGTGCCAGCCAGGGGGCAAACTCCGACTACACC	36	TCRBV19-01*01	TCRBD01-01*01	TCRBJ01-02*01
P2Va-Sp-TR-ms2	0.000551572	1	CASQGANSDYTF	TCTTTTTCTCTCACTGTGACATCTGCCCAGAAGAACGAGGTGGCCGTTTTTCTCTGTGCCAGCCAGGGGGCAAACTCCGACTACACC	36	TCRBV19-01*01	TCRBD01-01*01	TCRBJ01-02*01
P2Va-Sp-TR-ms2	0.000551572	1	CASQGANSDYTF	TCTTTTTCTCTCACTGTGACATCTGCCCAGAAGAACGAGATGGCCGTTTTTCTCTGTGCCAGCCAGGGGGCAAACTCCGACTACACC	36	TCRBV19-01*01	TCRBD01-01*01	TCRBJ01-02*01
P2Va-Sp-TE-ms1	8.60067e-05	1	CASQGQGWNYAEQFF	CTCATTCTGGAGTTGGCTACCCCCTCTCAGACATCAGTGTACTTCTGTGCCAGCCAGGGACAGGGGTGGAACTATGCTGAGCAGTTC	45	TCRBV13-02*01	TCRBD01-01*01	TCRBJ02-01*01
P2Va-Sp-TE-ms3	8.12084e-05	1	CASQRGNQDTQYF	TGCTCTCTCTACATTGGCTCTGCAGGCCTAGAGTATTCTGCCATGTACCTCTGTGCTAGCCAACGGGGGAACCAAGACACCCAGTAC	39	TCRBV17-01*01	unknown	TCRBJ02-05*01
P2Va-Sp-TE-ms4	8.2672e-05	1	CASQTRNERLFF	AATTTCTCTCTCATTCTGGAGTTGGCTTCCCTTTCTCAGACAGCTGTATATTTCTGTGCCAGCCAGACCCGGAACGAAAGATTATTT	36	TCRBV13-03*01	unknown	TCRBJ01-04*01
P2Va-Sp-TE-ms1	0.000172013	2	CASRAGEERLFF	CCTTGCAGCCTAGAAATTCAGTCCTCTGAGGCAGGAGACTCAGCACTGTACCTCTGTGCCAGTAGGGCAGGGGAGGAAAGATTATTT	36	TCRBV26-01*01	TCRBD01-01*01	TCRBJ01-04*01
P2Va-Sp-TE-ms1	0.00077406	9	CASRAGFERLFF	CCTTGCAGCCTAGAAATTCAGTCCTCTGAGGCAGGAGACTCAGCACTGTACCTCTGTGCCAGCAGGGCAGGGTTCGAAAGATTATTT	36	TCRBV26-01*01	TCRBD01-01*01	TCRBJ01-04*01
P2Va-Sp-TR-ms1	0.00718563	18	CASRAGFERLFF	CCTTGCAGCCTAGAAATTCAGTCCTCTGAGGCAGGAGACTCAGCACTGTACCTCTGTGCCAGCAGGGCAGGGTTCGAAAGATTATTT	36	TCRBV26-01*01	TCRBD01-01*01	TCRBJ01-04*01
P2Va-Sp-TR-ms3	0.000494315	1	CASRAGFERLFF	CCTTGCAGCCTAGAAATTCAGTCCTCTGAGGCAGGAGACTCAGCACTGTACCTCTGTGCCAGCAGGGCAGGGTTCGAAAGATTATTT	36	TCRBV26-01*01	TCRBD01-01*01	TCRBJ01-04*01
P2Va-Sp-TE-ms4	8.2672e-05	1	CASRAGGAETLYF	TTCACTCTGAAAATCCAACCCACAGCACTGGAGGACTCAGCTGTGTACTTCTGTGCCAGCAGGGCAGGGGGTGCAGAAACGCTGTAT	39	TCRBV03-01*01	TCRBD01-01*01	TCRBJ02-03*01
P2Va-Sp-TE-ms4	0.000165344	2	CASRAGNSDYTF	AATTTCTCTCTCATTCTGGAGTTGGCTTCCCTTTCTCAGACAGCTGTATATTTCTGTGCCAGCAGGGCAGGGAACTCCGACTACACC	36	TCRBV13-03*01	TCRBD01-01*01	TCRBJ01-02*01
P2Va-Sp-TE-ms3	0.00129933	16	CASRAGQGYEQYF	TCCACTCTGAAGATTCAACCTACAGAACCCAAGGACTCAGCTGTGTATCTGTGTGCCAGCAGAGCGGGACAGGGATATGAACAGTAC	39	TCRBV15-01*01	TCRBD01-01*01	TCRBJ02-07*01
P2Va-Sp-TE-ms1	0.00025802	3	CASRAGTGGEQYF	TCAACTCTGAAGATCCAGAGCACGCAACCCCAGGACTCAGCGGTGTATCTTTGTGCAAGCAGGGCCGGGACAGGGGGGGAACAGTAC	39	TCRBV16-01*01	TCRBD01-01*01	TCRBJ02-07*01
P2Va-Sp-TE-ms1	0.00051604	6	CASRALNSGNTLYF	TCTCTCATTCTGGAGTTGGCTTCCCTTTCTCAGACAGCTGTATATTTCTGTGCCAGCAGGGCCCTCAATTCTGGAAATACGCTCTAT	42	TCRBV13-03*01	unknown	TCRBJ01-03*01
P2Va-Sp-TE-ms4	0.000165344	2	CASRATGANERLFF	ACTCTCAAGATCCAGTCTGCAAAGCAGGGCGACACAGCCACCTATCTCTGTGCCAGCAGAGCGACAGGGGCCAACGAAAGATTATTT	42	TCRBV14-01*01	TCRBD01-01*01	TCRBJ01-04*01
P2Va-Sp-TE-ms2	8.03859e-05	1	CASRAWGFYEQYF	TTCTCCCTCCTTCTGGAGGTGGCTACCCCCTCTCAGACATCAGTGTACTTCTGTGCCAGCAGGGCCTGGGGGTTCTATGAACAGTAC	39	TCRBV13-02*01	TCRBD02-01*01	TCRBJ02-07*01
P2Va-Sp-TE-ms2	0.000160772	2	CASRAWGFYEQYF	TTCTCCCTCATTCTGGAGTTGGCTACCCCCTCTCAGACATCAGTGTACTTCTGTGCCAGCAGGGCCTGGGGGTTCTATGAACAGTAC	39	TCRBV13-02*01	TCRBD02-01*01	TCRBJ02-07*01
P2Va-Sp-TE-ms3	0.000162417	2	CASRDNSPLYF	TCATATTTCACTCTGAAAATCCAACCCACAGCACTGGAGGACTCAGCTGTGTACTTCTGTGCCAGCAGAGATAATTCGCCCCTCTAC	33	TCRBV03-01*01	TCRBD01-01*01	TCRBJ01-06*01
P2Va-Sp-TR-ms3	0.00247158	5	CASRDQAPLF	AACTCACCTTGCAGCCTAGAAATTCAGTCCTCTGAGGCAGGAGACTCAGCACTGTACCTCTGTGCCAGCAGGGACCAGGCTCCGCTT	30	TCRBV26-01*01	unknown	TCRBJ01-05*01
P2Va-Sp-TE-ms1	8.60067e-05	1	CASRDRANERLFF	TTCTCCCTGATTCTGGATTCTGCTAAAACAAACCAGACATCTGTGTACTTCTGTGCTAGCAGGGACAGGGCCAACGAAAGATTATTT	39	TCRBV29-01*01	TCRBD01-01*01	TCRBJ01-04*01
P2Va-Sp-TE-ms2	0.00136656	17	CASRDRANERLFF	TTCTCCCTGATTCTGGATTCTGCTAAAACAAACCAGACATCTGTGTACTTCTGTGCTAGCAGGGACAGGGCCAACGAAAGATTATTT	39	TCRBV29-01*01	TCRBD01-01*01	TCRBJ01-04*01
P2Va-Sp-TE-ms3	8.12084e-05	1	CASRDRANERLFF	TTTTCTCTCACTGTGACATCTGCCCAGAAGAACGAGATGGCCGTTTTTCTCTGTGCCAGCCGGGACAGGGCCAACGAAAGATTATTT	39	TCRBV19-01*01	TCRBD01-01*01	TCRBJ01-04*01
P2Va-Sp-TE-ms3	8.12084e-05	1	CASRDRERNQAPLF	ACTCTGAAGATTCAACCTACAGAACCCAAGGACTCAGCTGTGTATCTGTGTGCCAGCAGGGACAGGGAGCGCAACCAGGCTCCGCTT	42	TCRBV15-01*01	TCRBD01-01*01	TCRBJ01-05*01
P2Va-Sp-TE-ms4	0.000165344	2	CASRDRGEEQYF	AATTTCTCTCTCATTCTGGAGTTGGCTTCCCTTTCTCAGACAGCTGTATATTTCTGTGCCAGCAGGGACAGGGGGGAGGAACAGTAC	36	TCRBV13-03*01	TCRBD01-01*01	TCRBJ02-07*01
P2Va-Sp-TE-ms4	8.2672e-05	1	CASRDRGESPLF	TCTTTTTCTCTCACTGTGACATCTGCCCAGAAGAACGAGATGGCCGTTTTTCTCTGTGCCAGCAGGGACAGGGGAGAGTCTCCGCTT	36	TCRBV19-01*01	TCRBD01-01*01	TCRBJ01-05*01
P2Va-Sp-TE-ms4	8.2672e-05	1	CASRDRGESPLF	TCTTTTTCTTTCACTGTGACATCTGCCCAGAAGAACGAGATGGCCGTTTTTCTCTGTGCCAGCAGGGACAGGGGAGAGTCTCCGCTT	36	TCRBV19-01*01	TCRBD01-01*01	TCRBJ01-05*01
P2Va-Sp-TE-ms1	8.60067e-05	1	CASRDRGHPNSDYTF	CTAGAACTTCAGTCCTCTGAGGCAGGAGACTCAGCACTGTACCTCTGTGCCAGCAGGGACAGGGGGCACCCCAACTCCGACTACACC	45	TCRBV26-01*01	TCRBD01-01*01	TCRBJ01-02*01
P2Va-Sp-TE-ms1	0.000172013	2	CASRDRGHPNSDYTF	CTAGAAATTCAGTCCTCTGAGGCAGGAGACTCAGCACTGTACCTCTGTGCCAGCAGGGACAGGGGGCACCCCAACTCCGACTACACC	45	TCRBV26-01*01	TCRBD01-01*01	TCRBJ01-02*01
P2Va-Sp-TE-ms4	0.000165344	2	CASRDRGLTEVFF	TTCTCCCTCATTCTGGAGTTGGCTACCCCCTCTCAGACATCAGTGTACTTCTGTGCCAGCAGAGACAGGGGGCTCACAGAAGTCTTC	39	TCRBV13-02*01	TCRBD01-01*01	TCRBJ01-01*01
P2Va-Sp-TE-ms2	0.000321543	4	CASRDRGNSGNTLYF	CTGAAGATTCAACCTACAGAACCCAAGGACTCAGCTGTGTATCTGTGTGCCAGCAGGGACAGGGGTAATTCTGGAAATACGCTCTAT	45	TCRBV15-01*01	TCRBD01-01*01	TCRBJ01-03*01
P2Va-Sp-TE-ms1	8.60067e-05	1	CASRDRGQAPLF	GACTGCTTCCTCCTGCTGGAATTGGCTGCTCCCTCTCAGACATCTTTGTACTTCTGTGCCAGCCGGGACAGGGGGCAGGCTCCGCTT	36	TCRBV13-01*02	TCRBD01-01*01	TCRBJ01-05*01
P2Va-Sp-TE-ms1	8.60067e-05	1	CASRDRGQAPLF	GACTGCTTCCTCCTGCTGGACTTGGCTTCTCCCTCTCAGACATCTTTGTACTTCTGTGCCAGCCGGGACAGGGGGCAGGCTCCGCTT	36	TCRBV13-01*02	TCRBD01-01*01	TCRBJ01-05*01
P2Va-Sp-TE-ms1	8.60067e-05	1	CASRDRGQAPLF	GACGTCTTCCTCCTGCTGGATTTGGCTTCTCCCTCTCAGACATCTTTGTACTTCTGTGCCAGCCGGGACAGGGGGCAGGCTCCGCTT	36	TCRBV13-01*02	TCRBD01-01*01	TCRBJ01-05*01
P2Va-Sp-TE-ms1	8.60067e-05	1	CASRDRGQAPLF	GACTGCTTCCTCCTGCTGGAAGTGGCTTCTCCCTCTCAGACATCTTTGTACTTCTGTGCCAGCCGGGACAGGGGGCAGGCTCCGCTT	36	TCRBV13-01*02	TCRBD01-01*01	TCRBJ01-05*01
[truncated: 9,831 more rows]
[truncated: 3 more columns]
